# Supplementary material for: Millets, dogs, pigs and permanent settlement: productivity transitions in Neolithic northern China
Source: Evol Hum Sci. 2024 Nov 11;6:e44. doi: 10.1017/ehs.2024.31 (PMC11658956; doi:10.1017/ehs.2024.31)
Supplement: Stevens et al. supplementary material 2 — Stevens et al. supplementary material [file S2513843X24000318sup002.xlsx]

## Sheet: All Data
Site	Local Script	Country	Province/ State	Local Location	Latitude	Longitude	Broad Cultural Period	Regional phase	Start Date BC/AD	Finish Date BC/AD	Est. Date Median BC/AD	Oryza	Panicum miliaceum	Setaria italica	Stevens et al. 2016	He et al. 2022	Ref_1	Ref_2	Ref_3	Ref_4	Ref_5	Ref_6
Agangsi	阿岗寺	China	Henan	Wuyang County, Luohe	33.6006	113.613	Neolithic	Late Yangshao	-3400	-3000	-3200	Ors	Pa	Se	x	yes	Cheng ZJ (2016) Research on the plant food utilization of the Neolithic age in the upper and middle Huai River Vally. A dissertation for doctor’s degree of University of Science and Technology of China, Hefei, pp 66–69 (in Chinese with English abstract)	Yang, Y., Cheng, Z., Li, W., Yao, L., Li, Z., Wuhong, L., … Zhang, J. (2016). The emergence, development and regional differences of mixed farming of rice and millet in the upper and middle Huai River Valley, China. Science China Earth Sciences. https://doi.org/10.1007/s11430-015-5340-3
Agata	阿方	Japan	Shikoku Ehime	Imabari, Ehime	34.0719	132.971	Yayoi	Initial Yayoi/Early Yayoi	-950	-300	-625			Se	x	x	Endo, E., & Leipe, C. (2022). The onset, dispersal and crop preferences of early agriculture in the Japanese archipelago as derived from seed impressions in pottery. Quaternary International, 623, 35–49.	Endo, E., (2015). The beginning of agriculture in the Japanese archipelago based on the perspective of cultivated cereals. Doctoral dissertation, Tokyo Metropolitan University, Tokyo (in Japanese).
Agata	阿方	Japan	Shikoku Ehime	Imabari, Ehime	34.2682	133.027	Yayoi	Early Yayoi/Middle Yayoi	-700	0	-350	Ors	Pa	Se	x	x	Endo, E., & Leipe, C. (2022). The onset, dispersal and crop preferences of early agriculture in the Japanese archipelago as derived from seed impressions in pottery. Quaternary International, 623, 35–49.	Endo, E., (2015). The beginning of agriculture in the Japanese archipelago based on the perspective of cultivated cereals. Doctoral dissertation, Tokyo Metropolitan University, Tokyo (in Japanese).
Ajiacun	阿家村	China	Qinghai	Datong	36.8623	101.694	Bronze Age	Qijia	-2132	-1918	-2025		Pa	Se	yes	yes	Chen FH, Dong G, Zhang D, Liu X, Jia X, An C and Jones MK (2015) Agriculture facilitated permanent human occupation of the Tibetan Plateau after 3600 BP. Science 347(6219): 248-250.	Jia, X. (2012). Study of the Cultural Evolution and Plant Remains of Neolithic-Bronze Age in Northeast Qinghai Province. Dissertation. Lanzhou (China): Lanzhou University. / 贾鑫. 2012. 青海省东北部地区新石器-青铜时代文化演化过程与植物遗存研究. 博士学位论文. 兰州: 兰州大学	Chen T., Jia X., Li H., & Dong G. (2019). The analysis of spatiotemporal transformations of agricultural and its influence factors during Qijia culture period in GansuQinghai region. Quaternary Sciences, 39(1), 132–143. https://doi.org/10.11928/j.issn.1001-7410.2019.01.13
Anban	案板村	China	Shaanxi	Fufeng County, Chengguan	34.3527	107.914	Neolithic	Yangshao	-3500	-3000	-3250		Pa	Se	yes	yes	Shao W [邵望平] (2002) The formation of civilization: The interaction sphere of the Longshan period. In: Allan S (ed.) The Formation of Chinese Civilization: An Archaeological Perspective. New Haven: Yale University Press, p. 85-124.	Xie W (2000) Agricultural remains in the ash from the Anban site. In: Archaeology Major in the School of the Northwest University College of Cultural Relics and Archaeology [西北大学文博学院考古专业] (ed.) Archaeological Excavation Reports on the Ancient Site Fu Feng An Ban [扶风案板遗址发掘报告]. Beijing [北京]: Science Press [科学出版社], pp. 286–289 (in Chinese).	Xie W (2000) Agricultural remains in the ash from the Anban site. In: Archaeology Major in the School of the Northwest University College of Cultural Relics and Archaeology (ed.) Archaeological Excavation Reports on the Ancient Site Fu Feng An Ban. Beijing: Science Press, pp. 286–289 (in Chinese).;	Liu, X. Y. (2014). Research on Plant Remains Excavated at the Anban Site in 2012. Masters Thesis. Northwest University. Xi’an.
Anban	案板村	China	Shaanxi	Fufeng County, Chengguan	34.3527	107.914	Neolithic	Longshan	-3000	-2800	-2900	Ors	Pa	Se	x	yes	Liu, X. Y. (2014). Research on Plant Remains Excavated at the Anban Site in 2012. Masters Thesis. Northwest University. Xi’an.
Andaqiha	安达其哈	China	Qinghai	Hualong	36.0058	102.001	Neolithic	Majiayao	-3085	-2889	-2987		Pa	Se	yes	yes	Chen FH, Dong G, Zhang D, Liu X, Jia X, An C and Jones MK (2015) Agriculture facilitated permanent human occupation of the Tibetan Plateau after 3600 BP. Science 347(6219): 248-250.	Jia, X. (2012). Study of the Cultural Evolution and Plant Remains of Neolithic-Bronze Age in Northeast Qinghai Province. Dissertation. Lanzhou (China): Lanzhou University. / 贾鑫. 2012. 青海省东北部地区新石器-青铜时代文化演化过程与植物遗存研究. 博士学位论文. 兰州: 兰州大学
Anganggol (Jangjae-ri)	번답들 (장재리)	Korea South	Chungcheong-do	Asan Jangjae-ri	36.7916	127.099	Middle Neolithic	Chulmun, Middle	-3500	-2000	-2750			Se	x	x	財)忠淸文化財硏究院. (2008). 牙山 長在里 안강골 遺蹟(Ⅰ); 이경아. (2008). 附錄. 아산 신도시 Ⅰ지역 외 3개 유적의 식물유체분석, 牙山 長在里 안강골 遺蹟(Ⅰ), (財)忠淸文化財硏究院.	National Research Institute of Cultural Heritage (2015). Archaeobotanical Data in East Asia: Prehistoric Age, Korea. Daejeon: National Research Institute of Cultural Heritage.
Anganggol (Jangjae-ri)	안강골	Korea South	Chungcheong-do	Asan Jangjae-ri	36.7916	127.099	Early Bronze Age	Mumun, Early	-1500	-850	-1175			Se	x	x	財)忠淸文化財硏究院. (2008). 牙山 長在里 안강골 遺蹟(Ⅰ); 이경아. (2008). 附錄. 아산 신도시 Ⅰ지역 외 3개 유적의 식물유체분석, 牙山 長在里 안강골 遺蹟(Ⅰ), (財)忠淸文化財硏究院.	National Research Institute of Cultural Heritage (2015). Archaeobotanical Data in East Asia: Prehistoric Age, Korea. Daejeon: National Research Institute of Cultural Heritage.
Anganggol (Jangjae-ri)	안강골 (장재리)	Korea South	Chungcheong-do	Asan Jangjae-ri	36.7441	126.977	Early Bronze Age	Mumun, Early	-1010	-850	-930	Ors	Pa	Se	yes	x	Lee G-A (2011) The Transition from Foraging to Farming in Prehistoric Korea. Current Anthropology 52(S4): S307-S329.
Anguocheng	安国城	China	Henan	Zhenping	33.038	112.242	Neolithic	Late Yangshao	-3520	-3460	-3490	Ors	Pa	Se	x	x	Huan, X., Deng, Z., Xiang, J., & Lu, H. (2022). New evidence supports the continuous development of rice cultivation and early formation of mixed farming in the Middle Han River Valley, China. The Holocene, 32, 924–934.
Anjiang	安江	China	Yunnan	Lake Dian, Jinning, Kunming	24.7509	102.739	Late Bronze Age	Bronze AgeLate	-770	-430	-600	Ors		Se	x	x	Yao, A., Jiang, Z., Chen, X., & Liang, Y. (2017). Bronze age wetland/scapes: complex political formations in the humid subtropics of southwest China, 900–100 BC. Journal of Anthropological Archaeology 40, 213-229.
Anle	安乐	China	Zhejiang	Anji County, Huzhou	30.6553	119.695	Neolithic	Majiabang-Songze	-3980	-3790	-3885	Ors		Se	x	x	Tang, Y., Marston, J. M., & Fang, X. (2022). Early millet cultivation, subsistence diversity, and wild plant use at Neolithic Anle, Lower Yangtze, China. The Holocene, 32: 1003–1014.
Anle	安乐	China	Zhejiang	Anji County, Huzhou	30.6553	119.695	Neolithic	Songze-Liangzhu	-3500	-3020	-3260	Ors	Pa	Se	x	x	Tang, Y., Marston, J. M., & Fang, X. (2022). Early millet cultivation, subsistence diversity, and wild plant use at Neolithic Anle, Lower Yangtze, China. The Holocene, 32, 1003–1014.
Anuchino-14	Анучино-14	Russia (Russian Far East)	Primorsky Krai	Anuchinsky	43.964	133.056	Neolithic	Prikhankaisky (Zaisanovskaya culture)	-1225	-1015	-1120		Pa		x	x	Sergusheva, E. A., Leipe, C., Klyuev, N. A., Batarshev, S. V., Garkovik, A. V., Dorofeeva, N. A., … Tarasov, P. E. (2022). Evidence of millet and millet agriculture in the Far East Region of Russia derived from archaeobotanical data and radiocarbon dating. Quaternary International, 623, 50–67.
Aodong II	敖东	China	Inner Mongolia	Aohan Banner, Chifeng,	42.5901	120.48	Neolithic	Middle-Late Zhaobaogu	-4900	-4500	-4700		Pa	Se	x	yes	Sun Y. (2021). Research on the Neolithic Botanical Archeology in Western Liaoning Province. Shanghai: Shanghai Ancient Books Publishing House.; 孙永刚. (2021). 辽西地区新石器时代植物考古研究. 上海古籍出版社.
Aoki	青木	Japan	Chugoku Tottori	Yonago, Tottori	35.3994	133.366	Jomon-Yayoi	End of Final Jomon/Initial Yayoi	-1000	-700	-850			Se	x	x	Endo, E., & Leipe, C. (2022). The onset, dispersal and crop preferences of early agriculture in the Japanese archipelago as derived from seed impressions in pottery. Quaternary International, 623, 35–49.	Hamada, T., (2019). The acceptance, trial and establishment of cereal cultivation in the Chugoku area, Japan. In: Shitara, H. (Ed.), Plant use and composition of pottery from the late Jomon period to the Yayoi period. ( pp. 141-160). Agricultural culture complex. Yuzankaku:Tokyo, (in Japanese).
Ashan	阿善	China	Inner Mongolia	Donghe District, Baotou	40.5833	110.217	Neolithic	Ashan, Longshan	-2295	-2121	-2208		Pa	Se	x	yes	Bao Y, Zhou X, Liu H, Hu S, Zhao K, Atahan P, et al. (2018) Evolution of prehistoric dryland agriculture in the arid and semi-arid transition zone in northern China. PLoS ONE 13(8): e0198750. https://doi.org/10.1371/journal. pone.0198750
Askexiaer (Aisikexia'er / Aisixie Haier)	艾斯协海尔	China	Xinjiang	Yizhou, Hami	42.7423	92.5803	Bronze	Bronze	-1600	220	-690			Se	yes	x	Zhou J [周金玲], Yu JJ [于建军], Zhang C [张成安] and Zhou X [周晓明] (2002) 新疆哈密市艾斯克霞尔墓地的发掘, Excavations at Aisikexiaer cemetry, Hami City, Xinjiang. 考古 Kaogu 2002(06): 30-41.
Asodaohashi	麻生田大橋	Japan	Chubu Aichi	Toyokawa, Aichi	34.8336	137.411	Yayoi	Final Jomon/Initial Yayoi/Early Yayoi	-950	-300	-625		Pa	Se	x	x	Endo, E., & Leipe, C. (2022). The onset, dispersal and crop preferences of early agriculture in the Japanese archipelago as derived from seed impressions in pottery. Quaternary International 623: 35-49.	Endo, E., (2015). The beginning of agriculture in the Japanese archipelago based on the perspective of cultivated cereals. Doctoral dissertation, Tokyo Metropolitan University, Tokyo (in Japanese).
Asodaohashi	麻生田大橋	Japan	Chubu Aichi	Toyokawa, Aichi	34.8336	137.411	Yayoi	Early Yayoi/Middle Yayoi	-750	-150	-450		Pa	Se	x	x	Endo, E., & Leipe, C. (2022). The onset, dispersal and crop preferences of early agriculture in the Japanese archipelago as derived from seed impressions in pottery. Quaternary International 623: 35-49.	Endo, E., (2015). The beginning of agriculture in the Japanese archipelago based on the perspective of cultivated cereals. Doctoral dissertation, Tokyo Metropolitan University, Tokyo (in Japanese).
Awazu	粟津	Japan	Kansai Shiga	Lake Biwa, Shiga	34.986	135.905	Jomon	Middle Jomon	-3000	-2500	-2750			?Se	yes	x	Iba, I. (2005). The Awazu site, a shell-midden on the bottom of Lake Biwa, Japan. Journal of Wetland Archaeology 5(1): 35-48.
Baekseok-dong	백석동	Korea South	Chungcheong-do	Cheonan	36.8196	127.115	Middle Bronze Age	Mumum, Middle	-800	-400	-600	Ors	Pa	Se	yes	x	Oh G-J and Bae S-H (2007) Chonan Baeksok-dong Gojaemigol Yujeok. Paper presented at the 31st Conference of the Korean Archaeological Society, Daejon.	Lee NS and Lee HS (1998) The Baekseok-dong Site. Gongju: Gongju University Museum (in Korean).	Kim M (2013) Wheat in ancient Korea: a size comparison of carbonized kernels. Journal of Archaeological Science 40: 517-525.; Kim M (2015) Rice in ancient Korea: status symbol or community food?. Antiquity 89(346): 838-853. See also supplementary material.
Baijia	白家	China	Shaanxi	Lintong District, Xi'an	34.5521	109.411	Early Neolithic	Early Laoguantai	-5710	-5380	-5545		Pa		x	x	Atahan, P., Dodson, J., Li, X., Zhou, X., Hu, S., Chen, L., … Grice, K. (2011). Early Neolithic diets at Baijia, Wei River valley, China: Stable carbon and nitrogen isotope analysis of human and faunal remains. Journal of Archaeological Science, 38, 2811–2817.	Yang, Q., Li, X., Zhou, X., Zhao, K., & Sun, N. (2016). Quantitative reconstruction of summer precipitation using a mid-Holocene δ13C common millet record from Guanzhong Basin, northern China. Climate of the Past, 12, 2229–2240.
Baijinbao III	白金宝三期	China	Heilongjiang	Zhaoyuan	45.4502	124.607	Bronze Age	Baijinbao	-1060	-820	-940		Pa		x	x	Zhu Yonggang. (1998). The third excavation of the Baijinbao site in Zhaoyuan and the chronological sequence of the ancient cultural remains before the Han Dynasty in the Songnen Plain. Journal of Social Sciences of Jilin University,1998(02):75-80 [in Chinese]
Baishi	白石	China	Shanxi	Yuanping County	38.8613	112.908	Neolithic	Late Longshan	-2500	-1900	-2200		Pa	Se	yes	x	Jiang YC (2011) Hutuohe shangyou kagou diaocha chutu zhiwu yicun chubu yanjiu [Preliminary Analysis of Plant Remains from Archaeological Regional Survey in the Upper Hutou River Valley). Unpublished BA thesis. Peking University: Beijing (in Chinese).
Baitoushan	白头山	China	Fujian	Minjiang River	26.1307	119.155	Neolithic	Lower Tanshishan	-3500	-3100	-3300	Ors	Pa	Se	x	x	Dai, J., Cai, X., Jin, J., Ge, W., Huang, Y., Wu, W., Xia, T., Li, F. & Zuo, X. (2021). Earliest arrival of millet in the South China coast dating back to 5,500 years ago. J. Archaeol. Sci., 129, 105356.
Baitoushan	白头山	China	Fujian	Minjiang River	26.1307	119.155	Neolithic	Tanshishan	-3000	-2000	-2500	Ors	Pa		x	x	Deng, Z., Kuo, S., Carson, M. T., & Hung, H. (2022). Early Austronesians Cultivated Rice and Millet Together: Tracing Taiwan’s First Neolithic Crops. Frontiers in Plant Science, 13. Retrieved from https://www.frontiersin.org/articles/10.3389/fpls.2022.962073	Dai, J., Cai, X., Jin, J., Ge, W., Huang, Y., Wu, W., Xia, T., Li, F. & Zuo, X. (2021). Earliest arrival of millet in the South China coast dating back to 5,500 years ago. J. Archaeol. Sci., 129, 105356.
Baiyangcun	白羊村	China	Yunnan	Binchuan	25.8404	100.594	Neolithic	NeolithicEarly	-2600	-2300	-2450	Ors	Pa	Se	yes	x	Dal Martello, R., Min, R., Stevens, C., Higham, C., Higham, T., Qin, L., et al. (2018). Early Agriculture at the Crossroads of China and Southeast Asia: Archaeobotanical Evidence and Radiocarbon Dates from Baiyangcun, Yunnan. J. Archaeological Sci. Rep. 20, 711–721.	Yunnan Provincial Museum (YPM) (1981) Yunnan Bingchuan Baiyangcun yizhi (Baiyangcun site of Bingchuan, Yunnan). Kaogu Xuebao 1981(3): 349-368.	Deng, Z., Kuo, S., Carson, M. T., & Hung, H. (2022). Early Austronesians Cultivated Rice and Millet Together: Tracing Taiwan’s First Neolithic Crops. Frontiers in Plant Science, 13. Retrieved from https://www.frontiersin.org/articles/10.3389/fpls.2022.962073	Zheng Y, Crawford GW & Chen X (2014). Archaeological evidence for peach (Prunus persica) cultivation and domestication in China. PLoS ONE 9(9): e106595. doi:10.1371/journal.pone.0106595	Dal Martello, R., von Baeyer, M., Hudson, M., Bjorn, R. G., Leipe, C., Zach, B., … Spengler, R. N. (2023). The Domestication and Dispersal of Large-Fruiting Prunus spp.: A Metadata Analysis of Archaeobotanical Material. Agronomy, 13, 1027.
Baiyangcun	白羊村	China	Yunnan	Binchuan	25.8404	100.594	Neolithic	NeolithicMiddle	-2200	-2000	-2100	Ors	Pa	Se	yes	x	Dal Martello, R., Min, R., Stevens, C., Higham, C., Higham, T., Qin, L., et al. (2018). Early Agriculture at the Crossroads of China and Southeast Asia: Archaeobotanical Evidence and Radiocarbon Dates from Baiyangcun, Yunnan. J. Archaeological Sci. Rep. 20, 711–721.	Yunnan Provincial Museum (YPM) (1981) Yunnan Bingchuan Baiyangcun yizhi (Baiyangcun site of Bingchuan, Yunnan). Kaogu Xuebao 1981(3): 349-368.	Deng, Z., Kuo, S., Carson, M. T., & Hung, H. (2022). Early Austronesians Cultivated Rice and Millet Together: Tracing Taiwan’s First Neolithic Crops. Frontiers in Plant Science, 13. Retrieved from https://www.frontiersin.org/articles/10.3389/fpls.2022.962073	Zheng Y, Crawford GW & Chen X (2014). Archaeological evidence for peach (Prunus persica) cultivation and domestication in China. PLoS ONE 9(9): e106595. doi:10.1371/journal.pone.0106595	Dal Martello, R., von Baeyer, M., Hudson, M., Bjorn, R. G., Leipe, C., Zach, B., … Spengler, R. N. (2023). The Domestication and Dispersal of Large-Fruiting Prunus spp.: A Metadata Analysis of Archaeobotanical Material. Agronomy, 13, 1027.
Baligang	八里岗	China	Henan	Nanyang City, Dengzhou	32.6903	112.132	Neolithic	Yangshao	-4300	-3000	-3650	Ors	Pa	Se	yes	yes	Deng Z, Qin L, Gao Y, Weisskopf AR, Zhang C and Fuller DQ (2015) From early domesticated rice of the Middle Yangtze basin to millet, rice and wheat agriculture: archaeobotanical macro-remains from Baligang, Nanyang basin, Central China (6700-500 BC). PLoS ONE: http://dx.doi.org/10.1371/journal.pone.0139885	Weisskopf AR (2014) Millets, rice and farmers: phytoliths as indicators of agricultural, social and ecological change in Neolithic and Bronze age central China. BAR International Series 2589. Oxford: Archaeopress.	Deng Zhenhua. (2015). Research on prehistoric agriculture in the lower reaches of the Han River. Doctoral thesis of Peking University. 邓振华. (2015). 汉水中下游史前农业研究. 北京大学博士学位论文.	Deng Zhenhua. (2015). Research on prehistoric agriculture in the lower reaches of the Han River. Doctoral thesis of Peking University. 邓振华. (2015). 汉水中下游史前农业研究. 北京大学博士学位论文.
Baligang	八里岗	China	Henan	Nanyang City, Dengzhou	32.6903	112.132	Neolithic	Qujialing	-3000	-2500	-2750	Ors	Pa	Se	yes	yes	Deng Z, Qin L, Gao Y, Weisskopf AR, Zhang C and Fuller DQ (2015) From early domesticated rice of the Middle Yangtze basin to millet, rice and wheat agriculture: archaeobotanical macro-remains from Baligang, Nanyang basin, Central China (6700-500 BC). PLoS ONE: http://dx.doi.org/10.1371/journal.pone.0139885	Weisskopf AR (2014) Millets, rice and farmers: phytoliths as indicators of agricultural, social and ecological change in Neolithic and Bronze age central China. BAR International Series 2589. Oxford: Archaeopress.	Deng Zhenhua. (2015). Research on prehistoric agriculture in the lower reaches of the Han River. Doctoral thesis of Peking University. 邓振华. (2015). 汉水中下游史前农业研究. 北京大学博士学位论文.	Deng Zhenhua. (2015). Research on prehistoric agriculture in the lower reaches of the Han River. Doctoral thesis of Peking University. 邓振华. (2015). 汉水中下游史前农业研究. 北京大学博士学位论文.
Baligang	八里岗	China	Henan	Nanyang City, Dengzhou	32.6903	112.132	Neolithic	Shijiahe	-2500	-2200	-2350	Ors	Pa	Se	yes	yes	Deng Z, Qin L, Gao Y, Weisskopf AR, Zhang C and Fuller DQ (2015) From early domesticated rice of the Middle Yangtze basin to millet, rice and wheat agriculture: archaeobotanical macro-remains from Baligang, Nanyang basin, Central China (6700-500 BC). PLoS ONE: http://dx.doi.org/10.1371/journal.pone.0139885	Weisskopf AR (2014) Millets, rice and farmers: phytoliths as indicators of agricultural, social and ecological change in Neolithic and Bronze age central China. BAR International Series 2589. Oxford: Archaeopress.	Deng Zhenhua. (2015). Research on prehistoric agriculture in the lower reaches of the Han River. Doctoral thesis of Peking University. 邓振华. (2015). 汉水中下游史前农业研究. 北京大学博士学位论文.	Deng Zhenhua. (2015). Research on prehistoric agriculture in the lower reaches of the Han River. Doctoral thesis of Peking University. 邓振华. (2015). 汉水中下游史前农业研究. 北京大学博士学位论文.
Baligang	八里岗	China	Henan	Nanyang City, Dengzhou	32.6903	112.132	Neolithic	Late Longshan	-2200	-1800	-2000	Ors	Pa	Se	yes	yes	Deng Z, Qin L, Gao Y, Weisskopf AR, Zhang C and Fuller DQ (2015) From early domesticated rice of the Middle Yangtze basin to millet, rice and wheat agriculture: archaeobotanical macro-remains from Baligang, Nanyang basin, Central China (6700-500 BC). PLoS ONE: http://dx.doi.org/10.1371/journal.pone.0139885	Weisskopf AR (2014) Millets, rice and farmers: phytoliths as indicators of agricultural, social and ecological change in Neolithic and Bronze age central China. BAR International Series 2589. Oxford: Archaeopress.	Deng Zhenhua. (2015). Research on prehistoric agriculture in the lower reaches of the Han River. Doctoral thesis of Peking University. 邓振华. (2015). 汉水中下游史前农业研究. 北京大学博士学位论文.	Deng Zhenhua. (2015). Research on prehistoric agriculture in the lower reaches of the Han River. Doctoral thesis of Peking University. 邓振华. (2015). 汉水中下游史前农业研究. 北京大学博士学位论文.
Ban Non Wat	บ้านโนนวัด	Thailand	Nakhon Ratchasima	Phon Songkhram, Non Sung	15.2647	102.258	Bronze Age	-	-1050	-420	-735	Ors		Se	yes	x	Castillo C (2013) The archaeobotany of Khao Sam Kaeo and Phu Khao Thong: The agriculture of late prehistoric Southern Thailand. Unpublished PhD dissertation, Institute of Archaeology: University College London.	Silva F, Stevens CJ, Weisskopf A, Castillo C, Qin L, Bevan A and Fuller DQ (2015) Modelling the Geographical Origin of Rice Cultivation in Asia Using the Rice Archaeological Database. PLoS ONE 10(9): e0137024.
Bancun	班村	China	Henan	Mianchi	35.0662	111.845	Neolithic	Yangshao,Late	-2900	-2600	-2750		Pa	Se	yes	x	Kong Z, Liu C and Zhang J (1999) Mianchi Bancun xinshiqi qizhi zhiwu yicun jiqi zai renlei huanjingxue shang de yiyi, 山东滕州市庄里西遗址植物遗存及其在环境考古学上的意义, Renleixue Xuebao 18(4): 291-295.
Banpo	半坡村	China	Shaanxi	Xi'an	34.2745	109.048	Neolithic	Yangshao	-4750	-3650	-4200			Se	yes	x	Yan W (1992) Origins of agriculture and animal husbandry in China. In: Aikens CM and Song NR (eds) Pacific Northeast Asia in Prehistory: hunter-fisher-gatherers, farmers, and sociopolitical elites. Pullman, Washington: Washington State University Press, pp. 113-123.
Baobantai	薄板台村	China	Shandong	Ju County, Rizhao	35.53	118.98	Neolithic	Longshan	-2700	-1900	-2300	Ors		Se	x	yes (Baobantai)	Jin G et al. (2009). Research on charred macro fossils unearthed from archaeological sites in Shandong (cooperation, ranked first), edited by: Oriental Archeology Research Center of Shandong University, Oriental Archeology (6), Science Press, Beijing, 2009: 289～305. ; 山东地区考古遗址出土木炭种属研究（合作，排名第一），靳桂云等：山东大学东方考古研究中心编，东方考古（6），科学出版社，北京，2009：289～305
Baodun	宝墩	China	Sichuan	Xinjin	30.4344	103.759	Neolithic	Baodun	-2700	-2000	-2350	Ors		Se	yes	x	d’Alpoim Guedes J (2013) Adaptation and Invention during the Spread of Agriculture to Southwest China. PhD Thesis. Cambridge: Harvard University.	d’Alpoim Guedes J and Butler EE (2014) Modelling constraints on the spread of agriculture to Southwest China with thermal niche models. Quaternary International 349: 29-41.	d'Alpoim Guedes J, Ming J, He K, Xiaohong W, Jiang Z (2013) Site of Baodun yields the earliest evidence for the spread of rice and foxtail millet agriculture to southwest China. Antiquity 87: 758-771.;
Baoguluxi	包古鲁西	China	Inner Mongolia	Ningcheng County, Chifeng	41.5667	119.17	Bronze Age	Xiajiadian	-2000	-1200	-1600		Pa	Se	x	yes	Jia, X., Lee, H. F., Zhang, W., Wang, L., Sun, Y., Zhao, Z., … Lu, H. (2016). Human-environment interactions within the West Liao River Basin in Northeastern China during the Holocene Optimum. Quaternary International, 426, 10–17.
Begash	Каялык	Kazakhstan	Eskeldi	Zarechnyy	45.0062	78.1439	Bronze Age	-	-2280	-2030	-2155		Pa		yes	x	Spengler RN (2015) Agriculture in the Central Asian Bronze Age. Journal of World Prehistory DOI 10.1007/s10963-015-9087-3.	Frachetti MD, Spengler RS, Fritz GJ and AN Mar’yashev (2010) Earliest Evidence of Broomcorn Millet and Wheat in the Central Eurasian Steppe Region. Antiquity 84(326): 993-1010.	Frachetti MD and Benecke N (2009) From Sheep to (Some) Horses: 4500 Years of Herd Structure at the Pastoralist Settlement of Begash (Southeastern Kazakhstan). Antiquity 83(322): 1023-1037.
Beilizhuang	北李庄	China	Henan	Xinzheng, Zhengzhou	34.4422	113.635	Neolithic	Late Yangshao - Early Longshan	-2880	-2620	-2819			Se	x	yes	Wang, C., Lu, H., Gu, W., Wu, N., Zhang, J., Zuo, X., … Hu, Y. (2019). The development of Yangshao agriculture and its interaction with social dynamics in the middle Yellow River region, China. The Holocene, 29, 173–180.
Beiniu (12 reworked in 5)	北牛	China	Shaanxi	Lintong District, Xi'An,	34.4729	109.32	Neolithic	Late Yangshao	-3380	-3090	-3235		Pa	Se	x	x	Yang Q., Li X., Zhou X., Zhao K., Sun N. (2016). Summer precipitation reconstructed quantitatively using a mid Holocene δ13C common millet record from Guanzhong Basin, Northern China. Climate of the Past, 12, 2229-2240.	Sheng, P., Shang, X., Zhou, X., & Jiang, H. (2019). Archaeobotanical Evidence of Hazelnut (Corylus heterophylla, Betulaceae) Exploitation in the Neolithic Northern China. SAGE Open, 9(2). https://doi.org/10.1177/2158244019858437
Beiniu (13)	北牛	China	Shaanxi	Lintong District, Xi'An,	34.4729	109.32	Neolithic	Early Yangshao	-4450	-4220	-4335		Pa	Se	x	x	Yang Q., Li X., Zhou X., Zhao K., Sun N. (2016). Summer precipitation reconstructed quantitatively using a mid Holocene δ13C common millet record from Guanzhong Basin, Northern China. Climate of the Past, 12, 2229-2240.	Sheng, P., Shang, X., Zhou, X., & Jiang, H. (2019). Archaeobotanical Evidence of Hazelnut (Corylus heterophylla, Betulaceae) Exploitation in the Neolithic Northern China. SAGE Open, 9(2). https://doi.org/10.1177/2158244019858437
Beiniu (8-10 material reworked in 1)	北牛	China	Shaanxi	Lintong District, Xi'An,	34.4729	109.32	Neolithic	Longshan	-2780	-2120	-2450	Ors	Pa	Se	x	x	Yang Q., Li X., Zhou X., Zhao K., Sun N. (2016). Summer precipitation reconstructed quantitatively using a mid Holocene δ13C common millet record from Guanzhong Basin, Northern China. Climate of the Past, 12, 2229-2240.	Sheng, P., Shang, X., Zhou, X., & Jiang, H. (2019). Archaeobotanical Evidence of Hazelnut (Corylus heterophylla, Betulaceae) Exploitation in the Neolithic Northern China. SAGE Open, 9(2). https://doi.org/10.1177/2158244019858437
Beiqian	北阡	China	Shandong	Jinkou, Jimo city	36.6001	120.739	Neolithic	Dawenkou	-3760	-2900	-3330	Ors	Pa	Se	yes	yes	Zhao M 赵敏 (2009) Shandong sheng Jimo Beiqian yizhi tanhua zhiwu yicun yanjiu 山东省即墨北阡遗址炭化植物遗存研究. Unpublished Master’s thesis, Department of Archaeology, Shandong University, 山东大学考古学系, Jinan 济南 (in Chinese).	Jin G and Wang Y (2011) Report on the archaeobotanical remains unearthed from the Beiqian site. Kaogu 11: 19–22.	Wang F and Luan FS (2011) Unearthing report of Beiqian site in Jimo city, Shandong. Kaogu 11: 3-23 (in Chinese).Wang H and Jin G (2013) Report on the archaeobotanical remains from the site of Beiqian in Jimo, Shandong. Dongfang Kaogu 10: 255–279.; Wang F, Fan R, Kang HT, Jin GY, Luan FS, Fang H, Lin YH, Yuan SL (2012) Reconstructing the food structure of ancient coastal inhabitants from Beiqian v…	Jin, G., Wagner, M., Tarasov, P. E., Wang, F., & Liu, Y. (2016). Archaeobotanical records of Middle and Late Neolithic agriculture from Shandong Province, East China, and a major change in regional subsistence during the Dawenkou Culture. The Holocene, 26(10), 1605-1615. https://doi.org/10.1177/0959683616641746	Jin, G., Wagner, M., Tarasov, P. E., Wang, F., & Liu, Y. (2016). Archaeobotanical records of Middle and Late Neolithic agriculture from Shandong Province, East China, and a major change in regional subsistence during the Dawenkou Culture. The Holocene, 26(10), 1605-1615. https://doi.org/10.1177/0959683616641746
Beiqian-07	北阡-07	China	Shandong	Jinkou, Jimo city	36.6	120.73	Neolithic	Early Dawenkou, Late Yangshao	-4200	-3500	-3850		Pa	Se	x	yes	Jin GY, Wang YQ (2011) Analysis of the carbonized plant remains from the excavation of the Beiqian site in 2007 (Beiqian yizhi 2007nian fajue chutu tanhua zhiwu yicun yanjiu). Kaogu (Archaeology) 11: 19–22.
Beiqian-07	北阡-07	China	Shandong	Jinkou, Jimo city	36.6	120.73	Bronze Age	Zhou dynasty	-1040	-300	-670	Ors	Pa	Se	x	yes	Jin GY, Wang YQ (2011) Analysis of the carbonized plant remains from the excavation of the Beiqian site in 2007 (Beiqian yizhi 2007nian fajue chutu tanhua zhiwu yicun yanjiu). Kaogu (Archaeology) 11: 19–22.
Beiqian-09	北阡-09	China	Shandong	Jinkou, Jimo city	36.6	120.73	Neolithic	Early Dawenkou, Late Yangshao	-4200	-3500	-3850		Pa	Se	x	yes	Wang HY, Jin GY (2013) Shandong Jimo Beiqian yizhi (2009) tanhua zhongzi guoshi yicun yanjiu [Analysis of the carbonized plant remains from the excavation of the Beiqian site in 2009]. In: Center of East Asia Archaeology Research in Shandong University (ed.) Dongfang Kaogu (East Asian Archaeology), vol. 10. Beijing: Science Press, pp. 255–279.
Beishouling	北首岭	China	Shaanxi	Jintai Qu	34.3861	107.155	Neolithic	Yangshao	-4850	-4150	-4500			Se	yes	x	Yan W (1992) Origins of agriculture and animal husbandry in China. In: Aikens CM and Song NR (eds) Pacific Northeast Asia in Prehistory: hunter-fisher-gatherers, farmers, and sociopolitical elites. Pullman, Washington: Washington State University Press, pp. 113-123.	Liu CJ [刘长江], Jin GY [靳桂云] and Kong ZC [孔昭宸] (2008) Archaeobotany: Research on seeds and fruits [植物考古-种子果实研究 ]. Shandong University Orient Archaeology Research Series. Beijing: Science Press [科学出版社].	Zhu Y (2013) The Early Neolithic in the Central Yellow River Valley, c. 7000–4000 BC. In: Underhill AP (ed.) A Companion to Chinese Archaeology. Oxford: Blackwell, pp. 171-193.IA,CASS [ 中国社会科学院考古研究所] (1983). 宝鸡北首岭 (Excavation Report of the Beishouling site). Beijing: Wenwu (in Chinese).;
Beiwangjiu	北王就	China	Shanxi	Yuanping County	38.9099	112.799	Neolithic	Late Longshan	-2500	-1900	-2200			Se	yes	x	Jiang YC (2011) Hutuohe shangyou kagou diaocha chutu zhiwu yicun chubu yanjiu [Preliminary Analysis of Plant Remains from Archaeological Regional Survey in the Upper Hutou River Valley). Unpublished BA thesis. Peking University, Beijing (in Chinese).
Beixin	北辛	China	Shandong	Tengzhou	35.1113	117.192	Neolithic	Beixin	-5400	-4100	-4750			Se	yes	x	Nanjing [南京博物院] (1979) 江苏文物考古工作三十年 (Thirty Years of Archaeological Work in Jiangsu Province). In: 文物编辑委员会 (ed.) 文物考古工作三十年 1949–1979 (Thirty Years of Archaeological Work from 1949 to 1979). Beijing : Wenwu, pp. 198 – 216.	Liu CJ [刘长江], Jin GY [靳桂云] and Kong ZC [孔昭宸] (2008) Archaeobotany: Research on seeds and fruits [植物考古-种子果实研究 ]. Shandong University Orient Archaeology Research Series. Beijing: Science Press [科学出版社].	Wang F (2013) The Houli and Beixin Cultures. In: Underhill A (ed.) A Companion to Chinese Archaeology. Oxford: Wiley-Blackwell, pp. 389-472.;
Beiyang	北杨	China	Shanxi	Jiang County, Yuncheng	35.4765	111.534	Bronze Age	Erlitou	-1900	-1700	-1800		Pa	Se	x	yes	Song, J., Wang, L., & Fuller, D. Q. (2019). A regional case in the development of agriculture and crop processing in northern China from the Neolithic to Bronze Age: Archaeobotanical evidence from the Sushui River survey, Shanxi province. Archaeological and Anthropological Sciences, 11, 667–682. (supplementary material)
Beizhuang	长岛北庄	China	Shandong	Changdao Xian, Daheishan Island	37.967	120.621	Neolithic	Yangshao	-4050	-3050	-3550		Pa		yes	x	Yan W (1992) Origins of agriculture and animal husbandry in China. In: Aikens CM and Song NR (eds) Pacific Northeast Asia in Prehistory: hunter-fisher-gatherers, farmers, and sociopolitical elites. Pullman, Washington: Washington State University Press, pp. 113-123.	Liu CJ [刘长江], Jin GY [靳桂云] and Kong ZC [孔昭宸] (2008) Archaeobotany: Research on seeds and fruits [植物考古-种子果实研究 ]. Shandong University Orient Archaeology Research Series. Beijing: Science Press [科学出版社].	Wu S [吴诗池] (1983) Shandong xinshiqi shidai nongye kaogu gaishu [山东新石器时代农业考古概述] Archaeological overview of Neolithic agriculture in Shandong. Nongye Kaogu [农业考古] 2: 165-171 (in Chinese).Wang F, Fan R, Kang HT, Jin GY, Luan FS, Fang H, Lin YH and Yuan SL (2012) Reconstructing the food structure of ancient coastal inhabitants from Beiqian village: Stable isotopic analysis of fossil human bone. Chine…
Benbakou	奔巴口	China	Qinghai	Huangzhong	36.6894	101.507	Neolithic	Majiayao	-2886	-2619	-2752.5		Pa	Se	yes	yes	Chen FH, Dong G, Zhang D, Liu X, Jia X, An C and Jones MK (2015) Agriculture facilitated permanent human occupation of the Tibetan Plateau after 3600 BP. Science 347(6219): 248-250.	Dong GH, Wang ZL, Ren LL, Motuzaite Matuzeviciute G, Wang H, Ren X and Chen F (2014) A comparative study of radiocarbon dating charcoal and charred seeds from the same flotation samples in the Late Neolithic and Bronze Age sites in the Gansu and Qinghai Provinces, Northwest China. Radiocarbon 56: 157-163.	Jia, X. (2012). Study of the Cultural Evolution and Plant Remains of Neolithic-Bronze Age in Northeast Qinghai Province. Dissertation. Lanzhou (China): Lanzhou University. / 贾鑫. 2012. 青海省东北部地区新石器-青铜时代文化演化过程与植物遗存研究. 博士学位论文. 兰州: 兰州大学	Jia, X. (2012). Study of the Cultural Evolution and Plant Remains of Neolithic-Bronze Age in Northeast Qinghai Province. Dissertation. Lanzhou (China): Lanzhou University. / 贾鑫. 2012. 青海省东北部地区新石器-青铜时代文化演化过程与植物遗存研究. 博士学位论文. 兰州: 兰州大学
Beombang	부산 범방	Korea South	Gyeongsang	Busan	35.1564	128.881	Early-Middle Neolithic	Chulmun, Early Middle	-6000	-3500	-3500			Se	x	x	Busan Museum. (2009). Equestrianism: Inside the Busan Asian Games Equestrian Stadium.; Hiromi Obata and Aya Manabe. (2014). Pottery impressions and early agriculture in Korean comb-patterned pottery culture, National Museum of Japanese History Research Report Vol. 187, National Museum of Japanese History.	National Research Institute of Cultural Heritage (2015). Archaeobotanical Data in East Asia: Prehistoric Age, Korea. Daejeon: National Research Institute of Cultural Heritage.
Beondapdeul	번답들	Korea South	Gyeongsang	Ulsan	35.6489	129.156	Early Bronze Age	Mumun, Early	-1500	-850	-1175			Se	x	x	National Research Institute of Cultural Heritage (2015). Archaeobotanical Data in East Asia: Prehistoric Age, Korea. Daejeon: National Research Institute of Cultural Heritage.
Bianbiandong	扁扁洞	China	Shandong	Yiyuan County, Zibo	36.0617	118.471	Neolithic	Post-Houli	-5400	-4900	-5150		Pa	Se	yes	yes	Sun B, Wagner M, Zhao Z, Li G, Wu X and Tarasov PE (2014) Archaeological discovery and research at Bianbiandong early Neolithic cave site, Shandong, China. Quaternary International 348: 169-182
Bianjiashan	边家山	China	Zhejiang	Yuhang District, Hangzhou	30.3731	119.988	Neolithic	Liangzhu	-2500	-2300	-2400	Ors		Se	yes	x	Zheng Y, Crawford GW and Chen X (2014) Archaeological evidence for peach (Prunus persica) cultivation and domestication in China. PLoS ONE 9(9): e106595. doi:10.1371/journal.pone.0106595	The Team Study on Agriculture (2011) Formative period of Chinese civilization’s agricultural economic characteristics. In: CASS Technology Archaeology Center (ed.) Technology Archaeology. Beijing: Science Press, pp. 1–35.
Bibongri	비봉리	Korea South	Gyeongsang	-	35.4	128.617	Early Neolithic	Chulmun, Early	-5550	-2890	-4220			?Se	yes	x	Lee G-A (2011) The Transition from Foraging to Farming in Prehistoric Korea. Current Anthropology 52(S4): S307-S329.
Bibong-ri	비봉리	Korea South	Gyeongsang	Ulsan	35.4098	128.634	Middle to Late Neolithic	Chulmun, Middle-Late	-3500	-1500	-2500		Pa	Se	x	x	Masahiro Niyama and Ji-hyeon Kong (translator), 2008, Appendix 1. Carbonized seeds excavated from the residence site of Ulsan Inbo-ri Site, Ulsan Inbo-ri Site Site, Ulsan Cultural Heritage Research Institute .	National Research Institute of Cultural Heritage (2015). Archaeobotanical Data in East Asia: Prehistoric Age, Korea. Daejeon: National Research Institute of Cultural Heritage.
Bicun	碧村	China	Shanxi	Xing County, Lüliang	38.5138	110.902	Neolithic /Bronze Age	Late Longshan-Erlitou	-2500	-1200	-1850	Ors	Pa	Se	x	x	Atahan, P., Dodson, J., Li, X., Zhou, X., Chen, L., Barry, L., & Bertuch, F. (2014). Temporal trends in millet consumption in northern China. Journal of Archaeological Science, 50, 171–177.	Hou, L., Yang, L., Wang, B., Jia, Y., & Zhang, G. (2022). The subsistence economy on the northwest edge of the Loess Plateau during c. 4000 a BP: Evidence from stable isotopes. Journal of Archaeological Science: Reports, 45, 103616.
Bogolyubovka-1	Боголюбовка	Russia (Russian Far East)	Primorsky Krai	Chernigovsky	44.1535	132.552	Neolithic	Zaisanovka	-2560	-2150	-2355		Pa		x	x	Sergusheva, E. A., Leipe, C., Klyuev, N. A., Batarshev, S. V., Garkovik, A. V., Dorofeeva, N. A., … Tarasov, P. E. (2022). Evidence of millet and millet agriculture in the Far East Region of Russia derived from archaeobotanical data and radiocarbon dating. Quaternary International, 623, 50–67.
Boluocun	菠萝村	China	Sichuan	Chengdum, Pixian, Pidu	30.8181	103.883	Bronze Age	Shi'erqiao	-1400	-890	-1145	Ors	Pa	Se	x	x	Chengdu Wenwu Kaogu Yanjiusuo. (2012). Guoxian Boluocun yizhi "Kuanmiao" didian 2011 nian fuxuan. Chengdu Kaogu Faxian (pp. 218-233).	Deng, Z., Hung, H., Fan, X., Huang, Y., & Lu, H. (2018). The ancient dispersal of millets in southern China: New archaeological evidence. The Holocene, 28, 34–43.
Boluocun [Bolocun]	波罗村	China	Sichuan	Chengdum, Pixian, Pidu	30.8181	103.883	Bronze Age	Shi'erqiao	-1200	-800	-1000	Ors	Pa	Se	x	x	D'Alpoim Guedes, Jade. 2013. Adaptation and Invention during the Spread of Agriculture to Southwest China. Doctoral dissertation, Harvard University
Bonggye-ri	봉계리	Korea South	Gyeongsang	Hapcheon	35.6132	128.021	Late Neolithic	Chulmun, Late	-2000	-1500	-1750		Pa	Se	x	x	Makoto Watanabe and Jae-hyun Kim (translator), 1990, Plant remains excavated from Bonggye-ri Site, Archaeological History 5-6, Donga University Museum. ; Lee Dong. (1996). Edible Plant Remains Excavated from Fenggye-ri, Shancheon, Quarterly Archeology, No. 38, Yushan Pavilion. ; Seiji Nakayama, Kim surname Asahi, Dae-seong Kyun, Shin-sho Shoda. (2014). Plant impressions from the late Neolithic pe…	National Research Institute of Cultural Heritage (2015). Archaeobotanical Data in East Asia: Prehistoric Age, Korea. Daejeon: National Research Institute of Cultural Heritage.
Bucun	布村	China	Henan	Yanshi, Luoyang	34.576	112.82	Neolithic	Late Yangshao	-3550	-3050	-3300		Pa	Se	x	x	Li, Y., Zhang, J., Zhang, X., & Zhao, H. (2021). Agriculture, the Environment, and Social Complexity From the Early to Late Yangshao Periods (5000–3000 BC): Insights From Macro-Botanical Remains in North-Central China. Frontiers in Earth Science, 9. Retrieved from https://www.frontiersin.org/articles/10.3389/feart.2021.662391
Buzihao	堡子壕	China	Gansu	Zhenyuan County, Gansu, Qingyang	35.7844	107.224	Bronze Age	Qijia	-2000	-1800	-1900		Pa	Se	x	yes (Puzihao)	Chen Tingting, Jia Xin, Li Haiming, Dong Guanghui. The analysis of spatiotemporal transformations of agricultural and its influence factors during Qijia culture period in GansuQinghai region[J]. Quaternary Sciences, 2019, 39(1): 132-143. doi: 10.11928/j.issn.1001-7410.2019.01.13; 陈亭亭, 贾鑫, 黎海明, 董广辉. 甘青地区齐家文化时期农业结构的时空变化及其影响因素分析[J]. 第四纪研究, 2019, 39(1): 132-143. doi: 10.11928/j.issn.1001-7410.2019.01…
Buziping	堡子坪	China	Gansu	Yunshancun (云山村), Dingxi	35.4591	104.467	Neolithic	Majiayao	-2940	-2760	-2850		Pa	Se	yes	yes (Buziping)	An CB, Li H, Dong WM, Chen YF, Zhao YT and Shi C (2014) How prehistoric humans use plant resources to adapt to environmental change: A case study in the western Chinese Loess Plateau during Qijia Period. The Holocene 24(4): 512–517.	Jia X, Dong GH, Li H, Brunson K, Chen FH, Ma, M, Wang, H, An CB and Zhang K (2013) The development of agriculture and its impact on cultural expansion during the late Neolithic in the western Loess Plateau, China. The Holocene 23: 83–90.	Lee GA, Crawford GW, Liu L and Chen XC (2007) Plants and people from the early Neolithic to Shang periods in North China. Proceedings of the National Academy of Sciences of the United States of America 104(3): 1087–1092.;	Jia X, Dong GH, Li H, Brunson K, Chen FH, Ma, M, Wang, H, An CB and Zhang K (2013) The development of agriculture and its impact on cultural expansion during the late Neolithic in the western Loess Plateau, China. The Holocene 23: 83–90.
Buziping	堡子坪	China	Gansu	Yunshancun (云山村), Dingxi	35.4591	104.467	Bronze Age	Qijia	-2180	-1930	-2055	Ors	Pa	Se	yes	x	An CB, Li H, Dong WM, Chen YF, Zhao YT and Shi C (2014) How prehistoric humans use plant resources to adapt to environmental change: A case study in the western Chinese Loess Plateau during Qijia Period. The Holocene 24(4): 512–517.	Jia X, Dong GH, Li H, Brunson K, Chen FH, Ma, M, Wang, H, An CB and Zhang K (2013) The development of agriculture and its impact on cultural expansion during the late Neolithic in the western Loess Plateau, China. The Holocene 23: 83–90.	Lee GA, Crawford GW, Liu L and Chen XC (2007) Plants and people from the early Neolithic to Shang periods in North China. Proceedings of the National Academy of Sciences of the United States of America 104(3): 1087–1092.;
Cairangdanggao	才让当高	China	Qinghai	Xunhua Salar, Haidong	35.74	102.32	Bronze Age	Qijia	-2100	-1700	-1900		Pa	Se	x	yes	Jia, X. (2012). Study of the Cultural Evolution and Plant Remains of Neolithic-Bronze Age in Northeast Qinghai Province. Dissertation. Lanzhou (China): Lanzhou University. / 贾鑫. 2012. 青海省东北部地区新石器-青铜时代文化演化过程与植物遗存研究. 博士学位论文. 兰州: 兰州大学
Caiyuangou	菜园沟?	China	Henan	Xinmi, Zhengzhou	34.4428	113.322	Neolithic	Late Yangshao	-3550	-3050	-3300			Se	x	yes	Wang, C., Lu, H., Gu, W., Wu, N., Zhang, J., Zuo, X., … Hu, Y. (2019). The development of Yangshao agriculture and its interaction with social dynamics in the middle Yellow River region, China. The Holocene, 29, 173–180.
Cangdi	蒼帝	China	Shanxi	Sushui River	35.4729	111.368	Neolithic	Yangshao	-4000	-2600	-3300	Ors		Se	yes	yes	Song J (2011) The agricultural economy during the Longshan period: an archaeobotanical perspective from Shandong and Shanxi. Unpublished PhD Thesis. UCL. London	Song, J., Wang, L., & Fuller, D. Q. (2019). A regional case in the development of agriculture and crop processing in northern China from the Neolithic to Bronze Age: Archaeobotanical evidence from the Sushui River survey, Shanxi province. Archaeological and Anthropological Sciences, 11, 667–682. (supplementary material)
Caodalianhuxi	曹大连沪西	China	Qinghai	Gangcha	37.0919	100.403	Bronze Age	Kayue	-1110	-904	-1007		Pa		yes	x	Chen FH, Dong G, Zhang D, Liu X, Jia X, An C and Jones MK (2015) Agriculture facilitated permanent human occupation of the Tibetan Plateau after 3600 BP. Science 347(6219): 248-250.
Cha'an	茶庵	China	Henan	Neixiang	33.0647	111.833	Neolithic	Late Yangshao	-3620	-3370	-3495	Ors	Pa	Se	x	x	Huan, X., Deng, Z., Xiang, J., & Lu, H. (2022). New evidence supports the continuous development of rice cultivation and early formation of mixed farming in the Middle Han River Valley, China. The Holocene, 32, 924–934.
Chamdo Karuo [Qamdo Karuo]	昌都卡若	China	Tibet	Qamdo	31.0609	97.2094	Neolithic	Karuo	-2800	-2500	-2650		Pa	Se	yes	x	d’Alpoim Guedes J, Lu HL, Li YX, Spengler RN, Wu XH and Aldenderfer MS (2014) Moving agriculture onto the Tibetan plateau: the archaeobotanical evidence. Archaeological and Anthropological Sciences 6: 255-269.	d’Alpoim Guedes J and Butler EE (2014) Modelling constraints on the spread of agriculture to Southwest China with thermal niche models. Quaternary International 349: 29-41.	Xizang W (1985) The Neolithic site of Karuo in Chamdo. Wenwu Chubanshe, Beijing	d’Alpoim Guedes, J., Lu, H., Li, Y., Spengler, R. N., Wu, X., & Aldenderfer, M. S. (2014). Moving agriculture onto the Tibetan plateau: The archaeobotanical evidence. Archaeological and Anthropological Sciences, 6, 255–269.	Song, J., Gao, Y., Tang, L., Zhang, Z., Hayashi Tang, M., Xu, H., … Lu, H. (2021). Farming and multi-resource subsistence in the third and second millennium BC: Archaeobotanical evidence from Karuo. Archaeological and Anthropological Sciences, 13, 1–16.
Chamdo Karuo [Qamdo Karuo]	昌都卡若	China	Tibet	Qamdo	31.0609	97.2094	Neolithic	Karuo	-2500	-2100	-2300		Pa	Se	yes	x	d’Alpoim Guedes J, Lu HL, Li YX, Spengler RN, Wu XH and Aldenderfer MS (2014) Moving agriculture onto the Tibetan plateau: the archaeobotanical evidence. Archaeological and Anthropological Sciences 6: 255-269.	d’Alpoim Guedes J and Butler EE (2014) Modelling constraints on the spread of agriculture to Southwest China with thermal niche models. Quaternary International 349: 29-41.	Xizang W (1985) The Neolithic site of Karuo in Chamdo. Wenwu Chubanshe, Beijing	d’Alpoim Guedes, J., Lu, H., Li, Y., Spengler, R. N., Wu, X., & Aldenderfer, M. S. (2014). Moving agriculture onto the Tibetan plateau: The archaeobotanical evidence. Archaeological and Anthropological Sciences, 6, 255–269.	Song, J., Gao, Y., Tang, L., Zhang, Z., Hayashi Tang, M., Xu, H., … Lu, H. (2021). Farming and multi-resource subsistence in the third and second millennium BC: Archaeobotanical evidence from Karuo. Archaeological and Anthropological Sciences, 13, 1–16.
Chamdo Karuo [Qamdo Karuo]	昌都卡若	China	Tibet	Qamdo	31.0609	97.2094	Neolithic	Karuo	-1770	-1500	-1635		Pa	Se	yes	x	d’Alpoim Guedes J, Lu HL, Li YX, Spengler RN, Wu XH and Aldenderfer MS (2014) Moving agriculture onto the Tibetan plateau: the archaeobotanical evidence. Archaeological and Anthropological Sciences 6: 255-269.	d’Alpoim Guedes J and Butler EE (2014) Modelling constraints on the spread of agriculture to Southwest China with thermal niche models. Quaternary International 349: 29-41.	Xizang W (1985) The Neolithic site of Karuo in Chamdo. Wenwu Chubanshe, Beijing	d’Alpoim Guedes, J., Lu, H., Li, Y., Spengler, R. N., Wu, X., & Aldenderfer, M. S. (2014). Moving agriculture onto the Tibetan plateau: The archaeobotanical evidence. Archaeological and Anthropological Sciences, 6, 255–269.	Song, J., Gao, Y., Tang, L., Zhang, Z., Hayashi Tang, M., Xu, H., … Lu, H. (2021). Farming and multi-resource subsistence in the third and second millennium BC: Archaeobotanical evidence from Karuo. Archaeological and Anthropological Sciences, 13, 1–16.
Changguogou	昌果沟	China	Tibet	Gongga	29.248	91.7715	Neolithic	Changgougou	-1450	-800	-1125			Se	yes	x	Fu DX (2001) Xizang Changgougou yizhi xin shiqi shidai nongzupowu yicun de faxian, jianding he yanjiu, The discovery, identification and research on archaeobotanical remains from the Neolithic site of Changguogou. Kaogu 3: 66–74 (in Chinese).	Jin G [靳 桂 云] (2007a) Zhongguo zaoqi xiaomai de kaogu faxian yu yanhua ji yingxiang. 考古学报 Kaogu Xuebao 4: 485-505 (in Chinese).	Jin G [靳 桂 云] (2007b), Zhongguo zaoqi xiaomai de kaogu faxian yu yanjiu [中国早期小麦的考古发现与研究]. Nongye Kaogu 4: 11–20 (in Chinese). . Nongye Kaogu 4:11–20.d’Alpoim Guedes J, Lu HL, Li YX, Spengler RN, Wu XH and Aldenderfer MS (2014) Moving agriculture onto the Tibetan plateau: the archaeobotanical evidence. Archaeological and Anthropological Sciences 6: 255-269.;
Changshan	常山	China	Gansu	Zhenyuan, Qingyang	35.8999	107.167	Bronze Age	Majiayao (Middle)	-3000	-2500	-2750		Pa	Se	x	x	Zhou Xinying, Li Xiaoqiang, Zhao Keliang, et al. Early agricultural development and environmental effects in the Neolithic Longdong Basin(East Gansu)[J]. Chinese Science Bulletin, 2011, 56(4): 318-326. 周新郢, 李小强, 赵克良, 等. 陇东地区新石器时代的早期农业及环境效应[J]. 科学通报, 2011, 56(4): 318-326.
Chap I	Чап I	Kyrgyzstan	Naryn	Kochkor	42.1811	75.8512	Bronze Age	-	-1065	-825	-945		Pa	Se	x	x	Motuzaite Matuzeviciute, G., Mir-Makhamad, B., & Tabaldiev, K. (2021). The first comprehensive archaeobotanical analysis of prehistoric agriculture in Kyrgyzstan. Vegetation History and Archaeobotany, 30, 743–758.	Motuzaite Matuzeviciute, G., Abdykanova, A., Kume, S., Nishiaki, Y., & Tabaldiev, K. (2018). The effect of geographical margins on cereal grain size variation: Case study for highlands of Kyrgyzstan. Journal of Archaeological Science: Reports, 20, 400–410.
Charda	चर्दा	India	Uttar Pradesh	-	27.9467	81.6111	Bronze / Iron Age	Vedic Period	-900	-600	-750	Ors	Pa		yes	x	Chanchala S (2002) Botanical remains. In: Tewari DP (ed) Excavations at Charda. Lucknow: Jarun Prakashan, pp 66–94.
Chawuhugou	察吾乎沟	China	Xinjiang	Hejing County, Bayingolin Mongol	42.7434	86.307	Bronze-Iron Age	Late Bronze Age	-1100	-400	-750		Pa	Se	yes	x	Zhao KL [赵克良], Li XQ [李小强], Zhou XY [周新郢], Dodson J and Ji M [纪明](2012) 新疆新塔拉遗址农业活动特征及其影响的植物指标记 [Characteristics of agricultural activies and their impact on the environment at the Xintala Site, Xinjiang, as reconstructed from archaeobotanical remains]. 第四纪研究 [Quaternary Sciences] 32(2): 219-225
Chengjiazhuang	程家庄	China	Shanxi	Sushui River	35.4056	111.276	Neolithic	Longshan	-2400	-2150	-2275	Ors (x1)	Pa	Se	yes	yes	Song J (2011) The agricultural economy during the Longshan period: an archaeobotanical perspective from Shandong and Shanxi. Unpublished PhD Thesis. UCL. London	Song, J., Wang, L., & Fuller, D. Q. (2019). A regional case in the development of agriculture and crop processing in northern China from the Neolithic to Bronze Age: Archaeobotanical evidence from the Sushui River survey, Shanxi province. Archaeological and Anthropological Sciences, 11, 667–682. (supplementary material)
Chengtoushan	城头山	China	Hunan	Lixian, Changde	29.6929	111.656	Neolithic	Daxi	-4450	-3850	-4150	Ors		Se	yes	x	Pei A (1998) Notes on new advancements and revelations in the agricultural archaeology of early rice domestication in the Dongting Lake region. Antiquity 72: 878-85.	Nasu H, Momohara A, Yasuda Y, He J (2007) The occurrence and identification of Setaria italica (L.) P. Beauv. (foxtail millet) grains from the Chengtoushan site (ca. 5800 cal B.P.) in central China, with reference to the domestication centre in Asia. Vegetation History and Archaeobotany, 16(6): 481-494.	Zheng Y, Crawford GW and Chen X (2014) Archaeological evidence for peach (Prunus persica) cultivation and domestication in China. PLoS ONE 9(9): e106595. doi:10.1371/journal.pone.0106595
Chengyao	程窑	China	Henan	Ying	34.3984	113.083	Neolithic	Late Longshan	-2500	-2000	-2250	?Ors	Pa	Se	yes	yes	Fuller DQ and Zhang H (2007) A preliminary report of the survey archaeobotany of the Upper Ying Valley (Henan Province). In: School of Archaeology and Museology, Peking University and Henan Provincial Institute of Cultural Relics and Archaeology (eds) Dengfeng wangchenggang yizhi de faxian yu yanjiu (2002-2005) [Archaeological Discovery and Research at the Wangchenggang Site in Dengfeng (2002-200…	Zhong Hua; Zhang Yongqing; Wu Qian; Zhao Zhijun (2018). Flotation results and analysis of the Chengyao site in Dengfeng, Henan. Agricultural Archeology 2018(6): 7-16.; 钟华;张永清;吴倩;赵志军 (2018). 河南登封程窑遗址浮选结果与分析. 农业考古 2018(6): 7-16.
Chengyao	程窑	China	Henan	Ying	34.3984	113.083	Neolithic	Eastern Zhou	-771	-256	-513.5	Ors	Pa	Se	x	yes	Zhong Hua; Zhang Yongqing; Wu Qian; Zhao Zhijun (2018). Flotation results and analysis of the Chengyao site in Dengfeng, Henan. Agricultural Archeology 2018(6): 7-16.; 钟华;张永清;吴倩;赵志军 (2018). 河南登封程窑遗址浮选结果与分析. 农业考古 2018(6): 7-16.
Chengzhuang	程庄	China	Henan	Xinmi, Zhengzhou	34.3708	113.471	Neolithic	Late Longshan	-2400	-1900	-2150	Ors		Se	x	yes	Jia, Shijie. (2011). Research on carbonized plant remains in Zhengzhou Shangcheng. Master's thesis of University of Science and Technology of China.; 贾世杰. 2011. 郑州商城炭化植物遗存研究.中国科学技术大学硕士学位论文.
Chengzishan	城子山	China	Liaoning	Harqin Zuoyi Mongol, Chaoyang,	41.2333	119.533	Bronze Age	Lower Xiajiadian	-2200	-1500	-1850		Pa	Se	x	yes	Bao Y, Zhou X, Liu H, Hu S, Zhao K, Atahan P, et al. (2018) Evolution of prehistoric dryland agriculture in the arid and semi-arid transition zone in northern China. PLoS ONE 13(8): e0198750. https://doi.org/10.1371/journal. pone.0198750
Chenjiazhuang	程家庄	China	Shanxi	Juxian	35.4056	111.276	Neolithic	Longshan	-3000	-2000	-2500	Ors		Se	x	yes	Qi Wuyun, Zhao Zhijun, Wang Shuzhi, etc. (2017). Flotation analysis of plant remains from prehistoric sites in the upper reaches of the Shuhe River in Shandong [J]. Agricultural Archeology 2017(1): 7-12.; 齐乌云，赵志军，王树芝，等．(2017). 山东沭河上游史前遗址的植物遗存浮选分析 [J]. 农业考古 2017(1): 7-12.
Chenzhuang	陈庄	China	Shandong	Gaoqing, Zibo	37.1629	117.765	Bronze Age	Western Zhou	-1100	-1000	-1050	Ors	Pa	Se	yes	x	Jin G [靳桂云], Wang ZM [王传明], Zheng TX [郑同修], Gao [高明奎] and Wei CM [魏成敏] (2012) 山东高青陈庄遗址炭化种子果实研究 [Analysis of the carbonized seeds and fruits from Chenzhuang, Gaoqing, Shandong]. 南方文物 Nanfang Wenwu 1: 147–155.	d’Alpoim Guedes J, Jin G and Bocinsky KR (2015) The impact of climate on the spread of rice to north-eastern China: A new look at the data from Shandong Province. PLoS ONE 10(6): e0130430. doi:10.1371/journal.pone.0130430.	Wang Z [王传明] (2010) 山东高青陈庄遗址炭化植物遗存分析 [Analysis of the carbonized remains from the site of Chenzhuang, Gaoqing, Shandong]. Unpublished Master Thesis. Shandong University: Archaeology and Museology;
Cherepakha-13	Черепаха-13	Russia (Russian Far East)	Primorsky Krai	Muravyinaya Bay	43.2931	132.299	Early Iron Age	Palaeometal Age	-760	-400	-580		Pa	Se	x	x	Sergusheva, E. A., Leipe, C., Klyuev, N. A., Batarshev, S. V., Garkovik, A. V., Dorofeeva, N. A., … Tarasov, P. E. (2022). Evidence of millet and millet agriculture in the Far East Region of Russia derived from archaeobotanical data and radiocarbon dating. Quaternary International, 623, 50–67.
Chiamigaito	千網谷戸	Japan	Kanto Gunma	Gunma	36.4281	139.306	Jomon	Final Jomon	-1200	-500	-850		Pa		x	x	Endo, E., & Leipe, C. (2022). The onset, dispersal and crop preferences of early agriculture in the Japanese archipelago as derived from seed impressions in pottery. Quaternary International, 623: 35–49.
Chiping	茌平	China	Shandong	Liaocheng	36.603	116.251	Neolithic	Longshan	-2400	-1900	-2150		Pa	Se	yes	x	Jin G, Zhao M, Sun Z and Sun J (2009) A report on the archaeobotanical survey on the Chiping area Longshan sites. Dongfang Kaogu 6: 317-320.	d’Alpoim Guedes J, Jin G and Bocinsky KR (2015) The impact of climate on the spread of rice to north-eastern China: A new look at the data from Shandong Province. PLoS ONE 10(6): e0130430. doi:10.1371/journal.pone.0130430.
Chizumakurada	智頭枕田遺跡	Japan	Chugoku Tottori	Yazu, Chizucho, Tottori	35.2637	134.224	Yayoi	Early Yayoi	-750	-350	-550	Ors	Pa	Se	x	x	Endo, E., & Leipe, C. (2022). The onset, dispersal and crop preferences of early agriculture in the Japanese archipelago as derived from seed impressions in pottery. Quaternary International, 623, 35–49.	Nakazawa, M., Hamada, T., Sasaki, Y., Kida, M., (2011). Analysis of pottery impressions at the Chizumakurada site, Tottori Prefecture, by the replication method. Lecture abstracts, 26th conference of Japanese Association of Historical Botany, pp. 37-38 (in Japanese).
Cishan	磁山	China	Hebei	Handan, Wuan	36.5759	114.124	Neolithic	Cishan	-6102	-5600	-5851		Pa	Se	yes	x	Yan W (1992) Origins of agriculture and animal husbandry in China. In: Aikens CM and Song NR (eds) Pacific Northeast Asia in Prehistory: hunter-fisher-gatherers, farmers, and sociopolitical elites. Pullman, Washington: Washington State University Press, pp. 113-123.	Lu, HY, Zhang JP, Liu K-b, Wu NQ, Li YM, Zhou KS, Ye ML, Zhang TY, Zhang HJ, Yang XY, Shen LC, Xu DK and Li Q (2009) Earliest domestication of common millet (Panicum miliaceum) in East Asia extended to 10,000 years ago. Proceedings Natural Academy Sciences U.S.A. 106(18): 7367–7372.	Liu CJ [刘长江], Jin GY [靳桂云] and Kong ZC [孔昭宸] (2008) Archaeobotany: Research on seeds and fruits [植物考古-种子果实研究 ]. Shandong University Orient Archaeology Research Series. Beijing: Science Press [科学出版社].;
Cuicun east	崔村	China	Shanxi	Sushui River	35.5052	111.473	Neolithic	Longshan	-3000	-2000	-2500		Pa	Se	yes	x	Song J (2011) The agricultural economy during the Longshan period: an archaeobotanical perspective from Shandong and Shanxi. Unpublished PhD Thesis. UCL. London
Cuimazhuang	催马庄	China	Shandong	Jinan	36.5447	116.893	Bronze Age	Western Zhou	-1100	-1000	-1050		Pa	Se	yes	yes	Wu W, Han J and Jin G (2010) A report on the archaeobotanical remains from the Majiazhuang site in Jinan. Dongfang Kaogu 7: 351-357.	d’Alpoim Guedes J, Jin G and Bocinsky KR (2015) The impact of climate on the spread of rice to north-eastern China: A new look at the data from Shandong Province. PLoS ONE 10(6): e0130430. doi:10.1371/journal.pone.0130430.	Wu Wenwan, Han Hui, Jin Guiyun. (2010). Analysis of plant remains at the Cuimazhuang site in Jinan [J]. Oriental Archeology, 2010(7): 351-357. 吴文婉, 韩辉, 靳桂云．(2010). 济南催马庄遗址植物遗存分析 [J]. 东方考古，2010(7): 351-357	Wu Wenwan, Han Hui, Jin Guiyun. (2010). Analysis of plant remains at the Cuimazhuang site in Jinan [J]. Oriental Archeology, 2010(7): 351-357. 吴文婉, 韩辉, 靳桂云．(2010). 济南催马庄遗址植物遗存分析 [J]. 东方考古，2010(7): 351-357	Tang Liya, Zheng Yue, Zhu Jin, etc. (2022). Research on crop resource utilization in Zhou Dynasty in Zhengzhou area: taking Xingyang Guanzhuang as an example [J.]. Quaternary Research 42(1): 129-143.; 唐丽雅，郑越，朱津，等． (2022). 郑州地区周代农作物资源利用研究：以荥阳官庄为例 [J.]. 第四纪研究 42(1): 129-143.
Cunhou	村后	China	Liaoning	Dalian	38.78	121.199	Neolithic	Shuangtuozi II	-2880	-2470	-2675			Se	x	x	Jia, W.M. (2005). Transition from Foraging to arming in Northeast China. Volumes 1-2. Doctorial Thesis. Department of Archaeology. University of Sydney.	An, ZM. (1988). 安志敏：《中国的史前农业》，《考古学报》1988年 4期。 Prehistoric agriculture in China. Kaoguxuebao 1988(4).
Dadianzi	大甸子	China	Inner Mongolia	Aohan Banner, Chifeng	42.3087	120.616	Bronze Age	Lower Xiajiadian	-2000	-1500	-1750		Pa	Se	x	yes	Jia Xin, Sun Yonggang, Yang Jingang, etc. 2017. Flotation results and analysis of the Xiajiadian Culture Period in the upper reaches of the Western Liaohe River [J]. Agricultural Archeology 2017(6):33-39.; 贾鑫，孙永刚，杨金刚，等．2017. 西辽河上游地区夏家店文化时期浮选结果与分析 [J]．农业考古 2017(6):33-39.	Jia Xin, Sun Yonggang, Yang Jingang, etc. 2017. Flotation results and analysis of the Xiajiadian Culture Period in the upper reaches of the Western Liaohe River [J]. Agricultural Archeology 2017 /37(6):35-41.; 贾鑫，孙永刚，杨金刚，等．2017. 西辽河上游地区夏家店文化时期浮选结果与分析 [J]．农业考古 2017 /37(6):35-41
Dadiwan	大地湾	China	Gansu	Huluhe	35.0087	105.906	Bronze Age	Qijia	-2350	-1850	-2100		Pa	Se	yes	yes	An CB, Li H, Dong WM, Chen YF, Zhao YT and Shi C (2014) How prehistoric humans use plant resources to adapt to environmental change: A case study in the western Chinese Loess Plateau during Qijia Period. The Holocene 24(4): 512–517.	Jia X, Dong GH, Li H, Brunson K, Chen FH, Ma, M, Wang, H, An CB and Zhang K (2013) The development of agriculture and its impact on cultural expansion during the late Neolithic in the western Loess Plateau, China. The Holocene 23: 83–90.	Liu CZ, Kong ZC and Lang SD (2004) Dadiwan yizhi nongye zhiwu yicun yu renli shengcun de huanjing tantao (Plant remains at the Dadiwan site and a discussion of human adaptation to the environment). Zhongyuan Wenwu (Cultural Relics of Central China) 4: 26-30 (in Chinese).	Liu CZ, Kong ZC and Lang SD (2004) Dadiwan yizhi nongye zhiwu yicun yu renli shengcun de huanjing tantao (Plant remains at the Dadiwan site and a discussion of human adaptation to the environment). Zhongyuan Wenwu (Cultural Relics of Central China) 4: 26-30 (in Chinese).
Dadiwan I	大地湾	China	Gansu	Huluhe	35.0079	105.909	Neolithic	Dadiwan	-5800	-5400	-5600		Pa		yes	yes	Liu CZ, Kong ZC and Lang SD (2004) Dadiwan yizhi nongye zhiwu yicun yu renli shengcun de huanjing tantao (Plant remains at the Dadiwan site and a discussion of human adaptation to the environment). Zhongyuan Wenwu (Cultural Relics of Central China) 4: 26-30 (in Chinese).	Barton LW (2009) Early Food Production in China’s Western Loess Plateau. Unpublished PhD. University of California: Davis.	Li H, An, CB, Fan W, Dong W, Zhao Y and Wang H (2015) Population history and its relationship with climate change on the Chinese Loess Plateau during the past 10,000 years. The Holocene 25(7): 1144-1152.
Dadiwan II	大地湾	China	Gansu	Huluhe	35.0079	105.909	Neolithic	Yangshao (Banpo)	-4550	-3750	-4150		Pa	Se	yes	yes	Liu CZ, Kong ZC and Lang SD (2004) Dadiwan yizhi nongye zhiwu yicun yu renli shengcun de huanjing tantao (Plant remains at the Dadiwan site and a discussion of human adaptation to the environment). Zhongyuan Wenwu (Cultural Relics of Central China) 4: 26-30 (in Chinese).	Barton LW (2009) Early Food Production in China’s Western Loess Plateau. Unpublished PhD. University of California: Davis.
Dadiwan III	大地湾	China	Gansu	Huluhe	35.0079	105.909	Neolithic	Middle Yangshao	-3750	-2950	-3350		Pa	Se	yes	yes	Liu CZ, Kong ZC and Lang SD (2004) Dadiwan yizhi nongye zhiwu yicun yu renli shengcun de huanjing tantao (Plant remains at the Dadiwan site and a discussion of human adaptation to the environment). Zhongyuan Wenwu (Cultural Relics of Central China) 4: 26-30 (in Chinese).	Cui TX, Yang Q, Yu JC, Zhou SL and Zhao CH (2010) Microwear analysis of a bone-handled microblade excavated at Shangzhai site in Beijing: Evidences from ESEM. Science China, Earth Sciences 53(9): 1335-1342.	Li H, An, CB, Fan W, Dong W, Zhao Y and Wang H (2015) Population history and its relationship with climate change on the Chinese Loess Plateau during the past 10,000 years. The Holocene 25(7): 1144-1152.
Dadunwan	大墩灣	China	Gansu	Yumen	35.0195	105.926	Bronze Age	Siba	-1495	-1396	-1445.5		Pa	Se	x	x	Dong, G., Yang, Y., Liu, X., Li, H., Cui, Y., Wang, H., … Chen, F. (2018). Prehistoric trans-continental cultural exchange in the Hexi Corridor, northwest China. The Holocene, 28, 621–628.
Dadunzi	大墩子	China	Yunnan	Yuanmou	25.7128	101.882	Neolithic	-	-2200	-1650	-1475	Ors	Pa	Se	yes	x	Jin H, Liu X, Min R, Li X and Wu X. 2014. Early Subsistence Practices at prehistoric Dadunzi in Yuanmou, Yunnan: New Evidence for the Origins of Early Agriculture in southwest China. In Hein A (ed.) The ‘Crescent-shaped cultural-communication belt’: Tong Enzheng’s Model in Retrospect: An examination of methodological, theoretical and material concerns of long distance interactions in East Asia. B…	Deng, Z., Kuo, S., Carson, M. T., & Hung, H. (2022). Early Austronesians Cultivated Rice and Millet Together: Tracing Taiwan’s First Neolithic Crops. Frontiers in Plant Science, 13. Retrieved from https://www.frontiersin.org/articles/10.3389/fpls.2022.962073	Jin, H., Liu, X.,Min, R., Li, X., and Wu, X. (2014). Flotation Results and Analysis on Dadunzi Site in Yuanmou County, Yunnan. Jianghan Archaeology 3, 109–114. (in Chinese).	Dal Martello, R. (2022). The origins of multi-cropping agriculture in Southwestern China: Archaeobotanical insights from third to first millennium B.C. Yunnan. Asian Archaeology, 6(1), 65–85. https://doi.org/10.1007/s41826-022-00052-2
Daebubuk-dong	대부북동	Korea South	Gyeonggi-do, Seoul	Ansan	37.2615	126.57	Middle Neolithic	Chulmun, Middle	-3500	-2000	-2750		Pa	Se	x	x	Kim Ho-jin, Kim Ji-eun, Shin Bae-young. (2012). Ansan Daebudo Neolithic Age Colony Remains, 2012 Central Region Excavation Results, Central Archaeological Society. ; Seiji Nakayama, Shinsho Shoda, Shuichi Toyama, Miki Harada, Manabu Uetsuki, (2014). Mid-Neolithic plant impressions at Daebubuk-dong ruins in Ansan, South Korea. In Origins of grain farming in Japan and Korea, Yamanashi Prefectural M…	National Research Institute of Cultural Heritage (2015). Archaeobotanical Data in East Asia: Prehistoric Age, Korea. Daejeon: National Research Institute of Cultural Heritage.
Daecheon-ri	대천리	Korea South	Chungcheongbuk-do	Okcheon	36.2812	127.567	Middle Neolithic	Chulmun, Middle	-3340	-3090	-3215	?Ors	Pa	Se	yes	x	Han C-G, Kim G-Y and Koo J-J (2003) The Daecheon-ri Neolithic Site at Okcheon-gun. Hannam University Central Museum, Daejeon (in Korean).	Lee G-A (2009) Reviewing the Early Studies of Plant Remains from the Heunamri site. In: Ahn S-M and Lee J-J (eds) Recent Trends of Study on Prehistoric Agriculture. Seoul: Sahoepyongron, pp. 302-310.
Daecheon-ri	대천리	Korea South	Chungcheong-do	Okcheon	36.281	127.564	Middle Neolithic	Chulmun, Middle	-3530	-2620	-3075	?Ors	Pa	Se	x	x	Han Changkyun, Kim Geun-wan, Jeon Il-yong, Goo Jae-jin, Heo Moon-hui, and Kim Jung-hee. (2002). Results of excavations of the Okcheon Daecheon-ri ruins in the Neolithic Age, Korean Neolithic Research No. 3, Korean Neolithic Society. ; Hannam University Central Museum. (2003). Okcheon Daecheon-ri Neolithic Site.; Ahn Sung-mo, (2008). Crop assemblage of Koran Bronze Age – focused on crop remains. J…	National Research Institute of Cultural Heritage (2015). Archaeobotanical Data in East Asia: Prehistoric Age, Korea. Daejeon: National Research Institute of Cultural Heritage.
Daegeum-ri	대금리	Korea South	Gyeongsang	Geoje	34.9664	128.699	Bronze Age	Mumun, Early-Late	-1500	-300	-900	Ors	Pa	Se	x	x	Gyeongnam Institute of Archaeology. (2009). Geoje Daegeum-ri ruins: Geoje Bridge connecting road (Jangseungpo-Jangmok) excavation survey report.; Kyeong-ah Lee. (2009). Appendix. Analysis of plant fluids excavated from Geoje Daegeum-ri archaeological site,. In Daegeum-ri Relics: Geoga Bridge Continuation Road (Jangseungpo-Jangmok) Area.; Sung-mo Ahn, 2013, Appendix 1. Compilation of Crop Material…	National Research Institute of Cultural Heritage (2015). Archaeobotanical Data in East Asia: Prehistoric Age, Korea. Daejeon: National Research Institute of Cultural Heritage.
Daepyeong-ri	대평리	Korea South	Chungcheong-do	Yeongi	36.4685	127.281	Early Bronze Age	Mumun, Early	-1500	-850	-1175	Ors	Pa	Se	x	x	Chungcheonnam-do Institute of History and Culture. (2012). Yeongi Daepyeong-ri Ruins-Inspection and Analysis-: Site 3-1-C within the Administrative Center Complex Urban Site.; Korea Institute of Archeology and Environment. (2012). Yeongi Daepyung-ri ruins - investigation and analysis -: Site 3-1-B within the administrative center complex urban area.; Seiji Nakayama and Shinya Shoda. (2012). Analy…	National Research Institute of Cultural Heritage (2015). Archaeobotanical Data in East Asia: Prehistoric Age, Korea. Daejeon: National Research Institute of Cultural Heritage.
Dagujie	大古界	China	Shaanxi	Hengshan District, Yulin	38.038	109.253	Neolithic	Miaodigou II, Longshan	-2880	-2630	-2755		Pa	Se	x	yes	Sheng, P., Shang, X., Sun, Z., Yang, L., Guo, X., & Jones, M. K. (2018). North-south patterning of millet agriculture on the Loess Plateau: Late Neolithic adaptations to water stress, NW China. The Holocene, 28, 1554–1563.
Dahecun	大河村	China	Henan	Jinshui District, Zhengzhou	34.8439	113.694	Neolithic	Late Yangshao	-3100	-2900	-3000		Pa	Se	x	yes	Wang, C., Lu, H., Gu, W., Wu, N., Zhang, J., Zuo, X., … Hu, Y. (2019). The development of Yangshao agriculture and its interaction with social dynamics in the middle Yellow River region, China. The Holocene, 29, 173–180.
Dahezhuang	永靖大何庄	China	Gansu	Yongjing County	35.7657	103.158	Bronze Age	Qijia	-1750	-1750	-1750			Se	yes	x	Liu CJ [刘长江], Jin GY [靳桂云] and Kong ZC [孔昭宸] (2008) Archaeobotany: Research on seeds and fruits [植物考古-种子果实研究 ]. Shandong University Orient Archaeology Research Series. Beijing: Science Press [科学出版社].
Dakou	大口	China	Inner Mongolia	Mazha, Jungar, Ordos	39.4167	111.133	Neolithic	Dakou, Late Longshan	-2342	-1903	-2167		Pa	Se	x	yes	Bao Y, Zhou X, Liu H, Hu S, Zhao K, Atahan P, et al. (2018) Evolution of prehistoric dryland agriculture in the arid and semi-arid transition zone in northern China. PLoS ONE 13(8): e0198750. https://doi.org/10.1371/journal. pone.0198750
Dalaidian	大赉店	China	Henan	Qibin	35.74	114.28	Neolithic	Late Longshan	-2500	-1900	-2200	Ors (x1)	Pa	Se	x	yes	Wu, X., Guo, J., Wang, R. (2017). The archaeobotanical analysis on the floatation results of Longshan period from the Dalaidian site, Hebi, Henan. In: East Asia Archaeology 14. Center for the Study of East Asia Archaeology, Shandong University, (pp. 184–201). Beijing: Science Press.; 王睿, 郭荣臻, 靳桂云. (2018). 河南鹤壁大赉店遗址龙山时期植物遗存分析 武欣 郭明建 东方考古, 第 14 集. (pp. 184–201). 山东大学文化遗产研究院. 科学出版社.
Dalcheon	달천	Korea South	Gyeongsang	Ulsan	35.6321	129.309	Early Bronze Age	Mumun, Early	-1120	-930	-1025	Ors	Pa	Se	x	x	Yuka Sasaki,·Sudarshan Bhandari·Gong Ji-hyeon (translation). (2010), Appendix 2. Charred seeds from 172 Cheongok-Dong, Ulsan Dalcheon Ruins - Three Excavations and Surveys-,Ulsan Instute of Cultural Research.	National Research Institute of Cultural Heritage (2015). Archaeobotanical Data in East Asia: Prehistoric Age, Korea. Daejeon: National Research Institute of Cultural Heritage.
Daljeon-ri	달전리	Korea South	Gyeonggi-do, Seoul	Ulsan	37.8111	127.521	Middle-Late Bronze Age	Mumun, Middle-Late	-1000	-400	-700	Ors		Se	x	x	Hallym University Museum, (2007). Gapyeong Daljeon-ri Ruins - Bronze Age Period.; Park Tae-sik, (2007). Appendix 2. Gapyeong Daljeon-ri (Gapyeong Historic Site) Bronze Age Cultural Relics Grain Analysis, Hallym University Museum.; Ahn Sung-mo, (2008). Crop assemblage of Koran Bronze Age – focused on crop remains. Journal of Honam Archaeolological Society 28: 5–50 (in Korean with English abstract).	National Research Institute of Cultural Heritage (2015). Archaeobotanical Data in East Asia: Prehistoric Age, Korea. Daejeon: National Research Institute of Cultural Heritage.
Darkhan	Дархан	Mongolia	-	Western Mongolia	46.625	109.413	Iron Age	-	-500	0	-250		Pa		x	x	Spengler, R. N., Ryabogina, N., Tarasov, P. E., & Wagner, M. (2016). The spread of agriculture into northern Central Asia: Timing, pathways, and environmental feedbacks. The Holocene, 26(10), 1527–1540. https://doi.org/10.1177/0959683616641739	Grishin, Y.S. (1978). Excavations of a Hunnic burial near Mount Darkhan. In: Okladnikov A.P. (ed.) Archeology and ethnography of Mongolia, pp. 95–100. Novosibirsk: Nauka, Siberian Branch /Гришин Ю.С. (1978) Раскопки гуннского погребения у горы Дархан. В: Окладников А.П. (ред.) Археология и этнография Монголии. Новосибирск: Наука, Сибирское отделение, стр. 95–100.
Dashanqian	大山前	China	Inner Mongolia	Harqin Banner, Chifeng	42.1133	118.678	Bronze	Bronze	-1000	-700	-850			Se	yes	x	Wang L [王立新] (2007) 大山前遗址发掘资料所反映的夏家店下层文化的经济形态与环境背景 (Economy and Environment of the Lower Xiajiadian: A Perspective from Archaeological Data of the Dashanqian Site). Bianjiang Kaogu Yanjiu 6: 350-357 (in Chinese).
Dashuigou	大水沟	China	Hebei	Chongli, Zhangjiakou	40.8704	114.927	Neolithic	Longshan	-3000	-1600	-2300		Pa	Se	x	yes	Wu R., Cui Y.,Guo R. & Jin G. (2017).The archaeobotanical analysis on the floatation results from the Dashuigou site,Yulin,Shaanxi. Agricultural Archaeology 2017(01): 13-20.; 吴瑞静, 崔英杰, 郭荣臻… (2017). 大水沟遗址2015年度试掘浮选结果及分析. 农业考古 2017(1): 13-20.	Gou, Rongzhen & Jin, Guiyun. (2019). Wheat agriculture in Haidai area during the pre-Qin period[J]. Wheat agriculture in Haidai area during the pre-Qin period[J]. Quaternary Research 39(1): 144-160.; 郭荣臻，靳桂云．先秦时期海岱地区的麦作农业 [J.]. 第四纪研究 39(1): 144-160.
Daun-dong	다운동	Korea South	Gyeongsang	Ulsan	35.5562	129.276	Middle Bronze Age	Mumum, Middle	-790	-530	-660	Ors	Pa	Se	yes	x	Crawford GW and Lee G-A (2003) Agricultural origins in the Korean peninsula. Antiquity 77(295): 87-95.	Lee G-A (2011) The Transition from Foraging to Farming in Prehistoric Korea. Current Anthropology 52(S4): S307-S329.	Kim M (2013) Wheat in ancient Korea: a size comparison of carbonized kernels. Journal of Archaeological Science 40: 517-525.
Daun-dong 436-5	다운동 436-5	Korea South	Gyeongsang	Ulsan	35.5622	129.265	Middle Bronze Age	Mumum, Middle	-930	-540	-735		Pa		x	x	Ulsan Cultural Heritage Institute. (2008). Remains of Ulsan Chaundong 436-5.; Shinsan Yaguang·Gong Jihyun (translated), (2008). Appendix 1. Carbonized seeds unearthed from the residence site of Ulsan Chaundong 436-5 ruins, Ulsan Chaundong 436-5 ruins, (Financial) Ulsan Cultural Heritage Institute.	National Research Institute of Cultural Heritage (2015). Archaeobotanical Data in East Asia: Prehistoric Age, Korea. Daejeon: National Research Institute of Cultural Heritage.
Daun-dong II	다운동 II	Korea South	Gyeongsang	Ulsan	35.5683	129.266	Middle Bronze Age	Mumum, Middle	-800	-410	-605	Ors	Pa	Se	x	x	Lee, G.A. 2003. Changes in Subsistence Patterns from the Chulmun to Mumun Periods: Archaeobotanical Investigation. Ph.D. Thesis. University of Toronto.; Kyeong-Ah Lee, (2006). Appendix 2. ; Ahn Sung-mo, (2008). Crop assemblage of Koran Bronze Age – focused on crop remains. Journal of Honam Archaeolological Society 28: 5–50 (in Korean with English abstract).; Changwon University Museum, (2006). Ul…	National Research Institute of Cultural Heritage (2015). Archaeobotanical Data in East Asia: Prehistoric Age, Korea. Daejeon: National Research Institute of Cultural Heritage.
Dawei	大魏	China	Shandong	Chiping, Liaocheng	36.4167	116.25	Neolithic	Late Longshan	-2400	-1900	-2150		Pa	Se	x	yes	Jin G et al. (2009). Research on charred macro fossils unearthed from archaeological sites in Shandong (cooperation, ranked first), edited by: Oriental Archeology Research Center of Shandong University, Oriental Archeology (6), Science Press, Beijing, 2009: 289～305. ; 山东地区考古遗址出土木炭种属研究（合作，排名第一），靳桂云等：山东大学东方考古研究中心编，东方考古（6），科学出版社，北京，2009：289～305
Dawenkou	大汶口	China	Shandong	Daiyue, Taian	35.9436	117.08	Neolithic	Early Dawenkou - Early-Middle Yangshao)	-4200	-3500	-3850	Ors	Pa	Se	x	yes	Wu Ruijing. (2018). Research on the livelihood economy of Dawenkou Culture - Evidence from botanical archeology [D.]. Jinan: Master's Thesis of Shandong University.; 吴瑞静．(2018). 大汶口文化生业经济研究—来自植物考古的证据 [D.]. 济南: 山东大学硕士学位论文	Gou, Rongzhen & Jin, Guiyun. (2019). Wheat agriculture in Haidai area during the pre-Qin period[J]. Wheat agriculture in Haidai area during the pre-Qin period[J]. Quaternary Research 39(1): 144-160.; 郭荣臻，靳桂云．先秦时期海岱地区的麦作农业 [J.]. 第四纪研究 39(1): 144-160.
Dawopu	大窝铺	China	Inner Mongolia	Ongniud Banner, Chifeng	42.8333	118.85	Neolithic	Hongshan	-4500	-3000	-3750		Pa		x	yes	Jia, X., Lee, H. F., Zhang, W., Wang, L., Sun, Y., Zhao, Z., … Lu, H. (2016). Human-environment interactions within the West Liao River Basin in Northeastern China during the Holocene Optimum. Quaternary International, 426, 10–17.
Daxinzhuang	大辛庄	China	Shandong	Licheng Qu, Jinan Shi	36.7113	117.106	Bronze Age	Shang	-1435	-1220	-1327.5	Ors	Pa	Se	yes	yes	Chen X [陈雪香] (2007). Haidai Diqu Xinshiqi Shidai, Wanqi zhi Qingtong Shidai Nongye Wendingxing Kaocha, 海岱地区新石器时代晚期至青铜时代农业稳定性考察 (An Examination of the Continuity of Agriculture in the Haidai Region from the Late Neolithic through the Bronze Age). Unpublished PhD dissertation, Shandong University.	Chen X and Fang H (2008) A case study of agriculture in the Shang Dynasty: Macro plant remains from the Daxinzhuang site, Jinan, China. Dongfang Kaogu 4: 47-68.	Zhu Y (2013) The Early Neolithic in the Central Yellow River Valley, c. 7000–4000 BC. In: Underhill AP (ed.) A Companion to Chinese Archaeology. Oxford: Blackwell, pp. 171-193.;	Gong W. (2016). Research of Human diet in Shang period of the Daxinzhuang site and Liujiazhuang site——Results from the plant remanis and the stable isotope of Carbon and Nitrogen. Master dissertation of Shandong University,2016.	Gong W. (2016). Research of Human diet in Shang period of the Daxinzhuang site and Liujiazhuang site——Results from the plant remanis and the stable isotope of Carbon and Nitrogen. Master dissertation of Shandong University,2016.	Chen Xuexiang. Paleoethnobotany and Agriculture across the Transition from the Late Neolithic to the Bronze Age in Northern China: A Case Study[D]. Jinan: The Doctor's Thesis of Shandong University, 2007: 38-78
Daxinzhuang	大辛庄	China	Shandong	Licheng Qu, Jinan Shi	36.7113	117.106	Bronze Age	Shang	-1220	-1135	-1177.5	Ors	Pa	Se	yes	yes	Chen X [陈雪香] (2007). Haidai Diqu Xinshiqi Shidai, Wanqi zhi Qingtong Shidai Nongye Wendingxing Kaocha, 海岱地区新石器时代晚期至青铜时代农业稳定性考察 (An Examination of the Continuity of Agriculture in the Haidai Region from the Late Neolithic through the Bronze Age). Unpublished PhD dissertation, Shandong University.	Chen X and Fang H (2008) A case study of agriculture in the Shang Dynasty: Macro plant remains from the Daxinzhuang site, Jinan, China. Dongfang Kaogu 4: 47-68.	Zhu Y (2013) The Early Neolithic in the Central Yellow River Valley, c. 7000–4000 BC. In: Underhill AP (ed.) A Companion to Chinese Archaeology. Oxford: Blackwell, pp. 171-193.;	Gong W. (2016). Research of Human diet in Shang period of the Daxinzhuang site and Liujiazhuang site——Results from the plant remanis and the stable isotope of Carbon and Nitrogen. Master dissertation of Shandong University,2016.	Gong W. (2016). Research of Human diet in Shang period of the Daxinzhuang site and Liujiazhuang site——Results from the plant remanis and the stable isotope of Carbon and Nitrogen. Master dissertation of Shandong University,2016.	Chen Xuexiang. Paleoethnobotany and Agriculture across the Transition from the Late Neolithic to the Bronze Age in Northern China: A Case Study[D]. Jinan: The Doctor's Thesis of Shandong University, 2007: 38-78
Daxinzhuang	大辛庄	China	Shandong	Licheng Qu, Jinan Shi	36.7113	117.106	Bronze Age	Shang	-1135	-1050	-1092.5	Ors	Pa	Se	yes	yes	Chen X [陈雪香] (2007). Haidai Diqu Xinshiqi Shidai, Wanqi zhi Qingtong Shidai Nongye Wendingxing Kaocha, 海岱地区新石器时代晚期至青铜时代农业稳定性考察 (An Examination of the Continuity of Agriculture in the Haidai Region from the Late Neolithic through the Bronze Age). Unpublished PhD dissertation, Shandong University.	Chen X and Fang H (2008) A case study of agriculture in the Shang Dynasty: Macro plant remains from the Daxinzhuang site, Jinan, China. Dongfang Kaogu 4: 47-68.	Zhu Y (2013) The Early Neolithic in the Central Yellow River Valley, c. 7000–4000 BC. In: Underhill AP (ed.) A Companion to Chinese Archaeology. Oxford: Blackwell, pp. 171-193.;	Gong W. (2016). Research of Human diet in Shang period of the Daxinzhuang site and Liujiazhuang site——Results from the plant remanis and the stable isotope of Carbon and Nitrogen. Master dissertation of Shandong University,2016.	Gong W. (2016). Research of Human diet in Shang period of the Daxinzhuang site and Liujiazhuang site——Results from the plant remanis and the stable isotope of Carbon and Nitrogen. Master dissertation of Shandong University,2016.	Chen Xuexiang. Paleoethnobotany and Agriculture across the Transition from the Late Neolithic to the Bronze Age in Northern China: A Case Study[D]. Jinan: The Doctor's Thesis of Shandong University, 2007: 38-78
Dayangwa (Dangyangwa)	大杨洼	China	Shaanxi	Hengshan, Yulin	37.9065	109.275	Neolithic	Early Longshan	-3000	-1900	-2450		Pa	Se	x	yes	Sheng, P., Shang, X., Sun, Z., Yang, L., Guo, X., & Jones, M. K. (2018). North-south patterning of millet agriculture on the Loess Plateau: Late Neolithic adaptations to water stress, NW China. The Holocene, 28, 1554–1563.
Dayingzhuang	大营庄	China	Yunnan	-	24.84	102.53	Late Bronze Age	-	-750	-405	-577.5	Ors	Pa	Se	x	x	Dal Martello, R., Li, X., & Fuller, D. Q. (2021). Two-season agriculture and irrigated rice during the Dian: Radiocarbon dates and archaeobotanical remains from Dayingzhuang, Yunnan, Southwest China. Archaeological and Anthropological Sciences, 13, 62.
Dayingzhuang	大营庄	China	Yunnan	-	24.84	102.53	Iron Age	Dian	-750	-390	-570	Ors	Pa	Se	x	x	Dal Martello, R., Li, X., & Fuller, D. Q. (2021). Two-season agriculture and irrigated rice during the Dian: Radiocarbon dates and archaeobotanical remains from Dayingzhuang, Yunnan, Southwest China. Archaeological and Anthropological Sciences, 13, 62.
Daze II	大泽 II	China	Shanxi	Wenxi, Yuncheng	35.3128	111.304	Bronze Age	Erlitou	-1900	-1700	-1800		Pa	Se	x	yes	Song, J., Wang, L., & Fuller, D. Q. (2019). A regional case in the development of agriculture and crop processing in northern China from the Neolithic to Bronze Age: Archaeobotanical evidence from the Sushui River survey, Shanxi province. Archaeological and Anthropological Sciences, 11, 667–682. (supplementary material)
Daze south	闻喜 大泽 南	China	Shanxi	Sushui River	35.3037	111.292	Bronze Age	Erlitou	-1900	-1550	-1725		Pa	Se	yes	x	Song J (2011) The agricultural economy during the Longshan period: an archaeobotanical perspective from Shandong and Shanxi. Unpublished PhD Thesis. UCL. London
Dazhang	大张	China	Henan	Linru	34.2155	112.794	Neolithic	Late Yangshao	-3500	-3000	-3250			Se	yes	x	Yan W (1992) Origins of agriculture and animal husbandry in China. In: Aikens CM and Song NR (eds) Pacific Northeast Asia in Prehistory: hunter-fisher-gatherers, farmers, and sociopolitical elites. Pullman. Washington: Washington State University Press, pp. 113-123.	Liu CJ [刘长江], Jin GY [靳桂云] and Kong ZC [孔昭宸] (2008) Archaeobotany: Research on seeds and fruits [植物考古-种子果实研究 ]. Shandong University Orient Archaeology Research Series. Beijing: Science Press [科学出版社].
Dazuizi	大咀子	China	Liaoning	Jinzhou, Dalian	39.0799	121.7	Bronze Age	Shuangtuozi III (双砣子 III)	-1261	-1039	-1150	Ors	Pa		x	x	Jia, W.M. (2005). Transition from Foraging to arming in Northeast China. Volumes 1-2. Doctorial Thesis. Department of Archaeology. University of Sydney.
Diantoubao	店頭堡	China	Shanxi	Sushui River	35.3374	111.317	Neolithic	Yangshao	-4000	-2600	-3300	Ors	Pa	Se	yes	yes	Song J (2011) The agricultural economy during the Longshan period: an archaeobotanical perspective from Shandong and Shanxi. Unpublished PhD Thesis. UCL. London	Song, J., Wang, L., & Fuller, D. Q. (2019). A regional case in the development of agriculture and crop processing in northern China from the Neolithic to Bronze Age: Archaeobotanical evidence from the Sushui River survey, Shanxi province. Archaeological and Anthropological Sciences, 11, 667–682. (supplementary material)
Diantoubao (North)	店頭堡 (北)	China	Shanxi	Sushui	35.3375	111.317	Neolithic	Yangshao	-4000	-2600	-3300	Ors	Pa	Se	yes	x	Song J (2011) The agricultural economy during the Longshan period: an archaeobotanical perspective from Shandong and Shanxi. Unpublished PhD Thesis. UCL. London
Diantoubao (North)	店頭堡 (北)	China	Shanxi	Sushui	35.3375	111.317	Neolithic	Yangshao,Late	-2900	-2600	-2750	Ors	Pa	Se	yes	x	Song J (2011) The agricultural economy during the Longshan period: an archaeobotanical perspective from Shandong and Shanxi. Unpublished PhD Thesis. UCL. London
Diaotoubao	店头堡	China	Shanxi	Wenxi, Yuncheng	35.3431	111.329	Neolithic	Miaodigou II - Early Longshan	-2800	-2500	-2650	Ors	Pa	Se	x	yes (Diaotoupu)	Song, J., Wang, L., & Fuller, D. Q. (2019). A regional case in the development of agriculture and crop processing in northern China from the Neolithic to Bronze Age: Archaeobotanical evidence from the Sushui River survey, Shanxi province. Archaeological and Anthropological Sciences, 11, 667–682. (supplementary material)
Diaoyutai	钓鱼台	China	Anhui	Yuhuit, Bengbu,	32.9	117.333	Neolithic	Late/Final Longshan	-2000	-1800	-1900	Ors		Se	x	yes	Zhang Juan, Yang Yuzhang, Zhang Yizhong, et al. (2018). Research on carbonized plant remains at the Diaoyutai site in Bengbu, Anhui [J]. Quaternary Research 38(2): 393-405.; 张娟, 杨玉璋, 张义中, 等．(2018). 安徽蚌埠钓鱼台遗址炭化植物遗存研究 [J]. 第四纪研究 38(2): 393-405.
Didong	底董	China	Henan	Lingbao, Sanmenxia	34.5676	110.453	Neolithic	Initial Yangshao	-5000	-4500	-4750		Pa	Se	x	yes	Wei X T. 2014. The Preliminary Research and Discovery of Neolithic Remains of Plants in Western Henan Province and Southwestern Shanxi Province. Easten Archaeology [Dongfang]. (pp. 343–363). Monograph 11. (in Chinese). Beijing: Academy Press.	Li, Y., Zhang, J., Zhang, X., & Zhao, H. (2021). Agriculture, the Environment, and Social Complexity From the Early to Late Yangshao Periods (5000–3000 BC): Insights From Macro-Botanical Remains in North-Central China. Frontiers in Earth Science, 9. Retrieved from https://www.frontiersin.org/articles/10.3389/feart.2021.662391
Didongbei (North Didong)	底董北	China	Henan	Lingbao, Sanmenxia	34.563	110.458	Neolithic	Early Yangshao	-4400	-4000	-4200	Ors	Pa	Se	x	yes	Wei X T. 2014. The Preliminary Research and Discovery of Neolithic Remains of Plants in Western Henan Province and Southwestern Shanxi Province. Easten Archaeology [Dongfang]. (pp. 343–363). Monograph 11. (in Chinese). Beijing: Academy Press.	Li, Y., Zhang, J., Zhang, X., & Zhao, H. (2021). Agriculture, the Environment, and Social Complexity From the Early to Late Yangshao Periods (5000–3000 BC): Insights From Macro-Botanical Remains in North-Central China. Frontiers in Earth Science, 9. Retrieved from https://www.frontiersin.org/articles/10.3389/feart.2021.662391
Dingdian	丁店	China	Shanxi	Sushui River	35.3938	111.258	Neolithic	Yangshao	-4000	-3300	-3650	Ors	Pa	Se	yes	yes	Song J (2011) The agricultural economy during the Longshan period: an archaeobotanical perspective from Shandong and Shanxi. Unpublished PhD Thesis. UCL. London	Song, J., Wang, L., & Fuller, D. Q. (2019). A regional case in the development of agriculture and crop processing in northern China from the Neolithic to Bronze Age: Archaeobotanical evidence from the Sushui River survey, Shanxi province. Archaeological and Anthropological Sciences, 11, 667–682.
Dingdian	丁店	China	Shanxi	Sushui River	35.3938	111.258	Neolithic	Yangshao,Late	-2900	-2600	-2750		Pa	Se	yes	yes	Song J (2011) The agricultural economy during the Longshan period: an archaeobotanical perspective from Shandong and Shanxi. Unpublished PhD Thesis. UCL. London	Song, J., Wang, L., & Fuller, D. Q. (2019). A regional case in the development of agriculture and crop processing in northern China from the Neolithic to Bronze Age: Archaeobotanical evidence from the Sushui River survey, Shanxi province. Archaeological and Anthropological Sciences, 11, 667–682. (supplementary material)
Dinggong	丁公	China	Shandong	Zouping, Binzhou	36.9481	117.848	Neolithic	Late Longshan	-2100	-1900	-2000	Ors	Pa	Se	x	yes	Wu Wenwan, Jiang Shiwei, Xu Jingjing, etc. (2018). Preliminary analysis of large plant remains of Longshan Culture at Zouping Dinggong Site (2014) [J]. Chinese Agricultural History 2018(3): 14-20.; 吴文婉，姜仕伟，许晶晶，等．(2018). 邹平丁公遗址(2014)龙山文化 植物大遗存的初步分析 [J]. 中国农史 2018(3): 14-20.
Dinggongcun	丁公村	China	Shandong	Zouping city	36.9522	117.853	Neolithic	Longshan	-2600	-2000	-2300	Ors	Pa	Se	x	yes	Wu Wenwan, Jiang Shiwei, Xu Jingjing, etc. (2018). Preliminary analysis of large plant remains of Longshan Culture at Zouping Dinggong Site (2014) [J]. Chinese Agricultural History 2018(3): 14-20.; 吴文婉，姜仕伟，许晶晶，等．(2018). 邹平丁公遗址(2014)龙山文化 植物大遗存的初步分析 [J]. 中国农史 2018(3): 14-20.	Wu, W.; Jiang, S.; Xu, J.; Jin, G. The macro-plant remains of Longshan culture from Dingdong site, Zouping city. Agric. Hist. China 2018, 37, 14–20
Dingjialiugou	丁家柳沟	China	Shandong	Donggang, Rizhao	35.541	119.233	Neolithic	Longshan	-2500	-1900	-2200	Ors		Se	x	yes	Chen Xuexiang, Fang Hui, Feinman Gary, et al. Carbonized seeds from the field survey in Southeastern Shandong [ M ] 〃 Eastern Archaeology Research Center of Shandong University. Oriental Archaeology ( 6 ) . Beijing ： Science Press , 2009 ： 354 -357.
Dingjiawa	丁家洼	China	Beijing	Fangshan, Beijing	39.72	116	Bronze Age	Eastern Zhou Dynasty	-772	-256	-514		Pa	Se	x	yes	Zhao, Zhijun. (2008). A report of floatation results from the Dingjiawa site. In Archaeological Excavation Reports of Beijing Area; Beijing Institute of Cultural Relics Research, (pp. pp. 229–237). Science Press: Beijing. (In Chinese).; 赵志军 (2008). 丁家洼遗址浮选结果分析报告, 北京市文物研究所, 北京段考古发掘报告集，(229-237页)，科学出版社.
Dingjiazhai	丁家寨	China	Shanxi	Yuanping County	38.9676	112.79	Neolithic	Late Longshan	-2500	-1900	-2200		Pa	Se	yes	x	Jiang YC (2011) Hutuohe shangyou kagou diaocha chutu zhiwu yicun chubu yanjiu [Preliminary Analysis of Plant Remains from Archaeological Regional Survey in the Upper Hutou River Valley). Unpublished BA thesis. Peking University, Beijing (in Chinese).
Dingxian	定縣	China	Shanxi	Wenxi, Yuncheng	35.3987	111.271	Neolithic	Late Yangshao	-4500	-3700	-4100		Pa	Se	x	yes	He, K., Lu, H., Zhang, J., & Wang, C. (2022). Holocene spatiotemporal millet agricultural patterns in northern China: A dataset of archaeobotanical macroremains. Earth System Science Data Discussions, 1–24.	Not in Song, J., Wang, L., & Fuller, D. Q. (2019). A regional case in the development of agriculture and crop processing in northern China from the Neolithic to Bronze Age: Archaeobotanical evidence from the Sushui River survey, Shanxi province. Archaeological and Anthropological Sciences, 11, 667–682. (supplementary material)
Dingzhuang	丁庄	China	Henan	Xuchang	34.0499	113.818	Neolithic	Peiligang	-7000	-5000	-6000			Se	yes	x	Wu Z [吴 梓 林] (1983) 古 粟 考 (A Study of Ancient Millets). Shiqian Yanjiu 1983(1 ): 151-155 (in Chinese).	Song J (2011) The agricultural economy during the Longshan period: an archaeobotanical perspective from Shandong and Shanxi. Unpublished PhD Thesis. UCL. London	Zhu Y (2013) The Early Neolithic in the Central Yellow River Valley, c. 7000–4000 BC. In: Underhill AP (ed.) A Companion to Chinese Archaeology. Oxford: Blackwell, pp. 171-193.Cohen DJ (1998) The origins of domesticated cereals and the Pleistocene-Holocene transition in East Asia. Review of Archaeology 19(2): 22–29.;
Dongchengwang	侯马东呈王	China	Shanxi	Sushui, Houma, Linfen	35.6224	111.364	Neolithic	Yangshao, Late - Early Longshan	-2900	-2600	-2750			Se	yes	x	Liu CJ [刘长江], Jin GY [靳桂云] and Kong ZC [孔昭宸] (2008) Archaeobotany: Research on seeds and fruits [植物考古-种子果实研究 ]. Shandong University Orient Archaeology Research Series. Beijing: Science Press [科学出版社].
Dongcun	东村	China	Qinghai	Ping'An, Haidong	36.4597	102.02	Bronze Age	Qijia	-2130	-1890	-2010		Pa	Se	x	yes	Jia, X. (2012). Study of the Cultural Evolution and Plant Remains of Neolithic-Bronze Age in Northeast Qinghai Province. Dissertation. Lanzhou (China): Lanzhou University. / 贾鑫. 2012. 青海省东北部地区新石器-青铜时代文化演化过程与植物遗存研究. 博士学位论文. 兰州: 兰州大学
Dongfengxinan	东凤新安	China	Qinghai	Hualong	36.0322	101.984	Bronze Age	Kayue	-1880	-1500	-1690		Pa	Se	yes	yes	Chen FH, Dong G, Zhang D, Liu X, Jia X, An C and Jones MK (2015) Agriculture facilitated permanent human occupation of the Tibetan Plateau after 3600 BP. Science 347(6219): 248-250.	Dong GH, Wang ZL, Ren LL, Motuzaite Matuzeviciute G, Wang H, Ren X and Chen F (2014) A comparative study of radiocarbon dating charcoal and charred seeds from the same flotation samples in the Late Neolithic and Bronze Age sites in the Gansu and Qinghai Provinces, Northwest China. Radiocarbon 56: 157–163.	Jia, X. (2012). Study of the Cultural Evolution and Plant Remains of Neolithic-Bronze Age in Northeast Qinghai Province. Dissertation. Lanzhou (China): Lanzhou University. / 贾鑫. 2012. 青海省东北部地区新石器-青铜时代文化演化过程与植物遗存研究. 博士学位论文. 兰州: 兰州大学	Jia, X. (2012). Study of the Cultural Evolution and Plant Remains of Neolithic-Bronze Age in Northeast Qinghai Province. Dissertation. Lanzhou (China): Lanzhou University. / 贾鑫. 2012. 青海省东北部地区新石器-青铜时代文化演化过程与植物遗存研究. 博士学位论文. 兰州: 兰州大学
Donghaiyu	东海峪	China	Shandong	Rizhao	35.2222	119.313	Neolithic	Longshan	-2500	-1900	-2200	Ors		Se	x	yes	Chen Xuexiang, Fang Hui, Feinman Gary, et al. Carbonized seeds from the field survey in Southeastern Shandong [ M ] 〃 Eastern Archaeology Research Center of Shandong University. Oriental Archaeology ( 6 ) . Beijing ： Science Press , 2009 ： 354 -357.
Donghuishan	东灰山	China	Gansu	Linze, Zhangye	39.3662	99.9918	Bronze Age	Siba	-1650	-1425	-1537.5		Pa	Se	yes	yes	Li F [李 番], Li J, Lu Y, Bai P and Cheng H (1989) Gansu Sheng Minlexian Donghuishan Xinshiqi Yizhi Gu Nongye Yicun Xin Faxian 甘肃省民乐县东灰山新石器遗址古农业遗存新发现 (New discoveries of ancient remains of agriculture from the Neolithic site of Donghuishan, Minluo County, Gansu). Nongye Kaogu 1: 56–69, 73-74 (in Chinese).	Zhao M 赵敏 (2009) Shandong sheng Jimo Beiqian yizhi tanhua zhiwu yicun yanjiu 山东省即墨北阡遗址炭化植物遗存研究. Unpublished Master’s thesis, Department of Archaeology, Shandong University, 山东大学考古学系, Jinan 济南 (in Chinese).	Flad R, Li SC, Wu XH and Zhao Z (2010) Early wheat in China: Results from new studies at Donghuishan in the Hexi Corridor. Holocene 20: 955–965.Dodson JR, Li XQ, Zhou XY, Zhao KL, Sun N, and Atahan P (2013) Origin and spread of wheat in China. Quaternary Science Reviews 72: 108-111.;	Zhou, XY., Li, XQ., Dodson, J., & Zhao, K-L. (2016). Rapid agricultural transformation in the prehistoric Hexi corridor, China. Quaternary International, 426, 33–41.
Donghulin	东胡林	China	Beijing	Mentougou	39.987	115.75	Neolithic	Doughulin	-9050	-7550	-8300		Pa		x	yes	Zhao, Z. J., Zhao, C. H., Yu, J. C., Wang, T., Cui, T. X., and Guo, J. N. (2020). Plant remains unearthed at the Donghulin site in Beijing: discussion on results of flotation, Archaeology [Kaogu] 2020(7): 99-106 (in Chinese with English abstract).; 赵志军, 赵朝洪, 郁金城 ,王涛, 崔天兴, 郭京宁 (2020). 粟的驯化-北京东胡林遗址浮选结果及分析. 考古 2020(7): 99-106.	Zhao, Z. J., Zhao, C. H., Yu, J. C., Wang, T., Cui, T.X. & Guo, J.N. (2021). Plant remains unearthed at the Donghulin site in Beijing: discussion on results of flotation. Chinese Archaeology 21(1): 193-200. Berlin: De Gruyter.
Dongjiaqiao	董家桥	China	Zhejiang	Tongxiang	30.6344	120.549	Late Bronze Age	Eastern Zhou	-770	-221	-495.5	Ors		Se (x1)	x	x	Gong, W., You XL., Hu, JG., and Chen, X.Z. (2014). Plant remains from Flotation of Eastern Zhou period from the Dongjiaqiao site, Tongxian, Zhejiang province, China. 浙江桐乡董家桥遗址2011年度浮选植物遗存分析. In: Zhejiang Provincial Institute of Cultural Relics and Archaeology (ed.), Journal of the Provicinal Institute of Zhejiang Cultural Relics and Archaeology. Series 10, Pp. 159-164. Beijing: Cultural Relics Pu…	He, K., Lu, H., Zhang, J., Wang, C., & Huan, X. (2017). Prehistoric evolution of the dualistic structure mixed rice and millet farming in China. The Holocene, 27(12), 1885–1898. https://doi.org/10.1177/0959683617708455
Dongpan	东盘	China	Shandong	Linshu	34.926	118.75	Neolithic	Beixin	-4030	-3820	-3925	Ors	Pa	Se	yes	yes	Wang H, Liu C and Jin G (2012). Report on the carbonized seeds from the Dongpan site in Linshu County, Shandong. Dongfang Kaogu 8: 357–372.	d’Alpoim Guedes J, Jin G and Bocinsky KR (2015) The impact of climate on the spread of rice to north-eastern China: A new look at the data from Shandong Province. PLoS ONE 10(6): e0130430. doi:10.1371/journal.pone.0130430.	Wang HY, Liu YC, Jin GY (2011) Shandong Linshu Dongpan yizhi 2008nian zhiwukaoug baogao [An archaeobotanical report of Dongpan site (2009) in Linshu, Shandong]. In: Center of East Asia Archaeology Research in Shandong University (ed.) Dongfang Kaogu (East Asian Archaeology), vol. 8. Beijing: Science Press, pp. 357–372.	Wang HY, Liu YC, Jin GY (2011) Shandong Linshu Dongpan yizhi 2008nian zhiwukaoug baogao [An archaeobotanical report of Dongpan site (2009) in Linshu, Shandong]. In: Center of East Asia Archaeology Research in Shandong University (ed.) Dongfang Kaogu (East Asian Archaeology), vol. 8. Beijing: Science Press, pp. 357–372.	Jin, G., Wagner, M., Tarasov, P. E., Wang, F., & Liu, Y. (2016). Archaeobotanical records of Middle and Late Neolithic agriculture from Shandong Province, East China, and a major change in regional subsistence during the Dawenkou Culture. The Holocene, 26(10), 1605-1615. https://doi.org/10.1177/0959683616641746
Dongpan	东盘	China	Shandong	Linshu	34.926	118.75	Neolithic	Longshan	-2500	-1900	-2200	Ors	Pa	Se	x	yes	Wang HY, Liu YC, Jin GY (2011) Shandong Linshu Dongpan yizhi 2008nian zhiwukaoug baogao [An archaeobotanical report of Dongpan site (2009) in Linshu, Shandong]. In: Center of East Asia Archaeology Research in Shandong University (ed.) Dongfang Kaogu (East Asian Archaeology), vol. 8. Beijing: Science Press, pp. 357–372.
Dongpan	东盘	China	Shandong	Linshu	34.926	118.75	Neolithic	Western Zhou	-1045	-771	-908	Ors	Pa	Se	yes	yes	Wang H, Liu C and Jin G (2012). Report on the carbonized seeds from the Dongpan site in Linshu County, Shandong. Dongfang Kaogu 8: 357–372.	d’Alpoim Guedes J, Jin G and Bocinsky KR (2015) The impact of climate on the spread of rice to north-eastern China: A new look at the data from Shandong Province. PLoS ONE 10(6): e0130430. doi:10.1371/journal.pone.0130430.	Wang HY, Liu YC, Jin GY (2011) Shandong Linshu Dongpan yizhi 2008nian zhiwukaoug baogao [An archaeobotanical report of Dongpan site (2009) in Linshu, Shandong]. In: Center of East Asia Archaeology Research in Shandong University (ed.) Dongfang Kaogu (East Asian Archaeology), vol. 8. Beijing: Science Press, pp. 357–372.	Wang HY, Liu YC, Jin GY (2011) Shandong Linshu Dongpan yizhi 2008nian zhiwukaoug baogao [An archaeobotanical report of Dongpan site (2009) in Linshu, Shandong]. In: Center of East Asia Archaeology Research in Shandong University (ed.) Dongfang Kaogu (East Asian Archaeology), vol. 8. Beijing: Science Press, pp. 357–372.	Wang HY, Liu YC, Jin GY (2011) Shandong Linshu Dongpan yizhi 2008nian zhiwukaoug baogao [An archaeobotanical report of Dongpan site (2009) in Linshu, Shandong]. In: Center of East Asia Archaeology Research in Shandong University (ed.) Dongfang Kaogu (East Asian Archaeology), vol. 8. Beijing: Science Press, pp. 357–372.
Dongpo	东坡	China	Gansu	Jingchuan, Pingliang	35.2592	107.571	Bronze Age	Qijia (Middle-Late)	-2000	-1800	-1900		Pa	Se	x	yes	Chen Tingting, Jia Xin, Li Haiming, Dong Guanghui. The analysis of spatiotemporal transformations of agricultural and its influence factors during Qijia culture period in GansuQinghai region[J]. Quaternary Sciences, 2019, 39(1): 132-143. doi: 10.11928/j.issn.1001-7410.2019.01.13; 陈亭亭, 贾鑫, 黎海明, 董广辉. 甘青地区齐家文化时期农业结构的时空变化及其影响因素分析[J]. 第四纪研究, 2019, 39(1): 132-143. doi: 10.11928/j.issn.1001-7410.2019.01…
Dongsam-dong Shell Midden	동삼동	Korea South	Gyeongsang	Busan	35.071	129.08	Middle Neolithic	Chulmun, Middle	-3640	-2880	-3260		Pa	Se	x	x	Ha In-soo, (2001). Plant remains unearthed from Dongsam-dong Shell Mound No. 1 residence site, Korean Neolithic Research No. 2, Korean Neolithic Society. ; Busan Museum, (2007). Dongsam-dong Shell Mound: Area Excavation and Survey Report. Korean Neolithic Research No. 25, Korean Neolithic Society.; Gyeong-ah Lee, (2007). Report on analysis of plant remains excavated from Dongsam-dong shell mound …	National Research Institute of Cultural Heritage (2015). Archaeobotanical Data in East Asia: Prehistoric Age, Korea. Daejeon: National Research Institute of Cultural Heritage.
Dongsam-dong Shell Midden	동삼동	Korea South	Gyeongsang, Busan	Busan	35.0744	129.069	Middle Neolithic	Chulmun, Middle	-3500	-2000	-2750		Pa	Se	yes	x	Ahn S-M, Kim J and Hwang J (2015) Sedentism, settlements, and radiocarbon dates of Neolithic Korea. Asian Perspectives 54(1): 113-143.	Obata H (2013) Description on the diagnostic characteristics for identification of millet impressions from Dongsamdong shell midden and Bibongri site. Journal of the Korean Neolithic Society 25: 105– 155 (in Korean).	National Research Institute of Cultural Heritage (2015). Archaeobotanical Data in East Asia: Prehistoric Age, Korea. Daejeon: National Research Institute of Cultural Heritage.	National Research Institute of Cultural Heritage (2015). Archaeobotanical Data in East Asia: Prehistoric Age, Korea. Daejeon: National Research Institute of Cultural Heritage.	National Research Institute of Cultural Heritage (2015). Archaeobotanical Data in East Asia: Prehistoric Age, Korea. Daejeon: National Research Institute of Cultural Heritage.	National Research Institute of Cultural Heritage (2015). Archaeobotanical Data in East Asia: Prehistoric Age, Korea. Daejeon: National Research Institute of Cultural Heritage.
Dongsam-dong Shell Midden	동삼동	Korea South	Gyeongsang	Busan	35.071	129.08	Final Neolithic	Chulmun, Late	-1800	-1500	-1650		Pa	Se	x	x	Ha In-soo, (2001). Plant remains unearthed from Dongsam-dong Shell Mound No. 1 residence site, Korean Neolithic Research No. 2, Korean Neolithic Society. ; Busan Museum, (2007). Dongsam-dong Shell Mound: Area Excavation and Survey Report. Korean Neolithic Research No. 25, Korean Neolithic Society.; Gyeong-ah Lee, (2007). Report on analysis of plant remains excavated from Dongsam-dong shell mound …	National Research Institute of Cultural Heritage (2015). Archaeobotanical Data in East Asia: Prehistoric Age, Korea. Daejeon: National Research Institute of Cultural Heritage.
Dongxiaoshan	?东小山	China	Inner Mongolia	Chifeng, Ningcheng	41.6198	119.25	Bronze Age	Xiajiadian	-1880	-1530	-1705		Pa	Se	x	yes	Jia, X., Lee, H. F., Zhang, W., Wang, L., Sun, Y., Zhao, Z., … Lu, H. (2016). Human-environment interactions within the West Liao River Basin in Northeastern China during the Holocene Optimum. Quaternary International, 426, 10–17.
Dongyang	东杨	China	Shaanxi	Huayin, Weinan	34.6262	110.064	Neolithic	Banpo-Miaodigou phase (Early Yangshao)	-4200	-3500	-3850	Ors	Pa	Se	x	yes	Zhao, Z. J. (2019). Changes and Development of Ancient Agriculture on Weihe Plain: An Analysis of Plant Remnants Excavated from Dongyang Site in Huaxian District. Huaxia Archaeology 2019(5): 70–84.
Dongyang	东杨	China	Shaanxi	Huayin, Weinan	34.6262	110.064	Bronze Age	Xia-Shang transition	-1800	-1400	-1600		Pa	Se	x	yes	Zhao, Z. J. (2019). Changes and Development of Ancient Agriculture on Weihe Plain: An Analysis of Plant Remnants Excavated from Dongyang Site in Huaxian District. Huaxia Archaeology 2019(5): 70–84.
Dongyang	东杨	China	Shaanxi	Huayin, Weinan	34.6262	110.064	Bronze Age	Western Zhou Dynasty	-1050	-770	-910		Pa	Se	x	yes	Zhao, Z. J. (2019). Changes and Development of Ancient Agriculture on Weihe Plain: An Analysis of Plant Remnants Excavated from Dongyang Site in Huaxian District. Huaxia Archaeology 2019(5): 70–84.
Dongyang	东杨	China	Shaanxi	Huayin, Weinan	34.6262	110.064	Bronze Age	Eastern Zhou Dynasty	-772	-256	-514		Pa	Se	x	yes	Zhao, Z. J. (2019). Changes and Development of Ancient Agriculture on Weihe Plain: An Analysis of Plant Remnants Excavated from Dongyang Site in Huaxian District. Huaxia Archaeology 2019(5): 70–84.
Dongzhao	东赵	China	Henan	Xinmi, Zhengzhou	34.4733	113.302	Neolithic	Late Longshan	-2500	-1900	-2200		Pa	Se	x	yes	Qiu ZW, Zhuang LN, Lin LG. (2018). Phytolith evidence for rice domestication of the Hanjing site in Sihong, Jiangsu Province and therelated issues (in Chinese with English abstract). Southeast Cult 1:008	Yang Yuzhang, Yuan Zengjian, Zhang Jiaqiang, Cheng Zhijie, Xuan Huali, Fang Fang, Zhang Juzhong, Gu Wanfa. (2017). The agricultural characteristics and development process of the Xia and Shang dynasties recorded by carbonized plant remains at the Dongzhao site in Zhengzhou. Journal of Anthropology 2017(1 ): 119-130.; 杨玉璋, 袁增箭, 张家强, 程至杰, 禤华丽, 方方, 张居中, 顾万发. (2017). 郑州东赵遗址炭化植物遗存记录的夏商时期农业特征及其发展过程. 人类…
Dongzhao	东赵	China	Henan	Xinmi, Zhengzhou	34.4733	113.302	Bronze Age	Erlitou	-1900	-1600	-1750	Ors	Pa	Se	x	yes	Qiu ZW, Zhuang LN, Lin LG. (2018). Phytolith evidence for rice domestication of the Hanjing site in Sihong, Jiangsu Province and therelated issues (in Chinese with English abstract). Southeast Cult 1:008	Yang Yuzhang, Yuan Zengjian, Zhang Jiaqiang, Cheng Zhijie, Xuan Huali, Fang Fang, Zhang Juzhong, Gu Wanfa. (2017). The agricultural characteristics and development process of the Xia and Shang dynasties recorded by carbonized plant remains at the Dongzhao site in Zhengzhou. Journal of Anthropology 2017(1 ): 119-130.; 杨玉璋, 袁增箭, 张家强, 程至杰, 禤华丽, 方方, 张居中, 顾万发. (2017). 郑州东赵遗址炭化植物遗存记录的夏商时期农业特征及其发展过程. 人类…
Dongzhao	东赵	China	Henan	Xinmi, Zhengzhou	34.4733	113.302	Bronze Age	Erligang	-1600	-1100	-1350	Ors	Pa	Se	x	yes	Qiu ZW, Zhuang LN, Lin LG. (2018). Phytolith evidence for rice domestication of the Hanjing site in Sihong, Jiangsu Province and therelated issues (in Chinese with English abstract). Southeast Cult 1:008	Yang Yuzhang, Yuan Zengjian, Zhang Jiaqiang, Cheng Zhijie, Xuan Huali, Fang Fang, Zhang Juzhong, Gu Wanfa. (2017). The agricultural characteristics and development process of the Xia and Shang dynasties recorded by carbonized plant remains at the Dongzhao site in Zhengzhou. Journal of Anthropology 2017(1 ): 119-130.; 杨玉璋, 袁增箭, 张家强, 程至杰, 禤华丽, 方方, 张居中, 顾万发. (2017). 郑州东赵遗址炭化植物遗存记录的夏商时期农业特征及其发展过程. 人类…
Duanjiahe	段家河	China	Shandong	Juxian	35.5277	118.985	Neolithic	Longshan	-3000	-2000	-2500	Ors		Se	yes	yes	Liu CJ [刘长江], Jin GY [靳桂云] and Kong ZC [孔昭宸] (2008) Archaeobotany: Research on seeds and fruits [植物考古-种子果实研究 ]. Shandong University Orient Archaeology Research Series. Beijing: Science Press [科学出版社].	Qi Wuyun, Zhao Zhijun, Wang Shuzhi, etc. (2017). Flotation analysis of plant remains from prehistoric sites in the upper reaches of the Shuhe River in Shandong [J]. Agricultural Archeology 2017(1): 7-12.; 齐乌云，赵志军，王树芝，等．(2017). 山东沭河上游史前遗址的植物遗存浮选分析 [J]. 农业考古 2017(1): 7-12.
Dugangsi	杜岗寺	China	Henan	Yuzhou, Xuchang	34.1166	113.485	Bronze Age	Shang / Early Zhou	-1250	-500	-875	Ors	Pa	Se	yes	yes	Fuller DQ and Zhang H (2007) A preliminary report of the survey archaeobotany of the Upper Ying Valley (Henan Province). In: School of Archaeology and Museology, Peking University and Henan Provincial Institute of Cultural Relics and Archaeology (eds) Dengfeng wangchenggang yizhi de faxian yu yanjiu (2002-2005) [Archaeological Discovery and Research at the Wangchenggang Site in Dengfeng (2002-200…
Duojialiang	朵家梁	China	Gansu	Gulang	37.65	103.083	Early Bronze Age	Machang/Qijia	-2199	-2039	-2119		Pa	Se	x	x	Dong, G., Yang, Y., Liu, X., Li, H., Cui, Y., Wang, H., … Chen, F. (2018). Prehistoric trans-continental cultural exchange in the Hexi Corridor, northwest China. The Holocene, 28, 621–628.	Li, H., James, N., Chen, J., Zhang, S., Du, L., Yang, Y., … Jia, X. (2023). Agricultural Economic Transformations and Their Impacting Factors around 4000 BP in the Hexi Corridor, Northwest China. Land, 12, 425.
Dvoryanka-1	Дворянка-1	Russia (Russian Far East)	Primorsky Krai	Khankaysky	44.8785	131.581	Neolithic / Bronze Age	Rudnaya / Palaeometal	-905	-805	-855		Pa	Se	x	x	Sergusheva, E. A., Leipe, C., Klyuev, N. A., Batarshev, S. V., Garkovik, A. V., Dorofeeva, N. A., … Tarasov, P. E. (2022). Evidence of millet and millet agriculture in the Far East Region of Russia derived from archaeobotanical data and radiocarbon dating. Quaternary International, 623, 50–67.
Er zuo dian	二座店	China	Inner Mongolia	Songshan, Chifeng,	42.2587	118.879	Bronze Age	Xiajiadian	-2200	-1600	-1900		Pa	Se	x	x	Sun Yonggang. 2013. Shilun Xiajiadian xiaceng wenhua shengye Fangshi. Inner Mongolia social sciences vol 34, n5, pp. 45-48
Erdaojingzi	二道井子	China	Inner Mongolia	Chifeng- Hongshan	42.1718	119.078	Bronze Age	Lower Xiajiadian	-2000	-1500	-1750		Pa	Se	x	yes	Sun Yonggang, Zhao Zhijun, Cao Jianen, Sun Jinsong, Dang Yu. (2014). Analysis report on flotation results in 2009 at the Erdaojingzi site in Inner Mongolia. Agricultural Archeology 2014(6): 1-9.; 孙永刚, 赵志军, 曹建恩, 孙金松, 党郁. (2014). 内蒙古二道井子遗址2009年度浮选结果分析报告. 农业考古 2014(6): 1-9.
Erdaojingzi	二道井子	China	Inner Mongolia	Chifeng- Hongshan	42.1718	119.078	Bronze Age	Upper Xiajiadian	-1250	-600	-925		Pa	Se	x	yes	Sun Yonggang, Zhao Zhijun, Cao Jianen, Sun Jinsong, Dang Yu. (2014). Analysis report on flotation results in 2009 at the Erdaojingzi site in Inner Mongolia. Agricultural Archeology 2014(6): 1-9.; 孙永刚, 赵志军, 曹建恩, 孙金松, 党郁. (2014). 内蒙古二道井子遗址2009年度浮选结果分析报告. 农业考古 2014(6): 1-9.
Erfang	二方	China	Qinghai	Guanting	35.8455	102.836	Bronze Age	Xindian	-1249	-1007	-1128		Pa	Se	yes	yes	Chen FH, Dong G, Zhang D, Liu X, Jia X, An C and Jones MK (2015) Agriculture facilitated permanent human occupation of the Tibetan Plateau after 3600 BP. Science 347(6219): 248-250.	Jia, X. (2012). Study of the Cultural Evolution and Plant Remains of Neolithic-Bronze Age in Northeast Qinghai Province. Dissertation. Lanzhou (China): Lanzhou University. / 贾鑫. 2012. 青海省东北部地区新石器-青铜时代文化演化过程与植物遗存研究. 博士学位论文. 兰州: 兰州大学
Eriana	エリ穴	Japan	Chubu Nagano	Matsumoto, Nagano	36.167	137.98	Yayoi	End of Final Jomon/Initial Yayoi	-950	-750	-850		Pa	Se	x	x	Endo, E., & Leipe, C. (2022). The onset, dispersal and crop preferences of early agriculture in the Japanese archipelago as derived from seed impressions in pottery. Quaternary International 623: 35-49.	Shitara, H., Moriya, R., Sasaki, Y., Momohara, A., & Nasu, H., (2019). In search of the origins of grain cultivation in the Japanese archipelago - Report on the results of period indentation surveys using the replica method (including tables and illustrations). Hiroki Shitara. (ed.) Archeology of the Formation of an Agricultural Cultural Complex Volume 1: The Beginning of Agriculture, (pp. 191-34…	設楽博己・守屋亮・佐々木由香・百原新・那須浩郎. (2019). 日本列島における穀物栽培の起源を求めて―レプリカ法による期圧痕調査結果報告―(表・図版を含む). 設楽博己 (編著) 農耕文化複合形成の考古学 上―農耕のはじまり―, (頁 191-346). 雄山閣: 東京.
Eriana	エリ穴	Japan	Chubu Nagano	Matsumoto, Nagano	36.167	137.98	Yayoi	Early Yayoi	-750	-350	-550		Pa	Se	x	x	Endo, E., & Leipe, C. (2022). The onset, dispersal and crop preferences of early agriculture in the Japanese archipelago as derived from seed impressions in pottery. Quaternary International 623: 35-49.	Shitara, H., Moriya, R., Sasaki, Y., Momohara, A., & Nasu, H., (2019). In search of the origins of grain cultivation in the Japanese archipelago - Report on the results of period indentation surveys using the replica method (including tables and illustrations). Hiroki Shitara. (ed.) Archeology of the Formation of an Agricultural Cultural Complex Volume 1: The Beginning of Agriculture, (pp. 191-34…	設楽博己・守屋亮・佐々木由香・百原新・那須浩郎. (2019). 日本列島における穀物栽培の起源を求めて―レプリカ法による期圧痕調査結果報告―(表・図版を含む). 設楽博己 (編著) 農耕文化複合形成の考古学 上―農耕のはじまり―, (頁 191-346). 雄山閣: 東京.
Erliban	二里半	China	Inner Mongolia	Jungar Banner, Ordos	39.4565	110.84	Neolithic	Longshan	-2466	-2124	-2295		Pa	Se	x	yes	Bao Y, Zhou X, Liu H, Hu S, Zhao K, Atahan P, et al. (2018) Evolution of prehistoric dryland agriculture in the arid and semi-arid transition zone in northern China. PLoS ONE 13(8): e0198750. https://doi.org/10.1371/journal. pone.0198750
Erlitou	二里头	China	Henan	Yiluo River	34.7033	112.717	Bronze Age	Erlitou	-1900	-1600	-1750	Ors	Pa	Se	yes	yes	Zhao Z [赵志军] and Fang Y [方燕明] (2007) Dengfeng Wangchenggang Yizhi Fuxuan Jieguo ji Fenxi 登封王城岗遗址浮选结果及分析 [Analysis and results of flotation samples from Wangchenggang site, Dengfeng]. Huaxia Kaogu 华夏考古 (Huaxia Archaeology) 2: 78–89 (in Chinese).	Yuan J and Campbell R (2009) Recent archaeometric research on 'the origins of Chinese civilization. Antiquity 83(319): 96-109.
Erlitou	二里头	China	Henan	Yiluo River	34.7033	112.717	Bronze Age	Shang	-1600	-1045	-1322.5	Ors	Pa	Se	yes	yes	Zhao Z [赵志军] and Fang Y [方燕明] (2007) Dengfeng Wangchenggang Yizhi Fuxuan Jieguo ji Fenxi 登封王城岗遗址浮选结果及分析 [Analysis and results of flotation samples from Wangchenggang site, Dengfeng]. Huaxia Kaogu 华夏考古 (Huaxia Archaeology) 2: 78–89 (in Chinese).	Yuan J and Campbell R (2009) Recent archaeometric research on 'the origins of Chinese civilization. Antiquity 83(319): 96-109.
Erlitou	二里头	China	Henan	Yiluo River	34.7033	112.717	Bronze Age	Erligang	-1500	-1300	-1400	Ors	Pa	Se	x	yes	Zhao Z [赵志军] and Fang Y [方燕明] (2007) Dengfeng Wangchenggang Yizhi Fuxuan Jieguo ji Fenxi 登封王城岗遗址浮选结果及分析 [Analysis and results of flotation samples from Wangchenggang site, Dengfeng]. Huaxia Kaogu 华夏考古 (Huaxia Archaeology) 2: 78–89 (in Chinese).	Yuan J and Campbell R (2009) Recent archaeometric research on 'the origins of Chinese civilization. Antiquity 83(319): 96-109.
Ershucheng	二疏城	China	Shandong	Yicheng, Zaozhuang	34.7952	117.765	Neolithic	Longshan	-3000	-2000	-2500			Se	yes	x	Liu CJ [刘长江], Jin GY [靳桂云] and Kong ZC [孔昭宸] (2008) Archaeobotany: Research on seeds and fruits [植物考古-种子果实研究 ]. Shandong University Orient Archaeology Research Series. Beijing: Science Press [科学出版社].
Etsuji	江辻	Japan	Kyushu Fukuoka	Fukuoka	33.6312	130.475	Yayoi	Yayoi (Initial)	-1190	-820	-1005	?Ors		Se	x	x	Obata, H., & Kunikita, D. (2022). A new archaeological method to reveal the arrival of cereal farming: Development of a new method to extract and date of carbonised material in pottery and its application to the Japanese archaeological context. Journal of Archaeological Science, 143, 105594.	Yoshizaki, Shoichi. (1992). Millet grains, rice and other plant seeds detected from Dwelling No. 12 at the Yawata Ruins in Aomori Prefecture. In Yawata Ruins Excavation Survey Report II - Hachinohe City Buried Cultural Properties Survey Report No. 47 Hachinohe City Board of Education. Hachinohe City Board of Education (pp. 59-73).	吉崎昌一（北海道大学）. (1992). 青森県八幡遺跡12号住居から検出された雑穀類とコメほかの植物種子. In 八幡遺跡発掘調査報告書Ⅱ－八戸市埋蔵文化財調査報告書第47集八戸市教育委員会. 八戸市教育委員会 (pp. 59－73).
Etsuji	江辻	Japan	Kyushu Fukuoka	Fukuoka	33.6312	130.475	Yayoi	Yayoi (Initial)	-970	-830	-900	Ors		Se	x	x	Obata, H., & Kunikita, D. (2022). A new archaeological method to reveal the arrival of cereal farming: Development of a new method to extract and date of carbonised material in pottery and its application to the Japanese archaeological context. Journal of Archaeological Science, 143, 105594.	Yoshizaki, Shoichi. (1992). Millet grains, rice and other plant seeds detected from Dwelling No. 12 at the Yawata Ruins in Aomori Prefecture. In Yawata Ruins Excavation Survey Report II - Hachinohe City Buried Cultural Properties Survey Report No. 47 Hachinohe City Board of Education. Hachinohe City Board of Education (pp. 59-73).	吉崎昌一（北海道大学）. (1992). 青森県八幡遺跡12号住居から検出された雑穀類とコメほかの植物種子. In 八幡遺跡発掘調査報告書Ⅱ－八戸市埋蔵文化財調査報告書第47集八戸市教育委員会. 八戸市教育委員会 (pp. 59－73).
Fangjia	芳家	China	Shandong	Zhangdian, Zibo,	36.7784	118.026	Neolithic	Longshan	-2600	-1900	-2250	Ors	Pa	Se	yes	yes	Jin G, Wang Z, Zhang K and Wang Z (2011) Report on the archaeobotanical remains from the Longshan Period site of Fangjia in Zibo City. Haidai Kaogu 4: 67–72.	d’Alpoim Guedes J, Jin G and Bocinsky KR (2015) The impact of climate on the spread of rice to north-eastern China: A new look at the data from Shandong Province. PLoS ONE 10(6): e0130430. doi:10.1371/journal.pone.0130430.	Jin G et al. 2011	Jin G et al. 2011
Fangjinzhai	方靳寨	China	Henan	Xingyang, Zhengzhou	34.8281	113.391	Neolithic	Late Longshan	-2000	-1900	-1950	Ors	Pa	Se	x	yes	Qiu ZW, Zhuang LN, Lin LG. (2018). Phytolith evidence for rice domestication of the Hanjing site in Sihong, Jiangsu Province and therelated issues (in Chinese with English abstract). Southeast Cult 1:008
Feiyaonan	费窑南	China	Henan	Yiluo River	34.6825	112.967	Bronze Age	Shang	-1600	-1450	-1525			Se	yes	yes	Lee G-A, Crawford G, Liu L and Chen X (2007) Plants and people from the early Neolithic to the Shang periods in North China. Proceedings of the National Academy of Sciences 104(3): 1087-1092.
Fengcun Northwest	汾村	China	Shanxi	Wenxi, Yuncheng, Sushui River	35.3534	111.313	Neolithic	Miaodigou II	-2900	-2600	-2750	Ors	Pa	Se	yes	x	Song J (2011) The agricultural economy during the Longshan period: an archaeobotanical perspective from Shandong and Shanxi. Unpublished PhD Thesis. UCL. London
Fengcun Northwest	汾村	China	Shanxi	Wenxi, Yuncheng, Sushui River	35.3534	111.313	Neolithic	Miaodigou II	-2600	-2400	-2500	Ors	Pa	Se	yes	x	Song J (2011) The agricultural economy during the Longshan period: an archaeobotanical perspective from Shandong and Shanxi. Unpublished PhD Thesis. UCL. London
Fengshidao (Xifandian?)	西范店	China	Henan	Dengfeng, Zhengzhou	34.362	112.882	Neolithic	Late Longshan	-2400	-1900	-2150	Ors	Pa	Se	x	yes	Fuller DQ and Zhang H (2007) A preliminary report of the survey archaeobotany of the Upper Ying Valley (Henan Province). In: School of Archaeology and Museology, Peking University and Henan Provincial Institute of Cultural Relics and Archaeology (eds) Dengfeng wangchenggang yizhi de faxian yu yanjiu (2002-2005) [Archaeological Discovery and Research at the Wangchenggang Site in Dengfeng (2002-200…
Fengshuishanxialiutiaogou	风水山小柳条沟	China	Inner Mongolia	Chifeng	42.4142	120.667	Bronze Age	Lower Xiajiadian	-2000	-1500	-1750		Pa	Se	x	yes	Jia Xin, Sun Yonggang, Yang Jingang, etc. 2017. Flotation results and analysis of the Xiajiadian Culture Period in the upper reaches of the Western Liaohe River [J]. Agricultural Archeology 2017(6):33-39.; 贾鑫，孙永刚，杨金刚，等．2017. 西辽河上游地区夏家店文化时期浮选结果与分析 [J]．农业考古 2017(6):33-39.	Jia Xin, Sun Yonggang, Yang Jingang, etc. 2017. Flotation results and analysis of the Xiajiadian Culture Period in the upper reaches of the Western Liaohe River [J]. Agricultural Archeology 2017 /37(6):35-41.; 贾鑫，孙永刚，杨金刚，等．2017. 西辽河上游地区夏家店文化时期浮选结果与分析 [J]．农业考古 2017 /37(6):35-41
Fengtai	丰台	China	Qinghai	Huzhu	36.5604	101.566	Bronze Age	Kayue culture 900-600 BC?	-1250	-850	-1050			Se	yes	yes	Liu CJ [刘长江], Jin GY [靳桂云] and Kong ZC [孔昭宸] (2008) Archaeobotany: Research on seeds and fruits [植物考古-种子果实研究 ]. Shandong University Orient Archaeology Research Series. Beijing: Science Press [科学出版社].	Flad R, Li SC, Wu XH and Zhao Z (2010) Early wheat in China: Results from new studies at Donghuishan in the Hexi Corridor. The Holocene 20: 955–965.	Liu L and Chen X (2012) The Archaeology of China. Cambridge: Cambridge University Press.IACASS Zhongguo Shehui Kexueyuan Kaogu Yanjiusuo 中国社会科学院考古研究所 [Institute of Archaeology, IACASS] and Qinghaisheng Wenwu Kaogu Yanjiusuo 青海省文物考古研究所 [Qinghai Institute of Archaeology] (2004) Qinghai Huzhu Fengtai Kayue Wenhua Yizhi Fuxuan Jieguo Fenxi Baogao 青海互助丰台卡约文化遗址浮选结果分析报告 [A Report on the Flotation Result…	Zhao, Zhijun. (2004). Archaeobotanical report on floatation results from the Fengtai site of Kayue culture, Huzhu, Qinghai. Archaeological Cultural Relics 2004(02): 85–91.
Fengxi	沣西	China	Shaanxi	Changan	34.2128	108.722	Bronze Age	Proto Zhou [=Shang]	-1600	-1046	-1323			Se	yes	x	Zhang Hai (2011) Compilation of Archaeobotanical Evidence	Guo Z, Liu K, Yuan S, Wu X, Li K, Lu X, Wang J, Ma H, Gao S and Xu L (2005) AMS Radiocarbon dating of the Fengxi site in Shaanxi, China. Radiocarbon 47: 221-229.	IACASS Fengxi Archaeological Team [中国社会科学院考古研究所沣西发掘队] (2000) Excavation at Fengxi in 1997 1997 年沣西发掘报告. Acta Archaeologica Sinica 考古学报 2: 199-256 (in Chinese).;
Fengxia	北票丰下	China	Liaoning	Chaoyang, Beipiao	41.9104	120.609	Neolithic	Xiajiadian	-2200	-1600	-1900		Pa	Se	yes	x	Liu CJ [刘长江], Jin GY [靳桂云] and Kong ZC [孔昭宸] (2008) Archaeobotany: Research on seeds and fruits [植物考古-种子果实研究 ]. Shandong University Orient Archaeology Research Series. Beijing: Science Press [科学出版社].	Guo D-S (1995) Lower Xiajiadian Culture. In: Nelson SM (ed.) The Archaeology of Northeast China. London: Routledge, pp. 147-181.	Liaoning Kaogu [ 辽宁省文物考古研究所] (2001) 辽宁北票市康家屯城址发掘简报 (Preliminary Report of the Excavation of the Fengxia Fortress at Beipiao, Liaoning). Kaogu 8: 31 – 44 (in Chinese) .;
Fengzhai	冯寨	China	Henan	Yiluo River	34.5864	112.87	Bronze Age	Shang (Early)	-1600	-1450	-1525			Se	yes	yes	Lee G-A, Crawford G, Liu L and Chen X (2007) Plants and people from the early Neolithic to the Shang periods in North China. Proceedings of the National Academy of Sciences 104(3): 1087-1092.	Flad R, Li SC, Wu XH and Zhao Z (2010) Early wheat in China: Results from new studies at Donghuishan in the Hexi Corridor. The Holocene 20: 955–965.
Fengzhai	冯寨	China	Henan	Yiluo River	34.5864	112.87	Bronze Age	Erligang	-1300	-1000	-1150			Se	yes	yes	Lee G-A, Crawford G, Liu L and Chen X (2007) Plants and people from the early Neolithic to the Shang periods in North China. Proceedings of the National Academy of Sciences 104(3): 1087-1092.	Flad R, Li SC, Wu XH and Zhao Z (2010) Early wheat in China: Results from new studies at Donghuishan in the Hexi Corridor. The Holocene 20: 955–965.
Fudian	府店	China	Henan	Yiluo River	34.5636	112.865	Neolithic	Peiligang	-6000	-5000	-5500			Se	yes	yes	Lee G-A, Crawford G, Liu L and Chen X (2007) Plants and people from the early Neolithic to the Shang periods in North China. Proceedings of the National Academy of Sciences 104(3): 1087-1092.
Fujia	广饶傅家	China	Shandong	Guangrao	37.0403	118.402	Neolithic	Dawenkou	-2800	-2500	-2650			Se	yes	x	Liu CJ [刘长江], Jin GY [靳桂云] and Kong ZC [孔昭宸] (2008) Archaeobotany: Research on seeds and fruits [植物考古-种子果实研究 ]. Shandong University Orient Archaeology Research Series. Beijing: Science Press [科学出版社].	Dong, Yu (2013) Eating Identity: Food, Gender, and Social Organization in Late Neolithic Northern China. Unpublished PhD. University of Illinois, Urbana-Chamapaign.	Shandong Provincial Institute of Cultural Relics and Archaeology (SPICRA) 山东省文物考古研究所 and Guangrao Museum 广饶博物馆 (1985) Shandong Guangrao xinshiqi shidai yizhi diaocha 山东广饶新石器时代遗址调查. Kaogu 考古 9: 769-781 (in Chinese).;
Fukuzawa	福沢	Japan	Chubu Nagano	Shiojiri, Nagano	36.1129	137.978	Yayoi	Early Yayoi	-750	-350	-550	Ors	Pa	Se	x	x	Endo, E., & Leipe, C. (2022). The onset, dispersal and crop preferences of early agriculture in the Japanese archipelago as derived from seed impressions in pottery. Quaternary International 623: 35-49.	Shitara, H., Moriya, R., Sasaki, Y., Momohara, A., & Nasu, H., (2019). In search of the origins of grain cultivation in the Japanese archipelago - Report on the results of period indentation surveys using the replica method (including tables and illustrations). Hiroki Shitara. (ed.) Archeology of the Formation of an Agricultural Cultural Complex Volume 1: The Beginning of Agriculture, (pp. 191-34…	設楽博己・守屋亮・佐々木由香・百原新・那須浩郎. (2019). 日本列島における穀物栽培の起源を求めて―レプリカ法による期圧痕調査結果報告―(表・図版を含む). 設楽博己 (編著) 農耕文化複合形成の考古学 上―農耕のはじまり―, (頁 191-346). 雄山閣: 東京.
Fulinbao	福临堡	China	Shaanxi	Baoji	34.3826	107.096	Neolithic	Miaodigou	-3700	-3300	-3500			Se	yes	x	Liu CJ [刘长江], Jin GY [靳桂云] and Kong ZC [孔昭宸] (2008) Archaeobotany: Research on seeds and fruits [植物考古-种子果实研究 ]. Shandong University Orient Archaeology Research Series. Beijing: Science Press [科学出版社].	Flad RK, Yuan J and Li S (2007) Flad RK, Yuan J and Li S (2007) Zooarchaeological evidence for animal domestication in Northwest China. In: Madsen DB and Fahu C (eds) Late Quaternary Climate Change and Human Adaptation in Arid China. Amsterdam: Elsevier, pp. 163–199.
Funabashi	船橋	Japan	Kansai Osaka	Katayamacho, Kashiwara, Osaka	34.5758	135.621	Yayoi	Initial Yayoi/Early Yayoi	-950	-400	-675	Ors		Se	x	x	Endo, E., & Leipe, C. (2022). The onset, dispersal and crop preferences of early agriculture in the Japanese archipelago as derived from seed impressions in pottery. Quaternary International, 623, 35–49.	Shitara, H., Moriya, R., Sasaki, Y., Momohara, A., & Nasu, H., (2019). In search of the origins of grain cultivation in the Japanese archipelago - Report on the results of period indentation surveys using the replica method (including tables and illustrations). Hiroki Shitara. (ed.) Archeology of the Formation of an Agricultural Cultural Complex Volume 1: The Beginning of Agriculture, (pp. 191-34…	設楽博己・守屋亮・佐々木由香・百原新・那須浩郎. (2019). 日本列島における穀物栽培の起源を求めて―レプリカ法による期圧痕調査結果報告―(表・図版を含む). 設楽博己 (編著) 農耕文化複合形成の考古学 上―農耕のはじまり―, (頁 191-346). 雄山閣: 東京.
Fuxitai	伏羲台	China	Henan	Yiluo River	34.8192	113.138	Neolithic	Late Yangshao	-3500	-3000	-3250			Se	yes	yes	Lee G-A, Crawford G, Liu L and Chen X (2007) Plants and people from the early Neolithic to the Shang periods in North China. Proceedings of the National Academy of Sciences 104(3): 1087-1092.
Gahyeon-ri	가현리	Korea South	Gyeonggi	Gimpo	37.7733	126.677	Middle Neolithic	Chulmun, Middle	-2570	-2485	-2527.5	?Ors		Se	yes	x	Im H-J (1990) Archaeological research of Kimpo Peninsula. Annual Bulletin of Seoul National University Museum 2: 1–22 (in Korean).
Gahyeon-ri	가현리	Korea South	Gyeonggi-do, Seoul	Gimpo	37.6748	126.591	Middle Neolithic	Chulmun, Middle	-2580	-2460	-2520	?wOr		Se	x	x	Im Hyo-jae, (1990). Archaeological Survey of Gimpo Peninsula, Gyeonggi Province, Annual Report of the University Museum of Korea No. 2, Seoul. Seoul National University Museum..	National Research Institute of Cultural Heritage (2015). Archaeobotanical Data in East Asia: Prehistoric Age, Korea. Daejeon: National Research Institute of Cultural Heritage.
Gajaegol 1 (Cheongok-dong)	가재골 I (천곡동)	Korea South	Gyeongsang	Ulsan	35.6522	129.326	Middle Bronze Age	Mumum, Middle	-800	-400	-600	Ors	Pa	Se	yes	x	Niyama M (2007) Charred seeds recovered from the Cheongok-dong Gajaegol site. In: Choe BI and Kim HS (eds) The Excavation Report of Cheongok-dong Gajaegol Archaeological Site. Ulsan: The Ulsan Institute of Cultural Properties, pp. 245-262.
Gajaegol II	가재골 II	Korea South	Gyeongsang	Yonghwa-dong, Asan	35.6566	129.327	Early Bronze Age	Mumun, Early	-1500	-850	-1175	Ors		Se	x	x	Ulsan Institute of Culture and Heritage, (2008). Cheungok-ri, Gajaegol Ruins II in Ulsan.; Shinsan Masakwang·Gong Jihyun (translated), 2008, Appendix 2. Cheongok-dong, Ulsan, Gajaegol site Ⅱ Carbonized seeds excavated from a residential area, Cheungokri Gajaegol II Ruins in Ulsan. In Ulsan Institute of Culture and Heritage, (2008). Shigeru Suzuki and Kong Ji-hyun (translated), (2008). Appendix 4.…	National Research Institute of Cultural Heritage (2015). Archaeobotanical Data in East Asia: Prehistoric Age, Korea. Daejeon: National Research Institute of Cultural Heritage.
Gajaegol II	가재골 II	Korea South	Gyeongsang	Yonghwa-dong, Asan	35.6566	129.327	Late Bronze Age	Mumun, Late	-550	-300	-425	Ors	Pa	Se	x	x	Ulsan Institute of Culture and Heritage, (2008). Cheungok-ri, Gajaegol Ruins II in Ulsan.; Shinsan Masakwang·Gong Jihyun (translated), 2008, Appendix 2. Cheongok-dong, Ulsan, Gajaegol site Ⅱ Carbonized seeds excavated from a residential area, Cheungokri Gajaegol II Ruins in Ulsan. In Ulsan Institute of Culture and Heritage, (2008). Shigeru Suzuki and Kong Ji-hyun (translated), (2008). Appendix 4.…	National Research Institute of Cultural Heritage (2015). Archaeobotanical Data in East Asia: Prehistoric Age, Korea. Daejeon: National Research Institute of Cultural Heritage.
Gajaegol III	가재골 III	Korea South	Gyeongsang	Yonghwa-dong, Asan	35.655	129.33	Early Bronze Age	Mumun, Early	-1500	-850	-1175			Se	x	x	Ulsan Institute of Culture and Heritage, (2009). Ulsan Cheongodong Gajaegol Ruins III.; Yuka Sasaki·Sudarshan Bhandari·Gong Ji-hyeon (translation), (2009). Appendix 2. Carbonized seeds unearthed from Ulsan Seungok-dong Gajaegol remains Ⅲ, Ulsan Seungok-dong Gajaegolremains Ⅲ, (Financial) Ulsan Institute of Cultural Heritage .	National Research Institute of Cultural Heritage (2015). Archaeobotanical Data in East Asia: Prehistoric Age, Korea. Daejeon: National Research Institute of Cultural Heritage.
Gajaegol III	가재골 III	Korea South	Gyeongsang	Yonghwa-dong, Asan	35.655	129.33	Late Bronze Age	Mumun, Late	-550	-300	-425	Ors	Pa	Se	x	x	Ulsan Institute of Culture and Heritage, (2009). Ulsan Cheongodong Gajaegol Ruins III.; Yuka Sasaki·Sudarshan Bhandari·Gong Ji-hyeon (translation), (2009). Appendix 2. Carbonized seeds unearthed from Ulsan Seungok-dong Gajaegol remains Ⅲ, Ulsan Seungok-dong Gajaegolremains Ⅲ, Ulsan Institute of Cultural Heritage .	National Research Institute of Cultural Heritage (2015). Archaeobotanical Data in East Asia: Prehistoric Age, Korea. Daejeon: National Research Institute of Cultural Heritage.
Gajaegol IV	가재골 IV	Korea South	Gyeongsang	Yonghwa-dong, Asan	35.6293	129.333	Early Bronze Age	Mumun, Early	-1500	-850	-1175		Pa	Se	x	x	Ulsan Institute of Culture and Heritage, (2010). Ulsan Cheongodong Gajaegol Ruins IV.; Yuka Sasaki, Sudarshan Bhandari, Gong Ji-hyeon (translation), (2010). Appendix 2. Carbonized macrofossil remains excavated from Gajaegol Ruins IV, Ulsan Cultural Properties Research Institute.	National Research Institute of Cultural Heritage (2015). Archaeobotanical Data in East Asia: Prehistoric Age, Korea. Daejeon: National Research Institute of Cultural Heritage.
Gamakmot	가막못	Korea South	Gyeongsang	Banyeon-ri, Ulsan	35.5729	129.188	Middle-Late Bronze Age	Mumun, Middle-Late	-730	-300	-515			Se	x	x	Ulsan Cultural Heritage Research Institute, (2010). Ulsan Banyeon-ri, Gamakmot .; Yuka Sasaki, Sudarshan Bhandari, Gong Ji-hyeon (translation), (2010). Appendix 2. Carbonized seed remains excavated from the ruins of Gamakgot Site, Banyeon-ri, Ulsan, 2010, Ulsan Cultural Heritage Research Institute ..	National Research Institute of Cultural Heritage (2015). Archaeobotanical Data in East Asia: Prehistoric Age, Korea. Daejeon: National Research Institute of Cultural Heritage.
Gancaoling	甘草岭?	China	Guangdong	Huangpu, Guangzhou	23.304	113.548	Neolithic	-	-2800	-2000	-2400	Ors		Se	x	x	Deng, Z., Huang, B., Zhang, Q., & Zhang, M. (2022). First Farmers in the South China Coast: New Evidence From the Gancaoling Site of Guangdong Province. Frontiers in Earth Science, 10. Retrieved from https://www.frontiersin.org/articles/10.3389/feart.2022.858492
Ganggangwa	缸缸洼	China	Gansu	Jiuquan	39.3662	99.9918	Bronze Age	Xichengyi - Siba	-2026	-1759	-1892.5		Pa	Se	yes	yes	Zhao KL [赵克良], Li XQ [李小强], Zhou XY [周新郢], Dodson J and Ji M [纪明](2012) 新疆新塔拉遗址农业活动特征及其影响的植物指标记 [Characteristics of agricultural activies and their impact on the environment at the Xintala Site, Xinjiang, as reconstructed from archaeobotanical remains]. 第四纪研究 [Quaternary Sciences] 32(2): 219-225	Dodson JR, Li XQ, Zhou XY, Zhao KL, Sun N, and Atahan P (2013) Origin and spread of wheat in China. Quaternary Science Reviews 72: 108-111.	Zhou, XY., Li, XQ., Dodson, J., & Zhao, K-L. (2016). Rapid agricultural transformation in the prehistoric Hexi corridor, China. Quaternary International, 426, 33–41.	Li, H., James, N., Chen, J., Zhang, S., Du, L., Yang, Y., … Jia, X. (2023). Agricultural Economic Transformations and Their Impacting Factors around 4000 BP in the Hexi Corridor, Northwest China. Land, 12, 425.
Gangnu-ri	강루리	Korea South	Gyeongsang	Sancheong	35.3087	127.95	Bronze Age	Mumun, Early-Late	-1500	-300	-900	Ors		Se	x	x	National Research Institute for Cultural Properties, (1995). Sancheong Gangnu-ri Ruins, Prehistoric Ruins Excavation Survey Report.	National Research Institute of Cultural Heritage (2015). Archaeobotanical Data in East Asia: Prehistoric Age, Korea. Daejeon: National Research Institute of Cultural Heritage.
Ganguya	干骨崖	China	Gansu	Suzhou, Jiuquan	39.3822	98.8547	Bronze Age	Siba	-1871	-1683	-1777		Pa	Se	x	x	Dong, G., Yang, Y., Liu, X., Li, H., Cui, Y., Wang, H., … Chen, F. (2018). Prehistoric trans-continental cultural exchange in the Hexi Corridor, northwest China. The Holocene, 28, 621–628.
Gantuoyan	感驮岩	China	Guangxi	Napo, Bose	23.4127	105.849	Late Neolithic	-	-1860	-1510	-1685	Ors		Se	yes	x	Lu TLD (2005) The origin and dispersal of agriculture and human diaspora in East Asia. In: Sagart L, Blench RM, Sanchez-Mazas A (eds), The Peopling of East Asia: putting together archaeology, linguistics and genetics. Routledge, London, pp. 51-62.	Lu TLD (2006) The occurrence of cereal cultivation in China. Asian Perspectives 45(2): 129-158.	Lu TLD (2009) Prehistoric coexistence: the expansion of farming society from the Yangzi River to Western South China. In: Ikeya K, Ogawa H, Mitchell P (eds), Interactions between hunter-gatherers and farmers: from Prehistory to Present. National Museum of Ethnology, Osaka (Japan). pp. 47-52.Zhang C and Hung H-C (2010) The emergence of agriculture in southern China. Antiquity 84: 11-25.; ATGZ & Na…	Deng, Z., Kuo, S., Carson, M. T., & Hung, H. (2022). Early Austronesians Cultivated Rice and Millet Together: Tracing Taiwan’s First Neolithic Crops. Frontiers in Plant Science, 13. Retrieved from https://www.frontiersin.org/articles/10.3389/fpls.2022.962073	Deng, Z., Kuo, S., Carson, M. T., & Hung, H. (2022). Early Austronesians Cultivated Rice and Millet Together: Tracing Taiwan’s First Neolithic Crops. Frontiers in Plant Science, 13. Retrieved from https://www.frontiersin.org/articles/10.3389/fpls.2022.962073	Archaeology Team of Guangxi Zhuang Autonomous Region, Napo Museum. (2003). Excavation of Gantuoyan site in Napo county, Guangxi . Kaogu, (10): 35–56. (in Chinese)
Gantuoyan	感驮岩	China	Guangxi	Napo, Bose	23.4127	105.849	Bronze Age	-	-1430	-830	-1130			Se	yes	x	Lu TLD (2005) The origin and dispersal of agriculture and human diaspora in East Asia. In: Sagart L, Blench RM, Sanchez-Mazas A (eds), The Peopling of East Asia: putting together archaeology, linguistics and genetics. Routledge, London, pp. 51-62.	Lu TLD (2006) The occurrence of cereal cultivation in China. Asian Perspectives 45(2): 129-158.	Lu TLD (2009) Prehistoric coexistence: the expansion of farming society from the Yangzi River to Western South China. In: Ikeya K, Ogawa H, Mitchell P (eds), Interactions between hunter-gatherers and farmers: from Prehistory to Present. National Museum of Ethnology, Osaka (Japan). pp. 47-52.Zhang C and Hung H-C (2010) The emergence of agriculture in southern China. Antiquity 84: 11-25.; ATGZ & Na…	Deng, Z., Kuo, S., Carson, M. T., & Hung, H. (2022). Early Austronesians Cultivated Rice and Millet Together: Tracing Taiwan’s First Neolithic Crops. Frontiers in Plant Science, 13. Retrieved from https://www.frontiersin.org/articles/10.3389/fpls.2022.962073	Deng, Z., Kuo, S., Carson, M. T., & Hung, H. (2022). Early Austronesians Cultivated Rice and Millet Together: Tracing Taiwan’s First Neolithic Crops. Frontiers in Plant Science, 13. Retrieved from https://www.frontiersin.org/articles/10.3389/fpls.2022.962073	Archaeology Team of Guangxi Zhuang Autonomous Region, Napo Museum. (2003). Excavation of Gantuoyan site in Napo county, Guangxi . Kaogu, (10): 35–56. (in Chinese)
Gaomuxudi	高苜蓿地	China	Gansu	Suzhou	39.8167	98.8472	Neolithic	Majiayao	-2875	-2627	-2751		Pa	Se	x	x	Dong, G., Yang, Y., Liu, X., Li, H., Cui, Y., Wang, H., … Chen, F. (2018). Prehistoric trans-continental cultural exchange in the Hexi Corridor, northwest China. The Holocene, 28, 621–628.	Dong Guanghui, Yang Xiaoyan, Lu Hongliang. (2018). Neolithic-Bronze Age Site Investigation and Animal and Plant Resource Utilization Data Set on the Qinghai-Tibet Plateau. Three poles of space and time environment data platform, DOI: 10.11888/Paleoenv.tpdc.270113. CSTR: 18406.11.Paleoenv.tpdc.270113.
Gaopo	高坡	China	Sichuan	Liangshanyi autonomous region- Mianning county	28.4692	102.168	Bronze Age	Shang to Western Zhou dynasties	-1350	-850	-1100	Ors	Pa		x	x	Deng, Z., Kuo, S., Carson, M. T., & Hung, H. (2022). Early Austronesians Cultivated Rice and Millet Together: Tracing Taiwan’s First Neolithic Crops. Frontiers in Plant Science, 13. Retrieved from https://www.frontiersin.org/articles/10.3389/fpls.2022.962073	Jiang, M., Geng, P., Liu, L., and Zuo, Z. (2013). Flotation Results and Analysis on Gaopo Site in Mianning County in 2011. Archaeological Discoveries in Chengdu, 317–330. (in Chinese).
Gaopoyan	高坡岩	China	Henan	Xinzheng, Zhengzhou	34.6172	113.718	Neolithic	Late Yangshao	-3550	-3050	-3300			Se	x	yes	Jia, Shijie. (2011). Research on carbonized plant remains in Zhengzhou Shangcheng. Master's thesis of University of Science and Technology of China.; 贾世杰. 2011. 郑州商城炭化植物遗存研究.中国科学技术大学硕士学位论文.
Gaoshan	高山	China	Sichuan	Dayi, Chengdu	30.4398	103.557	Neolithic	pre-Baodun	-2550	-2250	-2400	Ors		Se	x	x	Wang, B., Liu, H., Liu, Y., Sun, Z., Chen, X., & Hein, A. (2023). Patterns of spread and adoption of millet agriculture along the eastern rim of the Tibetan Plateau: Archaeobotanical evidence from Houzidong, Southwest China (4200–4000 cal. BP). Archaeological Research in Asia, 35, 100448.
Gaoya	高崖	China	Henan	Luoyang, Yanshi, Gaolong	34.6476	112.707	Neolithic	Late Yangshao	-3500	-3000	-3250		Pa	Se	x	yes	Zhang Junna, Xia Zhengkai, Zhang Xiaohu. (2014). Carbonized plant remains from the Neolithic-Bronze Age in the Luoyang Basin. Chinese Science Bulletin. 59(34): 3388-3397.; 张俊娜, 夏正楷, 张小虎. (2014). 洛阳盆地新石器-青铜时期的炭化植物遗存. 中国科学. 59(34): 3388-3397.
Gaoya	高崖	China	Henan	Luoyang, Yanshi, Gaolong	34.6476	112.707	Bronze Age	Eastern Zhao	-900	-790	-845		Pa	Se	x	yes	Zhang Junna, Xia Zhengkai, Zhang Xiaohu. (2014). Carbonized plant remains from the Neolithic-Bronze Age in the Luoyang Basin. Chinese Science Bulletin. 59(34): 3388-3397.; 张俊娜, 夏正楷, 张小虎. (2014). 洛阳盆地新石器-青铜时期的炭化植物遗存. 中国科学. 59(34): 3388-3397.
Gaoyadong	高崖东	China	Henan	Luoyang, Yanshi, Gaolong	34.6476	112.707	Neolithic	Late Yangshao /Early Longshan	-3200	-2900	-3050		Pa	Se	x	yes	Zhang Junna, Xia Zhengkai, Zhang Xiaohu. (2014). Carbonized plant remains from the Neolithic-Bronze Age in the Luoyang Basin. Chinese Science Bulletin. 59(34): 3388-3397.; 张俊娜, 夏正楷, 张小虎. (2014). 洛阳盆地新石器-青铜时期的炭化植物遗存. 中国科学. 59(34): 3388-3397.
Gaoyaxi (Xigaoya)	高崖西	China	Henan	Luoyang, Yanshi, Gaolong	34.6468	112.683	Neolithic	Middle-Late Yangshao	-4000	-3500	-3750			Se	x	yes	Zhang Junna, Xia Zhengkai, Zhang Xiaohu. (2014). Carbonized plant remains from the Neolithic-Bronze Age in the Luoyang Basin. Chinese Science Bulletin. 59(34): 3388-3397.; 张俊娜, 夏正楷, 张小虎. (2014). 洛阳盆地新石器-青铜时期的炭化植物遗存. 中国科学. 59(34): 3388-3397.
Gayixiangjing	呷依乡	China	Qinghai	Guide	36.0642	101.295	Neolithic	Majiayao	-3325	-2910	-3117.5		Pa	Se	yes	x	Chen FH, Dong G, Zhang D, Liu X, Jia X, An C and Jones MK (2015) Agriculture facilitated permanent human occupation of the Tibetan Plateau after 3600 BP. Science 347(6219): 248-250.
Gedachuan	圪垯川	China	Gansu	Zhangjiachuan	34.9957	106.071	Neolithic	Yangshao (Banpo)	-4550	-3750	-4150		Pa	Se	yes	yes (Gayixianggeng)	Barton LW (2009) Early Food Production in China’s Western Loess Plateau. Unpublished PhD. University of California, Davis	Jia, X. (2012). Study of the Cultural Evolution and Plant Remains of Neolithic-Bronze Age in Northeast Qinghai Province. Dissertation. Lanzhou (China): Lanzhou University. / 贾鑫. 2012. 青海省东北部地区新石器-青铜时代文化演化过程与植物遗存研究. 博士学位论文. 兰州: 兰州大学	Yang Y, Wang J, Li G, Dong J, Cao H, Ma M, Chen G, Dong G. Shift in subsistence crop dominance from broomcorn millet to foxtail millet around 5500 BP in the western Loess Plateau. Front Plant Sci. 2022 Jul 26;13:939340. doi: 10.3389/fpls.2022.939340. PMID: 35958202; PMCID: PMC9362993.
Gojaemigol	고재미골	Korea South	Chungcheong-do	Baekseok-dong, Cheonan	36.8346	127.107	Early Bronze Age	Mumun, Early	-1500	-850	-1175	Ors		Se	x	x	Gyu-jin Oh and Sang-hoon Bae (2007). Gojaemigol Site in Baekseok-dong, Cheonan, Archaeological Approach to Nation FormationThe 31st National Congress of Korean Archeology Published data collection, Korean Archaeological Society.;Ahn Sung-mo, (2008). Crop assemblage of Koran Bronze Age – focused on crop remains. Journal of Honam Archaeolological Society 28: 5–50 (in Korean with English abstract).;…	National Research Institute of Cultural Heritage (2015). Archaeobotanical Data in East Asia: Prehistoric Age, Korea. Daejeon: National Research Institute of Cultural Heritage.
Gojaemigol	고재미골	Korea South	Chungcheong-do	Baekseok-dong, Cheonan	36.8346	127.107	Middle-Late Bronze Age	Mumun, Middle-Late	-850	-300	-575	Ors		Se	x	x	Gyu-jin Oh and Sang-hoon Bae (2007). Gojaemigol Site in Baekseok-dong, Cheonan, Archaeological Approach to Nation FormationThe 31st National Congress of Korean Archeology Published data collection, Korean Archaeological Society.; Ahn Sung-mo, (2008). Crop assemblage of Koran Bronze Age – focused on crop remains. Journal of Honam Archaeolological Society 28: 5–50 (in Korean with English abstract).…	National Research Institute of Cultural Heritage (2015). Archaeobotanical Data in East Asia: Prehistoric Age, Korea. Daejeon: National Research Institute of Cultural Heritage.
Gokanmori	五貫森	Japan	Chubu Aichi	Toyohashi, Aichi	34.7929	137.386	Jomon-Yayoi	Final Jomon/Initial Yayoi/Early Yayoi	-950	-500	-725		Pa		x	x	Endo, E., & Leipe, C. (2022). The onset, dispersal and crop preferences of early agriculture in the Japanese archipelago as derived from seed impressions in pottery. Quaternary International 623: 35-49.	Endo, E., (2015). The beginning of agriculture in the Japanese archipelago based on the perspective of cultivated cereals. Doctoral dissertation, Tokyo Metropolitan University, Tokyo (in Japanese).
Gonam-ri	고남리	Korea South	Chungcheong-do	Taean	36.4145	126.41	Middle Bronze Age	Mumum, Middle	-800	-400	-600	Ors	Pa	Se	yes	x	Kim B-M and An D-I (1990) The Excavation Report of Konam-ri Shell Midden (II). Seoul : Hanyang University Museum (in Korean).	An D-I (1991) A Study of the Konam-ri Shell Middens, Korea. Unpublished Ph.D. thesis. Institute of Archaeology: University of London.
Gongendoumae	権現堂前	Japan	Chubu Nagano	Tokimata, Iida, Nagano	35.516388	137.806	Yayoi	Early Yayoi	-750	-300	-525		Pa	Se	x	x	Endo, E., & Leipe, C. (2022). The onset, dispersal and crop preferences of early agriculture in the Japanese archipelago as derived from seed impressions in pottery. Quaternary International 623: 35-49.	Endo, E., Takase, K. (2011). Foxtail millet (Setaria italica (L.) P. Beauv.) and broomcorn millet (Panicum miliaceum L.) of the Final Jomon period in the Ina Basin, central Japan. Quarterly of Archaeological Studies 58(2): 74-85 (in Japanese).
Gongjiachuan	宫家川	China	Gansu	Zhengning, Qingyang	35.2667	108.067	Bronze Age	Early Middle Yangshao	-4400	-4000	-4200		Pa		x	x	Zhou Xinying, Li Xiaoqiang, Zhao Keliang, et al. Early agricultural development and environmental effects in the Neolithic Longdong Basin(East Gansu)[J]. Chinese Science Bulletin, 2011, 56(4): 318-326. 周新郢, 李小强, 赵克良, 等. 陇东地区新石器时代的早期农业及环境效应[J]. 科学通报, 2011, 56(4): 318-326.
Gongshenjia	贡什加	China	Qinghai	Xunhua Salar, Haidong	35.74	102.32	Bronze Age	Qijia	-2127	-1883	-2005		Pa	Se	x	x	Tingting C., Xin J., Haiming L., & Guanghui D. (2019). The analysis of spatiotemporal transformations of agricultural and its influence factors during Qijia culture period in GansuQinghai region. Quaternary Sciences, 39, 132–143.	Jia, X. (2012). Study of the Cultural Evolution and Plant Remains of Neolithic-Bronze Age in Northeast Qinghai Province. Dissertation. Lanzhou (China): Lanzhou University. / 贾鑫. 2012. 青海省东北部地区新石器-青铜时代文化演化过程与植物遗存研究. 博士学位论文. 兰州: 兰州大学
Gongshenjia (Gongshijia?)	工什加	China	Qinghai	Hualong Hui, Haidong	35.9409	102.311	Bronze Age	Qijia	-2000	-1880	-1940		Pa	Se	x	yes	Jia, X. (2012). Study of the Cultural Evolution and Plant Remains of Neolithic-Bronze Age in Northeast Qinghai Province. MA Dissertation. Lanzhou (China): Lanzhou University. / 贾鑫. 2012. 青海省东北部地区新石器-青铜时代文化演化过程与植物遗存研究. 博士学位论文. 兰州: 兰州大学
Gongshijia	工什家	China	Qinghai	Hualong	35.9027	102.653	Bronze Age	Qijia	-2117	-1893	-2005		Pa	Se	yes	x	Chen FH, Dong G, Zhang D, Liu X, Jia X, An C and Jones MK (2015) Agriculture facilitated permanent human occupation of the Tibetan Plateau after 3600 BP. Science 347(6219): 248-250.
Gongshijia	工什家	China	Qinghai	Hualong	35.9027	102.653	Bronze Age	Kayue	-1511	-1385	-1448		Pa	Se	yes	x	Chen FH, Dong G, Zhang D, Liu X, Jia X, An C and Jones MK (2015) Agriculture facilitated permanent human occupation of the Tibetan Plateau after 3600 BP. Science 347(6219): 248-250.
Gouwan	沟湾	China	Henan	Xichuan, Nanyang	33.0928	111.502	Neolithic	Early Yangshao	-5050	-4650	-4889	Ors	Pa	Se	x	yes	Wang Yuqian, Zhang Ping, Jin Guiyun, etc. (2011). Plant flotation results and analysis in 2007 at the Gouwan site in Xichuan, Henan. Sichuan Cultural Relics 2011(2):80-92.; 王玉茜，张 萍，靳桂云等．(2011). 河南淅川沟湾遗址 2007年度植物浮选结果与分析．四川文物 2011(2):80-92.
Gouxi east	沟西东	China	Shanxi	Sushui River	35.3191	111.127	Bronze Age	Erlitou	-1900	-1500	-1700		Pa	Se	yes	x	Song J (2011) The agricultural economy during the Longshan period: an archaeobotanical perspective from Shandong and Shanxi. Unpublished PhD Thesis. UCL. London
Gouxi I	沟西I	China	Shanxi	Jiang County, Yuncheng	35.4944	111.558	Bronze Age	Erlitou	-1900	-1700	-1800		Pa	Se	x	yes	Song, J., Wang, L., & Fuller, D. Q. (2019). A regional case in the development of agriculture and crop processing in northern China from the Neolithic to Bronze Age: Archaeobotanical evidence from the Sushui River survey, Shanxi province. Archaeological and Anthropological Sciences, 11, 667–682. (supplementary material)
Guandi	?关帝/關帝	China	Gansu	Gulang	37.4881	103.679	Early Bronze Age	Machang	-2300	-2000	-2150		Pa	Se	x	x	Li, H., James, N., Chen, J., Zhang, S., Du, L., Yang, Y., … Jia, X. (2023). Agricultural Economic Transformations and Their Impacting Factors around 4000 BP in the Hexi Corridor, Northwest China. Land, 12, 425.
Guandongche	关东车	China	Inner Mongolia	Hexigten Banner, Chifeng	43.2408	117.839	Bronze Age	Upper Xiajiadian	-1100	-550	-825		Pa	Se	x	yes	Jia Xin, Sun Yonggang, Yang Jingang, etc. 2017. Flotation results and analysis of the Xiajiadian Culture Period in the upper reaches of the Western Liaohe River [J]. Agricultural Archeology 2017(6):33-39.; 贾鑫，孙永刚，杨金刚，等．2017. 西辽河上游地区夏家店文化时期浮选结果与分析 [J]．农业考古 2017(6):33-39.	Jia Xin, Sun Yonggang, Yang Jingang, etc. 2017. Flotation results and analysis of the Xiajiadian Culture Period in the upper reaches of the Western Liaohe River [J]. Agricultural Archeology 2017 /37(6):35-41.; 贾鑫，孙永刚，杨金刚，等．2017. 西辽河上游地区夏家店文化时期浮选结果与分析 [J]．农业考古 2017 /37(6):35-41
Guangdegongnanshan	广德公镇	China	Inner Mongolia	Chifeng	42.8211	118.467	Bronze Age	Xiajiadian	-1880	-1530	-1705		Pa	Se	x	yes	Jia Xin, Sun Yonggang, Yang Jingang, etc. 2017. Flotation results and analysis of the Xiajiadian Culture Period in the upper reaches of the Western Liaohe River [J]. Agricultural Archeology 2017(6):33-39.; 贾鑫，孙永刚，杨金刚，等．2017. 西辽河上游地区夏家店文化时期浮选结果与分析 [J]．农业考古 2017(6):33-39.	Jia, Xin, Yonggang Sun, Lin Wang, Wenfeng Sun, Zhijun Zhao, Harry F. Lee, Wenbo Huang, Shuangye Wu, and Huayu Lu. 2016. “The Transition of Human Subsistence Strategies in Relation to Climate Change during the Bronze Age in the West Liao River Basin, Northeast China.” The Holocene 26(5):781–89. doi: 10.1177/0959683615618262.	Jia Xin, Sun Yonggang, Yang Jingang, etc. 2017. Flotation results and analysis of the Xiajiadian Culture Period in the upper reaches of the Western Liaohe River [J]. Agricultural Archeology 2017 /37(6):35-41.; 贾鑫，孙永刚，杨金刚，等．2017. 西辽河上游地区夏家店文化时期浮选结果与分析 [J]．农业考古 2017 /37(6):35-41
Guangfentou	光坟头	China	Yunnan	Jiangchuan, Yuxi	24.3498	102.86	Bronze / Iron Age	Dian Kingdom	-850	-50	-450	Ors	Pa	Se	x	x	Deng, Z., Kuo, S., Carson, M. T., & Hung, H. (2022). Early Austronesians Cultivated Rice and Millet Together: Tracing Taiwan’s First Neolithic Crops. Frontiers in Plant Science, 13. Retrieved from https://www.frontiersin.org/articles/10.3389/fpls.2022.962073	Li, XR, 李小瑞 and X Liu 刘旭. 2016. Yunnan Jiangchuan Guangfentou Yizhi Zhiwu Yicun Fuxuan Jieguo ji Fenxi云南江川光坟头遗址植物遗存浮选结果及分析(An analysis on the carbonized seeds and fruits from Guangfentou site in Jiangchuan, Yunnan). Nongye Kaogu 3:20–27.
Guangfentou	光坟头	China	Yunnan	Jiangchuan, Yuxi	24.3498	102.86	Bronze Age/Iron Age	Dian Culture	-800	-400	-600	Ors	Pa	Se	x	x	Huan, X., Deng, Z., Zhou, Z., Yan, X., Hao, X., Bu, Q., & Lu, H. (2022). The Emergence of Rice and Millet Farming in the Zang-Yi Corridor of Southwest China Dates Back to 5000 Years Ago. Frontiers in Earth Science, 10. Retrieved from https://www.frontiersin.org/articles/10.3389/feart.2022.874649	Li, XR, 李小瑞 and X Liu 刘旭. 2016. Yunnan Jiangchuan Guangfentou Yizhi Zhiwu Yicun Fuxuan Jieguo ji Fenxi云南江川光坟头遗址植物遗存浮选结果及分析(An analysis on the carbonized seeds and fruits from Guangfentou site in Jiangchuan, Yunnan). Nongye Kaogu 3:20–27.
Guanqiaocunnan	官桥村南	China	Shandong	Tengzhou, Zaozhuang	34.9281	117.22	Neolithic	Middle Beixin, Eary Yangshao	-4400	-4000	-4200	Ors	Pa	Se	x	yes	Jin, G., Chen, S., Li, H., Fan, X., Yang, A., & Mithen, S. (2020). The Beixin Culture: Archaeobotanical evidence for a population dispersal of Neolithic hunter-gatherer-cultivators in northern China. Antiquity, 94, 1426–1443.
Guanting Basin: Ejia, Xinjia, Qingquan Hantai.	官亭盆地: 鄂家, 辛,家 清泉旱台,	China	Qinghai	Minhe, Haidong,	35.8771	102.843	Bronze Age	Qijia	-2150	-1650	-1900		Pa	Se	yes	yes	Zhang XH (2012) Guanting Basin Archaeological Survey of harvested plants and related issues. Archaeology and Cultural Relics 2012 Section 3. Chinese 张小虎 2012, 青海官亭盆地植物考古调查收获及相关问题; 考古与文物 2012 年第3期	Dong GH. Jia X, Elston R, Chen F, Li S, Wang L, Cai L and An C (2013) Spatial and temporal variety of prehistoric human settlement and its influencing factors in the upper Yellow River valley, Qinghai Province, China. Journal of Archaeological Science 40:	Zhang, X.H. (2012). Guanting Basin Archaeological Survey of harvested plants and related issues. Archaeology and Cultural Relics 2012(3).; 张小虎. (2012). 青海官亭盆地植物考古调查收获及相关问题; 考古与文物 2012 年第3期.	Zhang, X.H. (2012). Guanting Basin Archaeological Survey of harvested plants and related issues. Archaeology and Cultural Relics 2012(3).; 张小虎. (2012). 青海官亭盆地植物考古调查收获及相关问题; 考古与文物 2012 年第3期.
Guanting Basin: Erfang, Lamafeng, Baojia, Wenjiagou, Zhongchuan Nongchang.	官亭盆地:二方,喇嘛峰,鲍家,文家沟,中川农场	China	Qinghai	Minhe, Haidong,	35.8676	102.795	Bronze Age	Xindian	-1450	-750	-1100		Pa	Se	yes	yes	Zhang XH (2012) Guanting Basin Archaeological Survey of harvested plants and related issues. Archaeology and Cultural Relics 2012 Section 3. Chinese 张小虎 2012, 青海官亭盆地植物考古调查收获及相关问题; 考古与文物 2012 年第3期	Dong GH. Jia X, Elston R, Chen F, Li S, Wang L, Cai L and An C (2013) Spatial and temporal variety of prehistoric human settlement and its influencing factors in the upper Yellow River valley, Qinghai Province, China. Journal of Archaeological Science 40:	Zhang, X.H. (2012). Guanting Basin Archaeological Survey of harvested plants and related issues. Archaeology and Cultural Relics 2012(3).; 张小虎. (2012). 青海官亭盆地植物考古调查收获及相关问题; 考古与文物 2012 年第3期.	Zhang, X.H. (2012). Guanting Basin Archaeological Survey of harvested plants and related issues. Archaeology and Cultural Relics 2012(3).; 张小虎. (2012). 青海官亭盆地植物考古调查收获及相关问题; 考古与文物 2012 年第3期.
Guanzhuang	官庄	China	Henan	Xingyang, Zhengzhou	34.8517	113.374	Bronze Age	Western Zhou dynasty	-1045	-771	-908		Pa	Se	x	yes	Lan W. Chen, Chaoyun, et al. (2015). Analysis of plant macroremains from flotation samples at the Guanzhuang site in Xingyang. Dongfang Kaogu 11: 402-407.; 蓝万里, 蓝万里 陈朝云 等. (2015). 荥阳官庄遗址浮选样品植物大遗存分析. 东方考古 11: 402-407	Tang Liya, Zheng Yue, Zhu Jin, et al. Study on the utilization of crop in Zhou Dynasty in the Zhengzhou region: A case from Guanzhuang site, Xingyang. Quaternary Sciences 42(1): 129-143.
Guanzhuang	官庄	China	Henan	Xingyang, Zhengzhou	34.8517	113.374	Bronze Age	Spring and Autumn Period	-771	-476	-623.5		Pa	Se	x	yes	Lan W. Chen, Chaoyun, et al. (2015). Analysis of plant macroremains from flotation samples at the Guanzhuang site in Xingyang. Dongfang Kaogu 11: 402-407.; 蓝万里, 蓝万里 陈朝云 等. (2015). 荥阳官庄遗址浮选样品植物大遗存分析. 东方考古 11: 402-407	Tang Liya, Zheng Yue, Zhu Jin, et al. Study on the utilization of crop in Zhou Dynasty in the Zhengzhou region: A case from Guanzhuang site, Xingyang. Quaternary Sciences 42(1): 129-143.	唐丽雅，郑越，朱津，等．郑州地区周代农作物资源利用研究：以荥阳官庄为例［Ｊ］．第四纪研究，2022,42(1):129-143
Guanzi	关子	China	Shanxi	Yuanping County	38.6358	112.716	Neolithic	Late Longshan	-2500	-1900	-2200		Pa	Se	yes	x	Jiang YC (2011) Hutuohe shangyou kagou diaocha chutu zhiwu yicun chubu yanjiu [Preliminary Analysis of Plant Remains from Archaeological Regional Survey in the Upper Hutou River Valley). Unpublished BA thesis. Peking University, Beijing (in Chinese).
Guanzizui	冠子嘴	China	Gansu	Lintao	35.34	104.03	Bronze Age	Qijia	-2130	-1890	-2010		Pa	Se	x	yes (Guanizui)	Chen Tingting, Jia Xin, Li Haiming, Dong Guanghui. The analysis of spatiotemporal transformations of agricultural and its influence factors during Qijia culture period in GansuQinghai region[J]. Quaternary Sciences, 2019, 39(1): 132-143. doi: 10.11928/j.issn.1001-7410.2019.01.13; 陈亭亭, 贾鑫, 黎海明, 董广辉. 甘青地区齐家文化时期农业结构的时空变化及其影响因素分析[J]. 第四纪研究, 2019, 39(1): 132-143. doi: 10.11928/j.issn.1001-7410.2019.01…
Guchengzhai	古城寨	China	Henan	Xinmi	34.4731	113.858	Neolithic	Longshan	-3000	-2000	-2500		Pa	Se	yes	yes	Chen WW (2010) Analysis of Plant Remains from Guchengzhai City Site in Xinmi, Henan, Huaxia Archaeology 2012-01: (科学技术史专业论文河南新密古城寨遗址出土植物遗存分析. Dissertation (in Chinese with English Abstract), http://www.docin.com/p-721741644.html	Jia, Shijie. (2011). Research on carbonized plant remains in Zhengzhou Shangcheng. Master's thesis of University of Science and Technology of China.; 贾世杰. 2011. 郑州商城炭化植物遗存研究.中国科学技术大学硕士学位论文.	Chen Weiwei, Zhang Juzhong, Cai Quanfa. Henan Xinmi Analysis of plant remains unearthed from the Migu Walled City Site. Chinese Archeology, 2012, (1).; 陈微微, 张居中, 蔡全法.河南新密古城寨城址出土植物遗存分析.华夏考古, 2012, (1).
Guchengzhai	古城寨	China	Henan	Xinmi	34.5309	113.388	Bronze Age	Erlitou	-1900	-1500	-1700		Pa	Se	yes	yes	Chen WW (2010) Analysis of Plant Remains from Guchengzhai City Site in Xinmi, Henan, Huaxia Archaeology 2012-01: (科学技术史专业论文河南新密古城寨遗址出土植物遗存分析. Dissertation (in Chinese with English Abstract), http://www.docin.com/p-721741644.html	Jia, Shijie. (2011). Research on carbonized plant remains in Zhengzhou Shangcheng. Master's thesis of University of Science and Technology of China.; 贾世杰. 2011. 郑州商城炭化植物遗存研究.中国科学技术大学硕士学位论文.	Chen Weiwei, Zhang Juzhong, Cai Quanfa. Henan Xinmi Analysis of plant remains unearthed from the Migu Walled City Site. Chinese Archeology, 2012, (1).; 陈微微, 张居中, 蔡全法.河南新密古城寨城址出土植物遗存分析.华夏考古, 2012, (1).
Guchengzhai	古城寨	China	Henan	Xinmi	34.4731	113.858	Bronze Age	Shang	-1600	-1450	-1525		Pa	Se	yes	yes	Chen WW (2010) Analysis of Plant Remains from Guchengzhai City Site in Xinmi, Henan, Huaxia Archaeology 2012-01: (科学技术史专业论文河南新密古城寨遗址出土植物遗存分析. Dissertation (in Chinese with English Abstract), http://www.docin.com/p-721741644.html	Jia, Shijie. (2011). Research on carbonized plant remains in Zhengzhou Shangcheng. Master's thesis of University of Science and Technology of China.; 贾世杰. 2011. 郑州商城炭化植物遗存研究.中国科学技术大学硕士学位论文.	Chen Weiwei, Zhang Juzhong, Cai Quanfa. Henan Xinmi Analysis of plant remains unearthed from the Migu Walled City Site. Chinese Archeology, 2012, (1).; 陈微微, 张居中, 蔡全法.河南新密古城寨城址出土植物遗存分析.华夏考古, 2012, (1).
Guchengzhai	古城寨	China	Henan	Xinmi	34.5309	113.388	Bronze Age	Erligang/Yinxu	-1510	-1046	-1278		Pa	Se	yes	yes	Chen WW (2010) Analysis of Plant Remains from Guchengzhai City Site in Xinmi, Henan, Huaxia Archaeology 2012-01: (科学技术史专业论文河南新密古城寨遗址出土植物遗存分析. Dissertation (in Chinese with English Abstract), http://www.docin.com/p-721741644.html	Jia, Shijie. (2011). Research on carbonized plant remains in Zhengzhou Shangcheng. Master's thesis of University of Science and Technology of China.; 贾世杰. 2011. 郑州商城炭化植物遗存研究.中国科学技术大学硕士学位论文.	Chen Weiwei, Zhang Juzhong, Cai Quanfa. Henan Xinmi Analysis of plant remains unearthed from the Migu Walled City Site. Chinese Archeology, 2012, (1).; 陈微微, 张居中, 蔡全法.河南新密古城寨城址出土植物遗存分析.华夏考古, 2012, (1).
Guchengzhai	古城寨	China	Henan	Xinmi	34.4731	113.858	Bronze Age	Shang	-1300	-1000	-1150		Pa	Se	yes	yes	Chen WW (2010) Analysis of Plant Remains from Guchengzhai City Site in Xinmi, Henan, Huaxia Archaeology 2012-01: (科学技术史专业论文河南新密古城寨遗址出土植物遗存分析. Dissertation (in Chinese with English Abstract), http://www.docin.com/p-721741644.html	Jia, Shijie. (2011). Research on carbonized plant remains in Zhengzhou Shangcheng. Master's thesis of University of Science and Technology of China.; 贾世杰. 2011. 郑州商城炭化植物遗存研究.中国科学技术大学硕士学位论文.	Chen Weiwei, Zhang Juzhong, Cai Quanfa. Henan Xinmi Analysis of plant remains unearthed from the Migu Walled City Site. Chinese Archeology, 2012, (1).; 陈微微, 张居中, 蔡全法.河南新密古城寨城址出土植物遗存分析.华夏考古, 2012, (1).
Gudongtan	古董滩	China	Gansu	Yumen	40.3656	97.6088	Bronze Age	Shanma	-794	-539	-666.5		Pa		x	x	Dong, G., Yang, Y., Liu, X., Li, H., Cui, Y., Wang, H., … Chen, F. (2018). Prehistoric trans-continental cultural exchange in the Hexi Corridor, northwest China. The Holocene, 28, 621–628.
Guijiabao	皈家堡	China	Sichuan	Yanyuan County, Liangshan Yi	27.4505	101.608	Neolithic	-	-3050	-1750	-2400	Ors	Pa	Se	x	x	Deng, Z., Kuo, S., Carson, M. T., & Hung, H. (2022). Early Austronesians Cultivated Rice and Millet Together: Tracing Taiwan’s First Neolithic Crops. Frontiers in Plant Science, 13. Retrieved from https://www.frontiersin.org/articles/10.3389/fpls.2022.962073	Huan, X., Deng, Z., Zhou, Z., Yan, X., Hao, X., Bu, Q., and Lu, H. (2022). The Emergence of Rice and Millet Farming in the Zang–Yi Corridor of Southwest China Dates Back to 5000 Years Ago. Frontiers in Earth Science, 10, 874649.
Guitang	贵堂	China	Qinghai	Hualong Hui, Haidong	35.94	102.31	Neolithic	Majiayao	-2500	-2000	-2250		Pa	Se	x	yes	Jia, X. (2012). Study of the Cultural Evolution and Plant Remains of Neolithic-Bronze Age in Northeast Qinghai Province. MA Dissertation. Lanzhou (China): Lanzhou University. / 贾鑫. 2012. 青海省东北部地区新石器-青铜时代文化演化过程与植物遗存研究. 博士学位论文. 兰州: 兰州大学
Guiyuanqiao	桂圆桥	China	Sichuan	Shifang	31.1317	104.184	Neolithic	pre-Baodun	-3050	-2700	-2875		Pa	Se	yes	x	d’Alpoim Guedes J and Butler EE (2014) Modelling constraints on the spread of agriculture to Southwest China with thermal niche models. Quaternary International 349: 29-41.	Wang, B., Liu, H., Liu, Y., Sun, Z., Chen, X., & Hein, A. (2023). Patterns of spread and adoption of millet agriculture along the eastern rim of the Tibetan Plateau: Archaeobotanical evidence from Houzidong, Southwest China (4200–4000 cal. BP). Archaeological Research in Asia, 35, 100448.
Guiyuanqiao	桂圆桥	China	Sichuan	Shifang	31.1317	104.184	Neolithic	Baodun	-2700	-1700	-2200		Pa	Se	yes	x	d’Alpoim Guedes J and Butler EE (2014) Modelling constraints on the spread of agriculture to Southwest China with thermal niche models. Quaternary International 349: 29-41.	Wang, B., Liu, H., Liu, Y., Sun, Z., Chen, X., & Hein, A. (2023). Patterns of spread and adoption of millet agriculture along the eastern rim of the Tibetan Plateau: Archaeobotanical evidence from Houzidong, Southwest China (4200–4000 cal. BP). Archaeological Research in Asia, 35, 100448.
Gumugou	古木沟	China	Xinjiang	Yuli County, Bayingolin	40.6764	88.9225	Bronze Age	-	-1885	-1765	-1825			?Se	yes	x	Debaine-Francfort C (‎1989) Archéologie du Xinjiang des origines aux Han. IIème partie. Paleorient 15(1): 183-213.	Zhao KL [赵克良], Li XQ [李小强], Zhou XY [周新郢], Dodson J and Ji M [纪明](2012) 新疆新塔拉遗址农业活动特征及其影响的植物指标记 [Characteristics of agricultural activies and their impact on the environment at the Xintala Site, Xinjiang, as reconstructed from archaeobotanical remains]. 第四纪研究 [Quaternary Sciences] 32(2): 219-225
Gungpyeong-ri	궁평리	Korea South	Chungcheong-do	Cheongwon	36.6216	127.341	Middle-Late Bronze Age	Mumun, Middle-Late	-850	-300	-575	Ors	Pa	Se	x	x	Institute of Prehistoric Culture, Chungbuk National University, (1994). Cheongwon Gongpyeong-ri Bronze Relics: Excavation Report of Cultural Relics in the Gyeongbu High-Speed ​​Railway Construction Area. ; Park Tae-sik, (1994). Analysis of seeds excavated from the kiln site of Cheongwon Gungpyeong-ri ruins, Cheongwon Gungpyeong-ri Bronze Relics: Cultural Relics Excavation Report in the Gyeongbu H…	National Research Institute of Cultural Heritage (2015). Archaeobotanical Data in East Asia: Prehistoric Age, Korea. Daejeon: National Research Institute of Cultural Heritage.
Guodishan	锅底山	China	Jiangxi	Yihuang, Fuzhou,	27.5001	116.304	Neolithic	-	-2880	-2490	-2685	Ors		Se	x	x	Deng, Z., Kuo, S., Carson, M. T., & Hung, H. (2022). Early Austronesians Cultivated Rice and Millet Together: Tracing Taiwan’s First Neolithic Crops. Frontiers in Plant Science, 13. Retrieved from https://www.frontiersin.org/articles/10.3389/fpls.2022.962073	Deng, Z., Yan, Z., and Yu, Z. (2020). Bridging the gap on the Southward Dispersal Route of Agriculture in China: New Evidences from the Guodishan Site, Jiangxi Province. Archaeol. Anthropol. Sci. 12:151.
Guojiacun	大连郭家村	China	Liaoning	Dalian	38.7587	121.152	Neolithic	Shizhaishan	-3000	-2000	-2500	Ors	Pa	Se	yes	x	Liu CJ [刘长江], Jin GY [靳桂云] and Kong ZC [孔昭宸] (2008) Archaeobotany: Research on seeds and fruits [植物考古-种子果实研究 ]. Shandong University Orient Archaeology Research Series. Beijing: Science Press [科学出版社].	Robbeets, M., Bouckaert, R., Conte, M., Savelyev, A., Li, T., An, D.-I., … Ning, C. (2021). Triangulation supports agricultural spread of the Transeurasian languages. Nature, 599, 616–621. (Supplementary Datafile SI6_E3a)
Guojiashan	郭家山	China	Gansu	Liangzhou 凉州区	38.0338	102.405	Early Bronze Age	Banshan/Machang	-2463	-2298	-2380.5		Pa	Se	x	x	Dong, G., Yang, Y., Liu, X., Li, H., Cui, Y., Wang, H., … Chen, F. (2018). Prehistoric trans-continental cultural exchange in the Hexi Corridor, northwest China. The Holocene, 28, 621–628.	Li, H., James, N., Chen, J., Zhang, S., Du, L., Yang, Y., … Jia, X. (2023). Agricultural Economic Transformations and Their Impacting Factors around 4000 BP in the Hexi Corridor, Northwest China. Land, 12, 425.
Guojiashan	郭家山	China	Gansu	Liangzhou 凉州区	38.0338	102.405	Early Bronze Age	Machang	-2009	-1778	-1893.5		Pa	Se	x	x	Dong, G., Yang, Y., Liu, X., Li, H., Cui, Y., Wang, H., … Chen, F. (2018). Prehistoric trans-continental cultural exchange in the Hexi Corridor, northwest China. The Holocene, 28, 621–628.	Li, H., James, N., Chen, J., Zhang, S., Du, L., Yang, Y., … Jia, X. (2023). Agricultural Economic Transformations and Their Impacting Factors around 4000 BP in the Hexi Corridor, Northwest China. Land, 12, 425.
Guojiazhuang	郭家庄	China	Shanxi	Yuncheng, Wenxi	35.3042	111.171	Bronze Age	Erlitou	-1900	-1500	-1700		Pa	Se	yes	yes	Song J (2011) The agricultural economy during the Longshan period: an archaeobotanical perspective from Shandong and Shanxi. Unpublished PhD Thesis. UCL. London	Song, J., Wang, L., & Fuller, D. Q. (2019). A regional case in the development of agriculture and crop processing in northern China from the Neolithic to Bronze Age: Archaeobotanical evidence from the Sushui River survey, Shanxi province. Archaeological and Anthropological Sciences, 11, 667–682. (supplementary material)
Guojiazhuang	郭家庄	China	Shanxi	Yuncheng, Wenxi	35.3042	111.171	Bronze Age	Shang	-1600	-1450	-1525		Pa	Se	yes	yes	Song J (2011) The agricultural economy during the Longshan period: an archaeobotanical perspective from Shandong and Shanxi. Unpublished PhD Thesis. UCL. London	Song, J., Wang, L., & Fuller, D. Q. (2019). A regional case in the development of agriculture and crop processing in northern China from the Neolithic to Bronze Age: Archaeobotanical evidence from the Sushui River survey, Shanxi province. Archaeological and Anthropological Sciences, 11, 667–682. (supplementary material)
Gushuihe (GSH)	谷水河	China	Henan	Yuzhou, Xuchang	34.2269	113.347	Neolithic	Early Longshan	-3000	-2500	-2750	Ors	Pa	Se	yes	x	Fuller DQ and Zhang H (2007) A preliminary report of the survey archaeobotany of the Upper Ying Valley (Henan Province). In: School of Archaeology and Museology, Peking University and Henan Provincial Institute of Cultural Relics and Archaeology (eds) Dengfeng wangchenggang yizhi de faxian yu yanjiu (2002-2005) [Archaeological Discovery and Research at the Wangchenggang Site in Dengfeng (2002-200…	Zhang H, Bevan A, Fuller D and Fang Y (2010) Archaeobotanical and GIS-based approaches to prehistoric agriculture in the Upper Ying Valley, Henan, China. Journal of Archaeological Science 37(7): 1480-1489.
Gvozdevo 4	Гвоздево	Russia (Russian Far East)	Primorsky Krai	Khankaysky	42.6923	130.919	Neolithic	Zaisanovka	-2870	-2580	-2725		Pa		x	x	Sergusheva, E. A., Leipe, C., Klyuev, N. A., Batarshev, S. V., Garkovik, A. V., Dorofeeva, N. A., … Tarasov, P. E. (2022). Evidence of millet and millet agriculture in the Far East Region of Russia derived from archaeobotanical data and radiocarbon dating. Quaternary International, 623, 50–67.
Gyodong-ri	울산 교동리 유적	Korea South	Gyeongsang	Ulsan	35.5562	129.122	Early Bronze Age	Mumun, Early	-1010	-840	-925	Ors	Pa	Se	x	x	Ulsan Institute of Culture and Finance, (2013). Ulsan Gyodongri Ruins I.; Ulsan Institute of Culture and Heritage, (2013). Ulsan Gyodongri Ruins IV.; Yuka Sasaki,·Sudarshan Bhandari,·Gong Ji-hyeon (translated), (2013). Natural Science Analysis 2. carbonized material excavated from the Gyodong-ri site in Ulsan, Ulsan Gyodong-ri Ruins IV, Ulsan Cultural Heritage Research Institute..	National Research Institute of Cultural Heritage (2015). Archaeobotanical Data in East Asia: Prehistoric Age, Korea. Daejeon: National Research Institute of Cultural Heritage.
Gyodong-ri	울산 교동리 유적	Korea South	Gyeongsang	Ulsan	35.5562	129.122	Late Bronze Age	Mumun, Late	-550	-300	-425	Ors	Pa	Se	x	x	Ulsan Institute of Culture and Finance, (2013). Ulsan Gyodongri Ruins I.; Ulsan Institute of Culture and Heritage, (2013). Ulsan Gyodongri Ruins IV.; Yuka Sasaki,·Sudarshan Bhandari,·Gong Ji-hyeon (translated), (2013). Natural Science Analysis 2. carbonized material excavated from the Gyodong-ri site in Ulsan, Ulsan Gyodong-ri Ruins IV, Ulsan Cultural Heritage Research Institute..	National Research Institute of Cultural Heritage (2015). Archaeobotanical Data in East Asia: Prehistoric Age, Korea. Daejeon: National Research Institute of Cultural Heritage.
Gyodong-ri 2 (Ulsan)	교동리 II	Korea South	Gyeonggi	Ulsan	35.5563	129.118	Early Bronze Age	Mumun, Early	-1080	-1020	-1050	Ors	Pa	Se	yes	x	Yuka S and Bhandari S (2009) Charred seeds from the Gyodong-ri 192-37 site, Ulsan. In: Lee S-H (ed.) The Excavation Report of Gyodong-ri Archaeological Site. Ulsan: The Ulsan Institute of Cultural Properties, pp. 287-299.	Ulsan Institute of Culture and Finance, (2013). Ulsan Gyodongri Ruins I.; Ulsan Institute of Culture and Heritage, (2013). Ulsan Gyodongri Ruins IV.; Yuka Sasaki,·Sudarshan Bhandari,·Gong Ji-hyeon (translated), (2013). Natural Science Analysis 2. carbonized material excavated from the Gyodong-ri site in Ulsan, Ulsan Gyodong-ri Ruins IV, Ulsan Cultural Heritage Research Institute..
Hachinohe Joato	八戸城跡	Japan	Tohoku Aomori	Aomori	40.5136	141.488	Yayoi	Yayoi (Early)	-800	-350	-575			Se	x	x	Parino Survey Co., Ltd. (2002). Natural science analysis of Hachinohe Castle Ruins II - Hachinohe Ruins Investigation Committee Buried Cultural Properties Survey Report Volume 3 Hachinohe Ruins Investigation Committee. Hachinohe Ruins Investigation Committee. (pp. 60 -71).	パリノ・サ-ヴェイ株式会社. (2002). 八戸城跡の自然科学分析In 八戸城跡Ⅱ－八戸遺跡調査会埋蔵文化財調査報告書第3集八戸遺跡調査会. 八戸遺跡調査会. (pp. 60－71).
Haimenkou	海门口	China	Yunnan	Jianchuan, Dali	26.4333	99.9167	Neolithic	L8-10	-1600	-1450	-1525	Ors	Pa	Se	yes	x	Xue, Y., Dal Martello, R., Qin, L., Stevens, C. J., Min, R., and Fuller, D. Q. (2022). Post–neolithic Broadening of Agriculture in Yunnan, China: Archaeobotanical Evidence from Haimenkou. Archaeological Res. Asia 30, 100364. doi:10.1016/j.ara.2022.100364	Jin H [金和天] (2014) Haimenkou yizhi zhiwu yicun zonghe fenxi 海門遺址物遺綜分析. PhD Dissertation, Peking University, Beijing.	d’Alpoim Guedes J and Butler EE (2014) Modelling constraints on the spread of agriculture to Southwest China with thermal niche models. Quaternary International 349: 29-41.Xiao M (2001) Yunnan Kaogu Shulue (A brief report on Yunnan archaeology). Kaogu 2001: 3-15.; Fuller, Stevens, Qin, Jiang and Guo (unpublished) Botanical work on material from Haimenkou	Xue Y [薛轶宁] (2010) 云南剑川海门口遗址 植物遗存初步研究 [Preliminary results of the analysis of plant remains from the Haimenkou site, Jianchuan, Yunnan]. Unpublished Masters Thesis. Peking University, Beijing (in Chinese).	Deng, Z., Kuo, S., Carson, M. T., & Hung, H. (2022). Early Austronesians Cultivated Rice and Millet Together: Tracing Taiwan’s First Neolithic Crops. Frontiers in Plant Science, 13. Retrieved from https://www.frontiersin.org/articles/10.3389/fpls.2022.962073	Deng, Z., Kuo, S., Carson, M. T., & Hung, H. (2022). Early Austronesians Cultivated Rice and Millet Together: Tracing Taiwan’s First Neolithic Crops. Frontiers in Plant Science, 13. Retrieved from https://www.frontiersin.org/articles/10.3389/fpls.2022.962073
Haimenkou	海门口	China	Yunnan	Jianchuan, Dali	26.4333	99.9167	Neolithic/Bronze Age	L7-6	-1450	-1100	-1275	Ors	Pa	Se	yes	x	Xue, Y., Dal Martello, R., Qin, L., Stevens, C. J., Min, R., and Fuller, D. Q. (2022). Post–neolithic Broadening of Agriculture in Yunnan, China: Archaeobotanical Evidence from Haimenkou. Archaeological Res. Asia 30, 100364. doi:10.1016/j.ara.2022.100364	Jin H [金和天] (2014) Haimenkou yizhi zhiwu yicun zonghe fenxi 海門遺址物遺綜分析. PhD Dissertation, Peking University, Beijing.	d’Alpoim Guedes J and Butler EE (2014) Modelling constraints on the spread of agriculture to Southwest China with thermal niche models. Quaternary International 349: 29-41.Xiao M (2001) Yunnan Kaogu Shulue (A brief report on Yunnan archaeology). Kaogu 2001: 3-15.; Fuller, Stevens, Qin, Jiang and Guo (unpublished) Botanical work on material from Haimenkou	Xue Y [薛轶宁] (2010) 云南剑川海门口遗址 植物遗存初步研究 [Preliminary results of the analysis of plant remains from the Haimenkou site, Jianchuan, Yunnan]. Unpublished Masters Thesis. Peking University, Beijing (in Chinese).	Deng, Z., Kuo, S., Carson, M. T., & Hung, H. (2022). Early Austronesians Cultivated Rice and Millet Together: Tracing Taiwan’s First Neolithic Crops. Frontiers in Plant Science, 13. Retrieved from https://www.frontiersin.org/articles/10.3389/fpls.2022.962073	Deng, Z., Kuo, S., Carson, M. T., & Hung, H. (2022). Early Austronesians Cultivated Rice and Millet Together: Tracing Taiwan’s First Neolithic Crops. Frontiers in Plant Science, 13. Retrieved from https://www.frontiersin.org/articles/10.3389/fpls.2022.962073
Haimenkou	海门口	China	Yunnan	Jianchuan, Dali	26.4333	99.9167	Bronze Age	L3-5	-800	-300	-550	Ors		Se	yes	x	Xue, Y., Dal Martello, R., Qin, L., Stevens, C. J., Min, R., and Fuller, D. Q. (2022). Post–neolithic Broadening of Agriculture in Yunnan, China: Archaeobotanical Evidence from Haimenkou. Archaeological Res. Asia 30, 100364. doi:10.1016/j.ara.2022.100364	Jin H [金和天] (2014) Haimenkou yizhi zhiwu yicun zonghe fenxi 海門遺址物遺綜分析. PhD Dissertation, Peking University, Beijing.	d’Alpoim Guedes J and Butler EE (2014) Modelling constraints on the spread of agriculture to Southwest China with thermal niche models. Quaternary International 349: 29-41.Xiao M (2001) Yunnan Kaogu Shulue (A brief report on Yunnan archaeology). Kaogu 2001: 3-15.; Fuller, Stevens, Qin, Jiang and Guo (unpublished) Botanical work on material from Haimenkou	Xue Y [薛轶宁] (2010) 云南剑川海门口遗址 植物遗存初步研究 [Preliminary results of the analysis of plant remains from the Haimenkou site, Jianchuan, Yunnan]. Unpublished Masters Thesis. Peking University, Beijing (in Chinese).	Deng, Z., Kuo, S., Carson, M. T., & Hung, H. (2022). Early Austronesians Cultivated Rice and Millet Together: Tracing Taiwan’s First Neolithic Crops. Frontiers in Plant Science, 13. Retrieved from https://www.frontiersin.org/articles/10.3389/fpls.2022.962073	Deng, Z., Kuo, S., Carson, M. T., & Hung, H. (2022). Early Austronesians Cultivated Rice and Millet Together: Tracing Taiwan’s First Neolithic Crops. Frontiers in Plant Science, 13. Retrieved from https://www.frontiersin.org/articles/10.3389/fpls.2022.962073
Haizang	海藏	China	Gansu	Liangzhou, Wuwei	37.9601	102.64	Bronze Age	Qijia	-1950	-1650	-1800		Pa	Se	x	x	Li, H., James, N., Chen, J., Zhang, S., Du, L., Yang, Y., … Jia, X. (2023). Agricultural Economic Transformations and Their Impacting Factors around 4000 BP in the Hexi Corridor, Northwest China. Land, 12, 425.
Halahaiwa	哈拉海洼	China	Inner Mongolia	Songshan District, Chifeng	42.5667	118.683	Neolithic	Zhaobaogou	-5000	-4500	-4750		Pa	Se	x	yes	Jia, X., Lee, H. F., Zhang, W., Wang, L., Sun, Y., Zhao, Z., … Lu, H. (2016). Human-environment interactions within the West Liao River Basin in Northeastern China during the Holocene Optimum. Quaternary International, 426, 10–17.
Haminmangha	哈民忙哈	China	Inner Mongolia	Shebotu, Kezuozhongqi	43.955	122.175	Neolithic	Hongshan	-3600	-3300	-3450		Pa	Se	x	yes	Sun Yonggang, Chifeng University; Zhao Zhijun, Institute of Archeology, Chinese Academy of Social Sciences, Jiping Inner Mongolia Institute of Cultural Relics and Archaeology, original text published in: "Chinese Archeology" Issue 2, 2016. 孙永刚 , 赵志军, 吉平 (?2014). 哈民忙哈史前聚落遗址出土植物遗存研究. 华夏考古 2016(2).
Hanareyama	離山	Japan	Chubu Nagano	Azumino, Nagano	36.3157	137.831	Yayoi	Early Yayoi	-800	-350	-575		Pa	Se	x	x	Endo, E., & Leipe, C. (2022). The onset, dispersal and crop preferences of early agriculture in the Japanese archipelago as derived from seed impressions in pottery. Quaternary International 623: 35-49.	Shitara, H., Moriya, R., Sasaki, Y., Momohara, A., & Nasu, H., (2019). In search of the origins of grain cultivation in the Japanese archipelago - Report on the results of period indentation surveys using the replica method (including tables and illustrations). Hiroki Shitara. (ed.) Archeology of the Formation of an Agricultural Cultural Complex Volume 1: The Beginning of Agriculture, (pp. 191-34…	設楽博己・守屋亮・佐々木由香・百原新・那須浩郎. (2019). 日本列島における穀物栽培の起源を求めて―レプリカ法による期圧痕調査結果報告―(表・図版を含む). 設楽博己 (編著) 農耕文化複合形成の考古学 上―農耕のはじまり―, (頁 191-346). 雄山閣: 東京.
Hanwang	韩王	China	Shandong	Donge, Liaocheng	36.3444	116.137	Neolithic	Longshan	-2500	-1900	-2200		Pa	Se	x	yes	Jin G et al. (2009). Research on charred macro fossils unearthed from archaeological sites in Shandong (cooperation, ranked first), edited by: Oriental Archeology Research Center of Shandong University, Oriental Archeology (6), Science Press, Beijing, 2009: 289～305. ; 山东地区考古遗址出土木炭种属研究（合作，排名第一），靳桂云等：山东大学东方考古研究中心编，东方考古（6），科学出版社，北京，2009：289～305
Haojiatai	郝家台	China	Henan	Yancheng, Luohe	33.5942	114.034	Neolithic	Late Longshan	-2300	-1900	-2100	Ors (x1)	Pa	Se	x	yes	Deng, Z., & Qin, L. (2017). A comparative study on the agriculture structure of the central plains in the Longshan period. Huaxia Archaeol, 3, 98-108.	Deng, Z., Zhang, H., Li, W., Liang, F., & Cao, Y. (2021). A preliminary study of early agriculture practices at the Haojiatai site in Luohe city, Henan Province. Science China Earth Sciences, 64, 307–317.
Haojiatai	郝家台	China	Henan	Yancheng, Luohe	33.5942	114.034	Bronze Age	Xinzhai Period	-1870	-1720	-1795	Ors	Pa	Se	x	yes	Deng, Z., & Qin, L. (2017). A comparative study on the agriculture structure of the central plains in the Longshan period. Huaxia Archaeol, 3, 98-108.	Deng, Z., Zhang, H., Li, W., Liang, F., & Cao, Y. (2021). A preliminary study of early agriculture practices at the Haojiatai site in Luohe city, Henan Province. Science China Earth Sciences, 64, 307–317.
Hashimoto-Ichoda	橋本	Japan	Kyushu Fukuoka	Fukuoka	33.5617	130.319	Yayoi	Yayoi (Initial)	-950	-800	-875	Ors	Pa	Se	x	x	Endo, E., & Leipe, C. (2022). The onset, dispersal and crop preferences of early agriculture in the Japanese archipelago as derived from seed impressions in pottery. Quaternary International, 623, 35–49.	Obata, H., 2018. The composition of cereal in northern Kyusyu region during the start of the Yayoi period. Research Studies on the History of Fukuoka City 13, 60-75 (in Japanese).
Haxiu	哈休	China	Sichuan	Maerkang, Barkam, Ngawa Tibetan and Qiang	32.1741	102.145	Neolithic	-	-3200	-2700	-2950		Pa	Se	yes	x	Zhao Z and Chen J (2011) Sichuan Maoxian Yingpanshan Yizhi Fuxuan Jieguo ji Fenxi [Results of the flotation carried out at the site of Yingpanshan in Maoxian County, Sichuan]. Nanfang Wenwu 2011(3): 60–67. (in Chinese).	Aba ZQZW, Sichuan SWKY, Chengdu SWKY, Maerkang XWXB, Aba ZW (2007) Sichuan Maerkang Haxiu Yizhi Diaocha Jianbao (A report on the survey at the site of Haxiu in Ma'erkang). Sichuan Wenwu 2007(4): 8–16.	Aba ZQZW, Sichuan SWKY, Chengdu SWKY and Ma'erkang XWT (2008) Sichuan Ma'erkang Xian Haxiu Yizhi 2003, 2005 Nian Diaocha Jianbao (Report on the 2003 and 2005 surveys carried out at the site of Haxiu in Ma'erkang, Sichuan Province). Chengdu Kaogu Faxian [成都考古發現] in 2006: 1–14 (in Chinese).d’Alpoim Guedes J (2011) Millets, rice, social complexity, and the spread of agriculture to the Chengdu Plain …	Wang, B., Liu, H., Liu, Y., Sun, Z., Chen, X., & Hein, A. (2023). Patterns of spread and adoption of millet agriculture along the eastern rim of the Tibetan Plateau: Archaeobotanical evidence from Houzidong, Southwest China (4200–4000 cal. BP). Archaeological Research in Asia, 35, 100448.	Wang, B., Liu, H., Liu, Y., Sun, Z., Chen, X., & Hein, A. (2023). Patterns of spread and adoption of millet agriculture along the eastern rim of the Tibetan Plateau: Archaeobotanical evidence from Houzidong, Southwest China (4200–4000 cal. BP). Archaeological Research in Asia, 35, 100448.
Hayashibojiro	林 坊城	Japan	Shikoku Kagawa	Takamatsu, Kagawa	34.2592	134.286	Yayoi	Initial Yayoi/Early Yayoi	-950	-300	-625			Se	x	x	Endo, E., & Leipe, C. (2022). The onset, dispersal and crop preferences of early agriculture in the Japanese archipelago as derived from seed impressions in pottery. Quaternary International, 623, 35–49.	Nakamura, Y., 2015. Agriculture during the Final Jomon period to the Yayoi period in the eastern Setouchi area. In: Ishii, T., Kawabe, H. (Ed.), The crossroad of Yayoi research. Society of Yamato Yayoi Culture, Tenri City, Nara, pp. 191-200 (in Japanese).
Hebosuo	河泊所	China	Yunnan	Lake Dian	24.6819	102.676	Bronze Age	Dian Culture	-850	-200	-525	Ors		Se	x	x	Yang, W., Jiang, Z., Yao, A., Dal Martello, R., Jiang, J., Xie, H., & Chen, X. (2023). Food production and agricultural systems on the southwestern frontier of the Han Empire: Archaeobotanical remains from the 2016 excavation of Hebosuo, Yunnan. Archaeological and Anthropological Sciences, 15, 71.	Yang W, Jiang ZL, Yao A, Chen XX (2021) Yunnan Dianchi diqu Shizhaishan wenhua shiqi de nongyejiegou yanjiu— yi jinning hebosuo yizhi zhiwuyicun fenxi weili [A study on the agricultural structure of the Shizhaishan culture in Dian lake area, Yunnan Province, China: from the perspective of the plant remains at Hebosuo site]. Zhongguo Nongshi 2:36–47+102
Hedongtian	河东田	China	Sichuan	Huili County, Liangshan Yi	26.1689	102.114	Neolithic	-	-2850	-1850	-2350		Pa	Se	x	x	Liu Huhua, Xia Juebao, Guo Guicheng, etc. A preliminary study on millet and millet agriculture in the Liangshan area during the late Neolithic Age—Stable isotope evidence of bioapatite from ancestor bones at the Hedongtian and Hetoudi sites [J]. Quaternary Research, 2023, 43(5): 1404- 1416.; 刘化石，夏珏宝，郭贵诚，等．新石器时代晚期凉山地区粟黍农业初探 - 来自河东田、河头地遗址先民骨骼生物磷灰石的稳定同位素证据 [J]. 第四纪研究，2023, 43(5): 1404-1416
Heibiya	黒鼻崖	China	Qinghai	Huzhu	36.6623	102.022	Neolithic	Majiayao	-2912	-2706	-2809		Pa	Se	yes	yes	Chen FH, Dong G, Zhang D, Liu X, Jia X, An C and Jones MK (2015) Agriculture facilitated permanent human occupation of the Tibetan Plateau after 3600 BP. Science 347(6219): 248-250.	Jia, X. (2012). Study of the Cultural Evolution and Plant Remains of Neolithic-Bronze Age in Northeast Qinghai Province. Dissertation. Lanzhou (China): Lanzhou University. / 贾鑫. 2012. 青海省东北部地区新石器-青铜时代文化演化过程与植物遗存研究. 博士学位论文. 兰州: 兰州大学
Heituya (Lx002a)	黑土垭	China	Gansu	Lixian (LX002a), Qinzhou District, Tianshui	34.3159	105.564	Neolithic	Yangshao	-4550	-3750	-4150		Pa	Se	yes	x	Barton LW (2009) Early Food Production in China’s Western Loess Plateau. Unpublished PhD. University of California, Davis	Z
Helou	何楼	China	Shandong	Dingtao, Heze	35.1305	115.546	Neolithic	Beixin- Early Dawenkou	-4250	-3650	-3950		Pa	Se	x	yes	Zhong Hua, Wang Tao, Zhu Guanghua, Yuan Kuang. (2021). A preliminary study on the livelihood model from the late Beixin Culture to the early Dawenkou Culture: Analysis of plant remains excavated from the Helou site in Dingtao, Shandong. Southern Cultural Relics. 2021(01): 164-172.; 钟华，王涛，朱光华，袁广阔. (2021). 北辛文化晚期至大汶口文化早期生业模式初探—山东定陶何楼遗址浮选出土植物遗存分析. 南方文物. 2021(01): 164-172.
Henanzhuang	河南庄	China	Shandong	Qingdao	36.1474	120.417	Bronze Age	Zhou dynasty	-1046	-256	-651	Ors (x1)	Pa	Se	x	yes	Wei N., Yuan G., Wang T.et al. (2018). Analysis on charred plant remains from the Ningjiabu site in zhangqiu county of Shandong province. Agricultural Archaeology, 2018(01): 16-24. 魏娜, 袁广阔, 王涛, 张溯 , 郭荣臻, & 靳桂云. (2016). 山东章丘宁家埠遗址 (2016)炭化植物遗存分析. 农业考古 2018(01): 16-24.	Wei, N., Ai, S. L., Guo, R. Z., Hou, C. L., Jin, G. Y., and Lin, Y. H. (2017). Research on Charred Plant Remains of Zhou Dynasty from the Henanzhuang Site, in Qingdao County, Shandong Province. East Asia Archaeol. 00, 214–22
Henglanshan	橫欄山	China	Sichuan	Xichang, Liangshan Yi	27.8451	102.364	Neolithic	-	-2850	-2650	-2750	Ors	Pa	Se	x	x	Deng, Z., Kuo, S., Carson, M. T., & Hung, H. (2022). Early Austronesians Cultivated Rice and Millet Together: Tracing Taiwan’s First Neolithic Crops. Frontiers in Plant Science, 13. Retrieved from https://www.frontiersin.org/articles/10.3389/fpls.2022.962073	Jiang, M., Hu, T., Bu, Q., and Wang, H. (2016). Flotation Results on Henglanshan Site in Xichang City in 2011 and 2013. Archaeological Res. Chengdu (3), 503–515. (in Chinese).
Heposuo	河泊所	China	Yunnan	Jinning, Kunming	24.7181	102.605	Bronze / Iron Age	Dian Kingdom	-550	-50	-300	Ors	Pa	Se	x	x	Deng, Z., Kuo, S., Carson, M. T., & Hung, H. (2022). Early Austronesians Cultivated Rice and Millet Together: Tracing Taiwan’s First Neolithic Crops. Frontiers in Plant Science, 13. Retrieved from https://www.frontiersin.org/articles/10.3389/fpls.2022.962073	Yang, W., Jiang, Z., Yao, H., and Chen, X. (2021). A Study on Agriculture Structure in the Shizhaishan Period of Dianchi Region, Yunnan. Chinese Agricultural History - Zhongguo Nongshi [中国农史] 40(2), 36–47.	杨 薇 蒋志龙 姚辉芸 陈雪香. (2021) 云南滇池地区石寨山文化时期的农业结构研究——以晋宁河泊所遗址植物遗存分析为例[J].中国农史,2021,40(02):36-47	Huan, X., Deng, Z., Zhou, Z., Yan, X., Hao, X., Bu, Q., & Lu, H. (2022). The Emergence of Rice and Millet Farming in the Zang-Yi Corridor of Southwest China Dates Back to 5000 Years Ago. Frontiers in Earth Science, 10. https://www.frontiersin.org/articles/10.3389/feart.2022.874649
Hetoudi	河头地	China	Sichuan	Huili County, Liangshan Yi	26.1737	102.115	Neolithic	-	-2850	-1850	-2350		Pa	Se	x	x	Liu Huhua, Xia Juebao, Guo Guicheng, etc. A preliminary study on millet and millet agriculture in the Liangshan area during the late Neolithic Age—Stable isotope evidence of bioapatite from ancestor bones at the Hedongtian and Hetoudi sites [J]. Quaternary Research, 2023, 43(5): 1404- 1416.; 刘化石，夏珏宝，郭贵诚，等．新石器时代晚期凉山地区粟黍农业初探 - 来自河东田、河头地遗址先民骨骼生物磷灰石的稳定同位素证据 [J]. 第四纪研究，2023, 43(5): 1404-1416
Heunam-ri	흔암리	Korea South	Gyeonggi-do, Seoul	Yeoju	37.2412	127.68	Early Bronze Age	Mumun, Early	-1410	-920	-1165	Ors		Se	x	x	Seoul National University College of Education, (1978)., Himam-ri Residence 4: Excavation Progress Report in 1976 and 1977. ; Lee Choon-nyeong·Park Tae-sik, (1978). Carbonized grains (1) unearthed in Korea - Determination of carbonized rice at the historical residence of Hinam-ri , Seoul Grand Agricultural University Research Vol. 3, No. 2, Issue 2, Seoul, University school. Seoul.; Ahn Sung-mo, …	National Research Institute of Cultural Heritage (2015). Archaeobotanical Data in East Asia: Prehistoric Age, Korea. Daejeon: National Research Institute of Cultural Heritage.
Hogok-dong	호곡동	Korea North	North Hamgyong	Musan	42.3532	129.247	Early-Middle Bronze Age	Mumun, Early-Middle	-1550	-550	-1050		Pa		yes	x	Nelson SM (1993) The Archaeology of Korea. Cambridge: Cambridge University Press.	National Research Institute of Cultural Heritage (2015). Archaeobotanical Data in East Asia: Prehistoric Age, Korea. Daejeon: National Research Institute of Cultural Heritage.	National Research Institute of Cultural Heritage (2015). Archaeobotanical Data in East Asia: Prehistoric Age, Korea. Daejeon: National Research Institute of Cultural Heritage.
Hogok-dong	호곡동	Korea North	North Hamgyong	Musan	42.3532	129.247	Early Bronze Age	Mumun, Early	-1500	-850	-1175		Pa		yes	x	Nelson SM (1993) The Archaeology of Korea. Cambridge: Cambridge University Press.	National Research Institute of Cultural Heritage (2015). Archaeobotanical Data in East Asia: Prehistoric Age, Korea. Daejeon: National Research Institute of Cultural Heritage.	Hwang Ki-deok, 1975, Report on the excavation of Beomui Corner Site in Musan, Anthology of Archaeological Folklore 6, Social Science Press.
Hongshanzuinanpo	红山咀男宝	China	Qinghai	Wulan	36.9818	98.522	Bronze Age	Nuomuhong	-1415	-1267	-1341		Pa		yes	x	Chen FH, Dong G, Zhang D, Liu X, Jia X, An C and Jones MK (2015) Agriculture facilitated permanent human occupation of the Tibetan Plateau after 3600 BP. Science 347(6219): 248-250.
Hongtujiaozi (Hongtupojuzi?)	红土坡咀子	China	Qinghai	Xunhua Salar, Haidong	35.72	102.56	Neolithic	Majiayao, Longshan	-3010	-2570	-2790		Pa	Se	yes	yes	Chen FH, Dong G, Zhang D, Liu X, Jia X, An C and Jones MK (2015) Agriculture facilitated permanent human occupation of the Tibetan Plateau after 3600 BP. Science 347(6219): 248-250.	Jia, X. (2012). Study of the Cultural Evolution and Plant Remains of Neolithic-Bronze Age in Northeast Qinghai Province. MA Dissertation. Lanzhou (China): Lanzhou University. / 贾鑫. 2012. 青海省东北部地区新石器-青铜时代文化演化过程与植物遗存研究. 博士学位论文. 兰州: 兰州大学
Hongyazhangjia	红崖张家	China	Qinghai	Minhe	35.8957	102.83	Neolithic	Majiayao	-2889	-2635	-2762		Pa	Se	yes	x	Chen FH, Dong G, Zhang D, Liu X, Jia X, An C and Jones MK (2015) Agriculture facilitated permanent human occupation of the Tibetan Plateau after 3600 BP. Science 347(6219): 248-250.	Jia, X. (2012). Study of the Cultural Evolution and Plant Remains of Neolithic-Bronze Age in Northeast Qinghai Province. MA Dissertation. Lanzhou (China): Lanzhou University. / 贾鑫. 2012. 青海省东北部地区新石器-青铜时代文化演化过程与植物遗存研究. 博士学位论文. 兰州: 兰州大学
Hosihara	星原	Japan	Kyushu Miyazaki	Miyakonojo, Miyazaki	31.7446	131.031	Jomon	Jomon (Final)	-1200	-950	-1075			Se	x	x	Endo, E., & Leipe, C. (2022). The onset, dispersal and crop preferences of early agriculture in the Japanese archipelago as derived from seed impressions in pottery. Quaternary International, 623, 35–49.	Nakamura, N., Manabe, A., Onishi, T., Samukawa, T., Fukui, T., & Kuwahata, M. (2013). “Indentation survey in Miyakonojo City,” Miyazaki Archeology 24, pp. 15-29, Miyazaki Archaeological Society.	中村直子·真邉彩·大西智弘·寒川朋枝·福井俊彦·桒畑光博. (2013). 「都城市における圧痕調査」, 『宮崎考古』24，15－29頁，宮崎考古学会.
Hougang	安阳后岗	China	Henan	Anyang	36.1118	114.335	Neolithic	Longshan	-3000	-2000	-2500			Se	yes	x	Liu CJ [刘长江], Jin GY [靳桂云] and Kong ZC [孔昭宸] (2008) Archaeobotany: Research on seeds and fruits [植物考古-种子果实研究 ]. Shandong University Orient Archaeology Research Series. Beijing: Science Press [科学出版社].	Jingmen Archaeological Institute [荆门市文物考古研究所] (2008) 湖北荆门市后港城河城址调查报告 (Report on a Survey of the Site of Hougang Chenghe in Jingmen, Hubei). Jianghan Kaogu 2008(2): 27 – 34 (in Chinese).
Hougong	后宫	China	Shanxi	Wenxi, Yuncheng	35.3563	111.402	Neolithic	Yangshao, Late - Early Longshan	-2900	-2600	-2750	Ors	Pa	Se	yes	x	Song J (2011) The agricultural economy during the Longshan period: an archaeobotanical perspective from Shandong and Shanxi. Unpublished PhD Thesis. UCL. London	Song, J., Wang, L., & Fuller, D. Q. (2019). A regional case in the development of agriculture and crop processing in northern China from the Neolithic to Bronze Age: Archaeobotanical evidence from the Sushui River survey, Shanxi province. Archaeological and Anthropological Sciences, 11, 667–682.
Hougong	后宫	China	Shanxi	Wenxi, Yuncheng	35.3563	111.402	Neolithic	Yangshao	-2600	-2400	-2500	Ors	Pa	Se	yes	x	Song J (2011) The agricultural economy during the Longshan period: an archaeobotanical perspective from Shandong and Shanxi. Unpublished PhD Thesis. UCL. London	Song, J., Wang, L., & Fuller, D. Q. (2019). A regional case in the development of agriculture and crop processing in northern China from the Neolithic to Bronze Age: Archaeobotanical evidence from the Sushui River survey, Shanxi province. Archaeological and Anthropological Sciences, 11, 667–682.
Hougong II (Hougongdong)	后宫II (后宫东)	China	Shanxi	Wenxi, Yuncheng	35.3644	111.412	Neolithic	Miaodigou II (Miaoer) - Early Longshan	-3000	-2600	-2800	Ors	Pa	Se	x	yes	Song J (2011) The agricultural economy during the Longshan period: an archaeobotanical perspective from Shandong and Shanxi. Unpublished PhD Thesis. UCL. London	Song, J., Wang, L., & Fuller, D. Q. (2019). A regional case in the development of agriculture and crop processing in northern China from the Neolithic to Bronze Age: Archaeobotanical evidence from the Sushui River survey, Shanxi province. Archaeological and Anthropological Sciences, 11, 667–682.
Houguancun	后官寨	China	Gansu	Xifeng, Qingyang	35.6832	107.583	Bronze Age	Majiayao (Middle)	-2800	-2500	-2650	Ors	Pa	Se	x	x	Zhou Xinying, Li Xiaoqiang, Zhao Keliang, et al. Early agricultural development and environmental effects in the Neolithic Longdong Basin(East Gansu)[J]. Chinese Science Bulletin, 2011, 56(4): 318-326. 周新郢, 李小强, 赵克良, 等. 陇东地区新石器时代的早期农业及环境效应[J]. 科学通报, 2011, 56(4): 318-326.
Houhemagougou	后河马沟沟	China	Gansu	Zhenyuan, Qingyang	35.634	107.27	Bronze Age	Qijia	-2100	-1800	-1950			Se	x	yes	Chen Tingting, Jia Xin, Li Haiming, Dong Guanghui. The analysis of spatiotemporal transformations of agricultural and its influence factors during Qijia culture period in GansuQinghai region[J]. Quaternary Sciences, 2019, 39(1): 132-143. doi: 10.11928/j.issn.1001-7410.2019.01.13; 陈亭亭, 贾鑫, 黎海明, 董广辉. 甘青地区齐家文化时期农业结构的时空变化及其影响因素分析[J]. 第四纪研究, 2019, 39(1): 132-143. doi: 10.11928/j.issn.1001-7410.2019.01…
Houyangguanzhuang (also Guanzhuang)	后杨官庄	China	Shandong	Cangshan	34.8931	118.203	Neolithic	Longshan	-2600	-1900	-2250		Pa	Se	yes	x	Wang H, He D and Jin G (2013) Report on the plant remains from the Houyangguangzhuang site in Cangshan. Haidai Kaogu 6: 133-138 (in Chinese).	d’Alpoim Guedes J, Lu HL, Hein HM and Schmidt AH (2015) Early evidence for the use of wheat and barley as staple crops on the margins of the Tibetan Plateau. Proceedings of the National Academy of Sciences of the United States of America 112(18): 5625-5630.	Wang H., He D, Jin G (2013) Archaeobotanical report of plant remains from the Guanzhuang site, Houyang, Cangshan. Haidai Archaeology 6: 133-137 (in Chinese)	Wang H., He D, Jin G (2013) Archaeobotanical report of plant remains from the Guanzhuang site, Houyang, Cangshan. Haidai Archaeology 6: 133-137 (in Chinese)	Wang H., He D, Jin G (2013) Archaeobotanical report of plant remains from the Guanzhuang site, Houyang, Cangshan. Haidai Archaeology 6: 133-137 (in Chinese)
Houyangguanzhuang (also Guanzhuang)	后杨官庄	China	Shandong	Cangshan	34.883	118.2	Neolithic	Early Longshan	-2400	-2200	-2300	Ors	Pa	Se	yes	yes	Wang H, He D and Jin G (2013) Report on the plant remains from the Houyangguangzhuang site in Cangshan. Haidai Kaogu 6: 133-138 (in Chinese).	d’Alpoim Guedes J, Lu HL, Hein HM and Schmidt AH (2015) Early evidence for the use of wheat and barley as staple crops on the margins of the Tibetan Plateau. Proceedings of the National Academy of Sciences of the United States of America 112(18): 5625-5630.	Wang HY, Liu YC, Jin GY (2011) Shandong Linshu Dongpan yizhi 2008nian zhiwukaoug baogao [An archaeobotanical report of Dongpan site (2009) in Linshu, Shandong]. In: Center of East Asia Archaeology Research in Shandong University (ed.) Dongfang Kaogu (East Asian Archaeology), vol. 8. Beijing: Science Press, pp. 357–372.	Wang HY, Liu YC, Jin GY (2011) Shandong Linshu Dongpan yizhi 2008nian zhiwukaoug baogao [An archaeobotanical report of Dongpan site (2009) in Linshu, Shandong]. In: Center of East Asia Archaeology Research in Shandong University (ed.) Dongfang Kaogu (East Asian Archaeology), vol. 8. Beijing: Science Press, pp. 357–372.	Wang H., He D, Jin G (2013) Archaeobotanical report of plant remains from the Guanzhuang site, Houyang, Cangshan. Haidai Archaeology 6: 133-137 (in Chinese)
Houyangwa	后阳洼	China	Shaanxi	Hengshan, Yulin	37.9222	109.294	Neolithic	Early Longshan	-3000	-1900	-2450		Pa	Se	x	yes	Sheng, P., Shang, X., Sun, Z., Yang, L., Guo, X., & Jones, M. K. (2018). North-south patterning of millet agriculture on the Loess Plateau: Late Neolithic adaptations to water stress, NW China. The Holocene, 28, 1554–1563.
Houzidong	猴子洞	China	Sichuan	Huili County, Liangshan Yi	26.1447	102.107	Neolithic	-	-2250	-2050	-2150	Ors	Pa	Se	x	x	Wang, B., Liu, H., Liu, Y., Sun, Z., Chen, X., & Hein, A. (2023). Patterns of spread and adoption of millet agriculture along the eastern rim of the Tibetan Plateau: Archaeobotanical evidence from Houzidong, Southwest China (4200–4000 cal. BP). Archaeological Research in Asia, 35, 100448.	Liu Huhua, Xia Juebao, Guo Guicheng, etc. A preliminary study on millet and millet agriculture in the Liangshan area during the late Neolithic Age—Stable isotope evidence of bioapatite from ancestor bones at the Hedongtian and Hetoudi sites [J]. Quaternary Research, 2023, 43(5): 1404- 1416.; 刘化石，夏珏宝，郭贵诚，等．新石器时代晚期凉山地区粟黍农业初探 - 来自河东田、河头地遗址先民骨骼生物磷灰石的稳定同位素证据 [J]. 第四纪研究，2023, 43(5): 1404-1416	Wang Bingyan. (2021). The southern spread of early dry farming agriculture in the Tibetan-Yi Corridor as seen from the analysis of plant remains at Houzidong and Dapingzi sites [D]. Jinan: Master's thesis of Shandong University.	王冰言. (2021) ．藏彝走廊早期旱作农业的南传基于会理猴子洞及大坪子遗址植物遗存分析［Ｄ］．济南：山东大学硕士学位论文.
Huadizui	花地嘴	China	Henan	Gongyi, Zhengzhou	34.8027	113.074	Bronze Age	Xinzhai	-1940	-1750	-1845	Ors	Pa	Se	x	yes	Tang, L.; Gu, W.; Gao, B.; Wu, Q.; Wen, R. (2018). Research on agricultural economy in New Zhai period: Analysis on remains of carbonized plants in Huadizui site. Southern Cultural Relics (Nanfang Wenwu). 2018(04): 85-95. 唐丽雅;顾万发;高博;吴倩, 温睿 (2018). 新砦期农业经济研究 - 花地嘴遗址炭化植物遗存分析. 南方文物 2018(4): 85-95.
Huadizui	花地嘴	China	Henan	Gongyi, Zhengzhou	34.8027	113.074	Bronze Age	Early Erlitou	-1900	-1600	-1750	Ors	Pa	Se	x	yes	Tang, L.; Gu, W.; Gao, B.; Wu, Q.; Wen, R. (2018). Research on agricultural economy in New Zhai period: Analysis on remains of carbonized plants in Huadizui site. Southern Cultural Relics (Nanfang Wenwu). 2018(04): 85-95. 唐丽雅;顾万发;高博;吴倩, 温睿 (2018). 新砦期农业经济研究 - 花地嘴遗址炭化植物遗存分析. 南方文物 2018(4): 85-95.
Huadizui (Hudizui)	花地嘴	China	Henan	Gongyi, Zhengzhou	34.8027	113.074	Neolithic	Late Longshan	-2000	-1900	-1950	Ors	Pa	Se	x	yes	Tang, L.; Gu, W.; Gao, B.; Wu, Q.; Wen, R. (2018). Research on agricultural economy in New Zhai period: Analysis on remains of carbonized plants in Huadizui site. Southern Cultural Relics (Nanfang Wenwu). 2018(04): 85-95. 唐丽雅;顾万发;高博;吴倩, 温睿 (2018). 新砦期农业经济研究 - 花地嘴遗址炭化植物遗存分析. 南方文物 2018(4): 85-95.
Huamuzhazi	桦木栅子	China	Inner Mongolia	Hexigten Banner, Chifeng	42.7327	117.734	Bronze Age	Upper Xiajiadian	-1400	-800	-849		Pa	Se	x	yes	Jia, X., Lee, H. F., Zhang, W., Wang, L., Sun, Y., Zhao, Z., … Lu, H. (2016). Human-environment interactions within the West Liao River Basin in Northeastern China during the Holocene Optimum. Quaternary International, 426, 10–17.	Jia, X., Sun, Y., Wang, L., Sun, W., Zhao, Z., Lee, H. F., … Lu, H. (2016). The transition of human subsistence strategies in relation to climate change during the Bronze Age in the West Liao River Basin, Northeast China. The Holocene, 26, 781–789.
Huangguashan	黄光山	China	Fujian	Xiapu, Ningde	26.7973	119.924	Neolithic	Huangguashan	-2030	-1890	-1960	Ors	Pa	Se	x	x	Deng, Z., Kuo, S., Carson, M. T., & Hung, H. (2022). Early Austronesians Cultivated Rice and Millet Together: Tracing Taiwan’s First Neolithic Crops. Frontiers in Plant Science, 13. Retrieved from https://www.frontiersin.org/articles/10.3389/fpls.2022.962073	Deng, Z., Hung, H.–C., Fan, X., Huang, Y., and Lu, H. (2018). The Ancient Dispersal of Millets in Southern China: New Archaeological Evidence. Holocene 28(1), 34–43
Huángjiā zhuāng	皇家庄	China	Shanxi	Yuanping County	38.9507	112.904	Neolithic	Late Longshan	-2500	-1900	-2200		Pa	Se	yes	x	Jiang YC (2011) Hutuohe shangyou kagou diaocha chutu zhiwu yicun chubu yanjiu [Preliminary Analysis of Plant Remains from Archaeological Regional Survey in the Upper Hutou River Valley). Unpublished BA thesis. Peking University, Beijing (in Chinese).
Huanglianshu (=Longshangang)	黄楝树	China	Henan	Xichuan , Taohe	32.9797	111.328	Neolithic	Qujialing	-3300	-2600	-2950	Ors		Se	yes	x	Liu CJ [刘长江], Jin GY [靳桂云] and Kong ZC [孔昭宸] (2008) Archaeobotany: Research on seeds and fruits [植物考古-种子果实研究 ]. Shandong University Orient Archaeology Research Series. Beijing: Science Press [科学出版社].	Flad R and Chen P (2013) Ancient Central China: Centers and Peripheries Along the Yangzi River. Cambridge: Cambridge University Press.
Huangniangniangtai	皇娘娘台	China	Gansu	Liangzhou, Wuwei	37.9355	102.606	Bronze Age	Qijia	-2350	-1850	-2100			Se	yes	yes	Liu CJ [刘长江], Jin GY [靳桂云] and Kong ZC [孔昭宸] (2008) Archaeobotany: Research on seeds and fruits [植物考古-种子果实研究 ]. Shandong University Orient Archaeology Research Series. Beijing: Science Press [科学出版社].	Dodson JR, Li XQ, Zhou XY, Zhao KL, Sun N, and Atahan P (2013) Origin and spread of wheat in China. Quaternary Science Reviews 72: 108-111.	Zhou, XY., Li, XQ., Dodson, J., & Zhao, K-L. (2016). Rapid agricultural transformation in the prehistoric Hexi corridor, China. Quaternary International, 426, 33–41.	Zhou, XY., Li, XQ., Dodson, J., & Zhao, K-L. (2016). Rapid agricultural transformation in the prehistoric Hexi corridor, China. Quaternary International, 426, 33–41.	Zhang, F., Wang, Q., Cheng, Z.L., et al. 2018a. Analyses of the macro-remains from Huangsangyuan site 2012, Zhangqiu, Shandong. Dongfang Archaeology 15, 174-189 (in Chinese)	Tingting C., Xin J., Haiming L., & Guanghui D. (2019). The analysis of spatiotemporal transformations of agricultural and its influence factors during Qijia culture period in GansuQinghai region. Quaternary Sciences, 39, 132–143.
Huangniangniangtai	皇娘娘台	China	Gansu	Liangzhou, Wuwei	37.9355	102.606	Bronze Age	Qijia	-2000	-1700	-1850		Pa	Se	yes	yes	Liu CJ [刘长江], Jin GY [靳桂云] and Kong ZC [孔昭宸] (2008) Archaeobotany: Research on seeds and fruits [植物考古-种子果实研究 ]. Shandong University Orient Archaeology Research Series. Beijing: Science Press [科学出版社].	Dodson JR, Li XQ, Zhou XY, Zhao KL, Sun N, and Atahan P (2013) Origin and spread of wheat in China. Quaternary Science Reviews 72: 108-111.	Zhou, XY., Li, XQ., Dodson, J., & Zhao, K-L. (2016). Rapid agricultural transformation in the prehistoric Hexi corridor, China. Quaternary International, 426, 33–41.	Zhou, XY., Li, XQ., Dodson, J., & Zhao, K-L. (2016). Rapid agricultural transformation in the prehistoric Hexi corridor, China. Quaternary International, 426, 33–41.	Zhang, F., Wang, Q., Cheng, Z.L., et al. 2018a. Analyses of the macro-remains from Huangsangyuan site 2012, Zhangqiu, Shandong. Dongfang Archaeology 15, 174-189 (in Chinese)	Tingting C., Xin J., Haiming L., & Guanghui D. (2019). The analysis of spatiotemporal transformations of agricultural and its influence factors during Qijia culture period in GansuQinghai region. Quaternary Sciences, 39, 132–143.
Huangsangyuan	黄桑院	China	Shandong	Zhangqiu, Jinan	36.7926	117.381	Neolithic	Late Longshan	-2400	-1900	-2150		Pa	Se	x	yes	Zhang, F., Wang, Q., Cheng, Z.L., Zhang, Y. & Chen, X.X. (2018). Analyses of the Macro-Remains from Huangsangyuan Site 2012, Zhangqiu, Shandong. Dongfang Archaeology 15: 174–189 (in Chinese)
Huangsangyuan	黄桑院	China	Shandong	Zhangqiu, Jinan	36.7926	117.381	Bronze Age	Shang-Zhou dynasty	-1100	-850	-975		Pa	Se	x	yes	Zhang, F., Wang, Q., Cheng, Z.L., Zhang, Y. & Chen, X.X. (2018). Analyses of the Macro-Remains from Huangsangyuan Site 2012, Zhangqiu, Shandong. Dongfang Archaeology 15: 174–189 (in Chinese)
Huayuan	花园 ?花源街道	China	Sichuan	Xinjin (northern) SE Chengdu	30.4852	103.883	Neolithic	Baodun	-2700	-2000	-2350	Ors	Pa	Se	x	x	D'Alpoim Guedes, Jade. 2013. Adaptation and Invention during the Spread of Agriculture to Southwest China. Doctoral dissertation, Harvard University	Shi Tao, Jiang Ming, Xie Lin. (2020). Analysis of plant remains unearthed from ten groups of railway sites in Lianhe Commune, Huayuan Town, Xinjin County, Chengdu City, compiled by Sichuan University Museum, Department of Archeology of Sichuan University, and Chengdu Institute of Cultural Relics and Archeology: Nanfang Minzu Kaogu, pp. 364-374. Beijing: Science Press	石涛、姜铭、谢林. (2020年).成都市新津县花源镇联合公社十组铁路遗址出土植物遗存分析，四川大学博物馆、四川大学考古学系、成都文物考古研究院编著：南方民族考古，第364-374页。北京：科学出版社
Hucun	湖村	China	Shanxi	Wenxi, Yuncheng	35.4904	111.357	Neolithic	Late Longshan	-2400	-1900	-2150	Ors	Pa	Se	yes	yes	Song J (2011) The agricultural economy during the Longshan period: an archaeobotanical perspective from Shandong and Shanxi. Unpublished PhD Thesis. UCL. London	Song, J., Wang, L., & Fuller, D. Q. (2019). A regional case in the development of agriculture and crop processing in northern China from the Neolithic to Bronze Age: Archaeobotanical evidence from the Sushui River survey, Shanxi province. Archaeological and Anthropological Sciences, 11, 667–682. (supplementary material)
Huiduipo (10-12 - reworked in 3)	灰堆坡	China	Shaanxi	Gaoling, Xi'An	34.5679	109.028	Neolithic	Banpo, Yangshao culture	-4060	-3940	-4000		Pa	Se	x	x	Yang, Q., Li, X., Zhou, X., Zhao, K., & Sun, N. (2016). Quantitative reconstruction of summer precipitation using a mid-Holocene δ13C common millet record from Guanzhong Basin, northern China. Climate of the Past, 12, 2229–2240.
Huiduipo (13)	灰堆坡	China	Shaanxi	Gaoling, Xi'An	34.5679	109.028	Neolithic	Banpo, Yangshao culture	-4690	-4450	-4570		Pa		x	x	Yang, Q., Li, X., Zhou, X., Zhao, K., & Sun, N. (2016). Quantitative reconstruction of summer precipitation using a mid-Holocene δ13C common millet record from Guanzhong Basin, northern China. Climate of the Past, 12, 2229–2240.
Huiduipo (9-5)	灰堆坡	China	Shaanxi	Gaoling, Xi'An	34.5679	109.028	Neolithic	Banpo, Yangshao culture	-3950	-3700	-3825	Ors	Pa	Se	x	x	Yang, Q., Li, X., Zhou, X., Zhao, K., & Sun, N. (2016). Quantitative reconstruction of summer precipitation using a mid-Holocene δ13C common millet record from Guanzhong Basin, northern China. Climate of the Past, 12, 2229–2240.
Huilongwan	回龙湾	China	Henan	Yiluo River	34.6672	112.829	Bronze Age	Erlitou	-1900	-1500	-1700		Pa	Se	yes	x	Lee G-A, Crawford G, Liu L and Chen X (2007) Plants and people from the early Neolithic to the Shang periods in North China. Proceedings of the National Academy of Sciences 104(3): 1087-1092.
Huitupo	灰土坡	China	Henan	South	32.6861	112.083	Neolithic	Yangshao	-4000	-3000	-3500	Ors	Pa	Se	yes	yes	Fuller DQ and Qin L (unpublished) Botanical work on material from the site of Huitupo	Deng Zhenhua. (2015). Research on prehistoric agriculture in the lower reaches of the Han River. Doctoral thesis of Peking University. 邓振华. (2015). 汉水中下游史前农业研究. 北京大学博士学位论文.
Huizui	灰嘴	China	Henan	Yanshi, Luoyang	34.6519	112.741	Neolithic	Late Yangzhao / Early Longshan	-3090	-2910	-3000	Ors (x1)	Pa	Se	yes	yes	Lee G-A and Bestel S (2007) Contextual analysis of plant remains at the Erlitou-period Huizui site, Henan, China. Indo-Pacific Prehistory Association Bulletin 27: 49-60.
Huizui	灰嘴	China	Henan	Yanshi, Luoyang	34.6519	112.741	Neolithic	Late Longshan	-2200	-1800	-2000	Ors	Pa	Se	yes	yes	Lee G-A and Bestel S (2007) Contextual analysis of plant remains at the Erlitou-period Huizui site, Henan, China. Indo-Pacific Prehistory Association Bulletin 27: 49-60.	Lee G-A, Crawford G, Liu L and Chen X (2007) Plants and people from the early Neolithic to the Shang periods in North China. Proceedings of the National Academy of Sciences 104(3): 1087-1092.	Weisskopf AR (2014). Millets, rice and farmers: phytoliths as indicators of agricultural, social and ecological change in Neolithic and Bronze age central China. BAR International Series 2589. Oxford: Archaeopress.;	Zhang Junna, Xia Zhengkai, Zhang Xiaohu. (2014). Carbonized plant remains from the Neolithic-Bronze Age in the Luoyang Basin. Chinese Science Bulletin. 59(34): 3388-3397.; 张俊娜, 夏正楷, 张小虎. (2014). 洛阳盆地新石器-青铜时期的炭化植物遗存. 中国科学. 59(34): 3388-3397.	Zhang Junna, Xia Zhengkai, Zhang Xiaohu. (2014). Carbonized plant remains from the Neolithic-Bronze Age in the Luoyang Basin. Chinese Science Bulletin. 59(34): 3388-3397.; 张俊娜, 夏正楷, 张小虎. (2014). 洛阳盆地新石器-青铜时期的炭化植物遗存. 中国科学. 59(34): 3388-3397.
Huizui	灰嘴	China	Henan	Yanshi, Luoyang	34.6519	112.741	Bronze Age	Erlitou	-1900	-1500	-1700	Ors	Pa	Se	yes	yes	Lee G-A and Bestel S (2007) Contextual analysis of plant remains at the Erlitou-period Huizui site, Henan, China. Indo-Pacific Prehistory Association Bulletin 27: 49-60.	Lee G-A, Crawford G, Liu L and Chen X (2007) Plants and people from the early Neolithic to the Shang periods in North China. Proceedings of the National Academy of Sciences 104(3): 1087-1092.	Weisskopf AR (2014). Millets, rice and farmers: phytoliths as indicators of agricultural, social and ecological change in Neolithic and Bronze age central China. BAR International Series 2589. Oxford: Archaeopress.;	Zhang Junna, Xia Zhengkai, Zhang Xiaohu. (2014). Carbonized plant remains from the Neolithic-Bronze Age in the Luoyang Basin. Chinese Science Bulletin. 59(34): 3388-3397.; 张俊娜, 夏正楷, 张小虎. (2014). 洛阳盆地新石器-青铜时期的炭化植物遗存. 中国科学. 59(34): 3388-3397.	Zhang Junna, Xia Zhengkai, Zhang Xiaohu. (2014). Carbonized plant remains from the Neolithic-Bronze Age in the Luoyang Basin. Chinese Science Bulletin. 59(34): 3388-3397.; 张俊娜, 夏正楷, 张小虎. (2014). 洛阳盆地新石器-青铜时期的炭化植物遗存. 中国科学. 59(34): 3388-3397.
Hulas	हुलास	India	Uttar Pradesh	Hulas	29.7045	77.3597	Late Harappan	-	-1800	-1300	-1550	Ors		?Se	yes	x	Saraswat KS (1993) Plant economy of Late Harappans at Hulas. Purattatva 23: 1-12.	Fuller DQ (2003). Indus and Non-Indus Agricultural Traditions: Local Developments and Crop Adoptions on the Indian Peninsula. In: Weber S, Belcher W (eds) Indus Ethnobiology: New Perspectives from the Field. Lanham, Maryland: Lexington Books, 343-396
Hulijia	官亭	China	Qinghai	Guanting, Minhe county border with Gangsu	35.8764	102.802	Neolithic	Miaodigou	-4000	-3500	-3750		Pa	Se	yes	yes	Liu CJ [刘长江], Jin GY [靳桂云] and Kong ZC [孔昭宸] (2008) Archaeobotany: Research on seeds and fruits [植物考古-种子果实研究 ]. Shandong University Orient Archaeology Research Series. Beijing: Science Press [科学出版社].	Jia X (2012) 青海省东北部地区新石器—青铜时代文化演化过程与植物遗存研 [Cultural Evolution Process and Plant Remains during Neolithic-Bronze Age in Northeast Qinghai Province]. Unpublished PhD. Lanzhou University.	Jia, X. (2012). Study of the Cultural Evolution and Plant Remains of Neolithic-Bronze Age in Northeast Qinghai Province. Dissertation. Lanzhou (China): Lanzhou University. / 贾鑫. 2012. 青海省东北部地区新石器-青铜时代文化演化过程与植物遗存研究. 博士学位论文. 兰州: 兰州大学	Jia, X. (2012). Study of the Cultural Evolution and Plant Remains of Neolithic-Bronze Age in Northeast Qinghai Province. Dissertation. Lanzhou (China): Lanzhou University. / 贾鑫. 2012. 青海省东北部地区新石器-青铜时代文化演化过程与植物遗存研究. 博士学位论文. 兰州: 兰州大学
Hulou	胡楼	China	Henan	Yuzhou, Xuchang	34.0575	113.6	Neolithic	Late Yangshao	-3100	-2900	-3000	Ors	Pa	Se	x	x	Stevens, C. J., Shelach-Lavi, G., Zhang, H., Teng, M., & Fuller, D. Q. (2021). A model for the domestication of Panicum miliaceum (common, proso or broomcorn millet) in China. Vegetation History and Archaeobotany, 30, 21–33.	Ying Valley Survey Unpublished
Huluhe	葫芦河	China	Gansu	Qin'An, Tianshui	34.8503	105.67	Neolithic	Dadiwan I	-6050	-5350	-5700		Pa		x	yes	Ji D [吉笃学] (2009) Zhongguo Xibei diqu caiji jingji xiang nongye jingji guodu de keneng dongyin 中国西北地区采集经济向农业经济过渡的可能动因. Kaogu yu Wenwu 考古与文物 4: 36-47 (in Chinese).	Ji, Duxue. (2009). Possible reasons for the transition from collecting economy to agricultural economy in northwest China. Archeology and Cultural Relics 4: 36-47.; 吉笃学. (2009). 中国西北地区采集经济向农业经济过渡的可能动因. 考古与文物 2009(4): 36-47
Huluhe	葫芦河	China	Gansu	Qin'An, Tianshui	34.8503	105.67	Neolithic	Banpo phase, Early Yangshao	-4400	-4000	-4200		Pa	Se	x	yes	Ji, Duxue. (2009). Possible reasons for the transition from collecting economy to agricultural economy in northwest China. Archeology and Cultural Relics 4: 36-47.; 吉笃学. (2009). 中国西北地区采集经济向农业经济过渡的可能动因. 考古与文物 2009(4): 36-47
Huluhe	葫芦河	China	Gansu	Qin'An, Tianshui	34.8503	105.67	Neolithic	Miaodigou, Middle Yangshao	-4000	-3300	-3650		Pa	Se	x	yes	Ji D [吉笃学] (2009) Zhongguo Xibei diqu caiji jingji xiang nongye jingji guodu de keneng dongyin 中国西北地区采集经济向农业经济过渡的可能动因. Kaogu yu Wenwu 考古与文物 4: 36-47 (in Chinese).	Ji, Duxue. (2009). Possible reasons for the transition from collecting economy to agricultural economy in northwest China. Archeology and Cultural Relics 4: 36-47.; 吉笃学. (2009). 中国西北地区采集经济向农业经济过渡的可能动因. 考古与文物 2009(4): 36-47
Huluhe	葫芦河	China	Gansu	Qin'An, Tianshui	34.8503	105.67	Neolithic	Late Yangshao	-3500	-3000	-3250		Pa	Se	x	yes	Ji D [吉笃学] (2009) Zhongguo Xibei diqu caiji jingji xiang nongye jingji guodu de keneng dongyin 中国西北地区采集经济向农业经济过渡的可能动因. Kaogu yu Wenwu 考古与文物 4: 36-47 (in Chinese).	Ji, Duxue. (2009). Possible reasons for the transition from collecting economy to agricultural economy in northwest China. Archeology and Cultural Relics 4: 36-47.; 吉笃学. (2009). 中国西北地区采集经济向农业经济过渡的可能动因. 考古与文物 2009(4): 36-47
Huluhe	葫芦河	China	Gansu	Qin'An, Tianshui	34.8503	105.67	Neolithic	Lower Changshan, Longshan	-2800	-2500	-2650			Se	x	yes	Ji D [吉笃学] (2009) Zhongguo Xibei diqu caiji jingji xiang nongye jingji guodu de keneng dongyin 中国西北地区采集经济向农业经济过渡的可能动因. Kaogu yu Wenwu 考古与文物 4: 36-47 (in Chinese).	Ji, Duxue. (2009). Possible reasons for the transition from collecting economy to agricultural economy in northwest China. Archeology and Cultural Relics 4: 36-47.; 吉笃学. (2009). 中国西北地区采集经济向农业经济过渡的可能动因. 考古与文物 2009(4): 36-47
Huluhe	葫芦河	China	Gansu	Qin'An, Tianshui	34.85	105.67	Bronze Age	Qijia-Qiaocun	-2300	-2000	-2150		Pa	Se	x	yes	Ji D [吉笃学] (2009) Zhongguo Xibei diqu caiji jingji xiang nongye jingji guodu de keneng dongyin 中国西北地区采集经济向农业经济过渡的可能动因. Kaogu yu Wenwu 考古与文物 4: 36-47 (in Chinese).	Ji, Duxue. (2009). Possible reasons for the transition from collecting economy to agricultural economy in northwest China. Archeology and Cultural Relics 4: 36-47.; 吉笃学. (2009). 中国西北地区采集经济向农业经济过渡的可能动因. 考古与文物 2009(4): 36-47
Hulushan	葫芦山	China	Fujian	Wuyishan, Nanping	27.5134	118.015	Neolithic	cf. Huangguashan	-1892	-1699	-1795.5	Ors		Se	x	x	Fujian Provincial Museum, Department of History, Xiamen University, Wuyishan City Museum. Brief excavation report of Hulushan in Wuyishan City, Fujian Province, 2014. Southeast Culture 2016;2:19–36 (in Chinese).	Ge, W., Yang, S., Chen, Y., Dong, S., Jiao, T., Wang, M., et al. (2019). Investigating the late neolithic millet agriculture in Southeast China: New multidisciplinary evidences. Quat. Int., 529, 18–24.
Hunanguo	湖南郭	China	Henan	Wuyang, Luohe	33.6669	113.701	Neolithic	Late Yangshao	-3750	-3050	-3400	Ors	Pa	Se	x	yes	Cheng ZJ (2016) Research on the plant food utilization of the Neolithic age in the upper and middle Huai River Vally. A dissertation for doctor’s degree of University of Science and Technology of China, Hefei, pp 66–69 (in Chinese with English abstract)	Yang, Y., Cheng, Z., Li, W., Yao, L., Li, Z., Luo, W., … Zhang, J. (2016). The emergence, development and regional differences of mixed farming of rice and millet in the upper and middle Huai River Valley, China. Science China Earth Sciences, 59, 1779–1790.	Cheng Z J, Yang Y Z, Zhang J Z, Fang F, Yu J, Chen B B, Chen C F, Zhang H, Gong X C. 2016. Research on charred plant remains from the Xiaosungang site in Huainan city, Anhui Province (in Chinese). Quat Sci, 36: 302–311
Huoshaogou	火烧沟	China	Gansu	Yumen, Jiuquan	39.9498	97.7088	Bronze Age	Shaogou/Qijia	-1885	-1620	-1752.5		Pa	Se	yes	yes	Dodson JR, Li XQ, Zhou XY, Zhao KL, Sun N, and Atahan P (2013) Origin and spread of wheat in China. Quaternary Science Reviews 72: 108-111.	Zhou, XY., Li, XQ., Dodson, J., & Zhao, K-L. (2016). Rapid agricultural transformation in the prehistoric Hexi corridor, China. Quaternary International, 426, 33–41.	Chen T., Jia X., Li H., & Dong G. (2019). The analysis of spatiotemporal transformations of agricultural and its influence factors during Qijia culture period in GansuQinghai region. Quaternary Sciences, 39(1), 132–143. https://doi.org/10.11928/j.issn.1001-7410.2019.01.13
Huoshiliang	火石梁	China	Gansu	Jinta, Jiuquan	40.26	99.305	Bronze Age	Siba	-2135	-1895	-2015		Pa	Se	yes	yes	Dodson JR, Li XQ, Zhou XY, Zhao KL, Sun N, and Atahan P (2013) Origin and spread of wheat in China. Quaternary Science Reviews 72: 108-111.	Zhou, XY., Li, XQ., Dodson, J., & Zhao, K-L. (2016). Rapid agricultural transformation in the prehistoric Hexi corridor, China. Quaternary International, 426, 33–41.
Huoshiliang	火石梁	China	Shaanxi	Dingbian, Yulin	37.3667	108.217	Bronze Age	-	-2060	-1750	-1905		Pa	Se	x	x	Bao Y, Zhou X, Liu H, Hu S, Zhao K, Atahan P, et al. (2018) Evolution of prehistoric dryland agriculture in the arid and semi-arid transition zone in northern China. PLoS ONE 13(8): e0198750. https://doi.org/10.1371/journal. pone.0198750
Huoshiliang	火石梁	China	Gansu	Jinta, Jiuquan	40.26	99.305	Bronze Age	Xichengyi (Manchang)	-1883	-1753	-1818		Pa	Se	yes	x	Dong, G., Yang, Y., Liu, X., Li, H., Cui, Y., Wang, H., … Chen, F. (2018). Prehistoric trans-continental cultural exchange in the Hexi Corridor, northwest China. The Holocene, 28, 621–628.	Li, H., James, N., Chen, J., Zhang, S., Du, L., Yang, Y., … Jia, X. (2023). Agricultural Economic Transformations and Their Impacting Factors around 4000 BP in the Hexi Corridor, Northwest China. Land, 12, 425.
Huoshitan	火石滩	China	Gansu	Minqin	38.9701	103.506	Bronze Age	Shajing	-777	-542	-659.5		Pa	Se	x	x	Dong, G., Yang, Y., Liu, X., Li, H., Cui, Y., Wang, H., … Chen, F. (2018). Prehistoric trans-continental cultural exchange in the Hexi Corridor, northwest China. The Holocene, 28, 621–628.
Hurere	胡热热	China	Qinghai	Minhe	35.8847	102.822	Neolithic	Yangshao	-3492	-3024	-3258		Pa	Se	yes	yes	Chen FH, Dong G, Zhang D, Liu X, Jia X, An C and Jones MK (2015) Agriculture facilitated permanent human occupation of the Tibetan Plateau after 3600 BP. Science 347(6219): 248-250.	Jia, X. (2012). Study of the Cultural Evolution and Plant Remains of Neolithic-Bronze Age in Northeast Qinghai Province. Dissertation. Lanzhou (China): Lanzhou University. / 贾鑫. 2012. 青海省东北部地区新石器-青铜时代文化演化过程与植物遗存研究. 博士学位论文. 兰州: 兰州大学
Hutuohe	滹沱河	China	Shanxi	Yuanping, Xinzhou	38.9741	112.796	Neolithic	Longshan	-3000	-1900	-2450	Ors	Pa	Se	x	yes	Jiang Yuchao, Dai Xiangming, Wang Lizhi, Wang Xiaoyi, Qin Ling. Plant macro-remains reveals the agricultural pattern and regional variation of Shanxi plateau during Longshan Period[J]. Quaternary Sciences, 2019, 39(1): 123-131. doi: 10.11928/j.issn.1001-7410.2019.01.12. / 蒋宇超, 戴向明, 王力之, 王晓毅, 秦岭. 大植物遗存反映的龙山时代山西高原的农业活动与区域差异[J]. 第四纪研究, 2019, 39(1): 123-131. doi: 10.11928/j.issn.1001-7410.2019.01.12	Jiang, Yuchao. 2011. Hutuohe shangyou kagou diaocha chutu zhiwu yicun chubu yanjiu [Preliminary Analysis of Plant Remains from Archaeological Regional Survey in the Upper Hutou River Valley). Unpublished BA thesis. Peking University, Beijing. [in Chinese].
Hwacheon-ri	화천리	Korea South	Gyeongju	Gyeongju	35.7864	129.127	Middle Bronze Age	Mumum, Middle	-800	-400	-600	Ors	Pa	Se	yes	x	Lee G-A (2007) Analysis of plant remains from the Hwacheon-ri site, Gyeongju. In: Han D-S (ed.), The Ancient Site at Hwacheon-ri, Gyeongju. The Yeongnam Institute of Cultural Properties, Chilgok, pp 197-203 (in Korean).
Hwacheon-ri	화천리	Korea South	Gyeongju	Gyeongju	35.7923	129.134	Middle-Late Bronze Age	Mumun, Middle-Late	-1380	-420	-900	Ors	Pa	Se	x	x	Yeongnam Cultural Properties Research Institute, (2007). Gyeongju Hwacheon-ri Site, Gyeongbu High-Speed Railway Construction Zone.; Gyoung-Ah Lee, (2007). Appendix 3. Analysis of plant remains excavated from the Hwacheon-ri ruins in Gyeongju, Gyeongju Hwacheon-ri Ruins: Within the Gyeongbu High-Speed Railway Construction Zone, (Financial) Lingnan Cultural Institute.	National Research Institute of Cultural Heritage (2015). Archaeobotanical Data in East Asia: Prehistoric Age, Korea. Daejeon: National Research Institute of Cultural Heritage.
Imlidh-Khurd	इम्लिदि-खुर्द	India	Uttar Pradesh	Sikriganj	26.5083	83.2014	Period I Cord-impressed Red Ware (pre-1300 BC)	-	-2000	-1300	-1650	Ors		?Se	yes	x	Saraswat KS (1993) Seed and fruit remains at ancient Imlidh-Khurd, Gorakhpur: a preliminary report. Pragdhara 3: 37-41.
Imlidh-Khurd	इम्लिदि-खुर्द	India	Uttar Pradesh	Sikriganj	26.5083	83.2014	Period II Narhan Culture (1300-800 BC)	-	-1300	-800	-1050	Ors		?Se	yes	x	Saraswat KS (1993) Seed and fruit remains at ancient Imlidh-Khurd, Gorakhpur: a preliminary report. Pragdhara 3: 37-41.
Inari	稲里	Japan	Kansai Shiga	Shiga	35.2192	136.18	Yayoi	Yayoi (Early)	-800	-350	-575	Ors	Pa	Se	x	x	Niiyama, Masahiro. (2000). Seed identification and pollen analysis excavated from the Inari ruins (doken 2). In Inari ruins - Excavation survey report related to the prefectural general farm road improvement project Shiga Prefectural Board of Education - Foundation Shiga Prefectural Cultural Properties Protection Association. Shiga Prefectural Board of Education-Shiga Prefectural Cultural Propert…	新山雅広（パレオ・ラボ）. (2000). 稲里遺跡（土坑2）出土の種子同定および花粉分析. In 稲里遺跡-県営一般農道整備事業関連遺跡発掘調査報告書滋賀県教育委員会-財団法人滋賀県文化財保護協会. 滋賀県教育委員会-財団法人滋賀県文化財保護協会 (pp. 26-27図版12-13).
Inariyama	稲荷山古	Japan	Chubu Aichi	Toyokawa, Aichi	34.7616	137.436	Jomon-Yayoi	Final Jomon/Initial Yayoi/Early Yayoi	-950	-400	-675			Se	x	x	Endo, E., & Leipe, C. (2022). The onset, dispersal and crop preferences of early agriculture in the Japanese archipelago as derived from seed impressions in pottery. Quaternary International 623: 35-49.	Endo, E., (2015). The beginning of agriculture in the Japanese archipelago based on the perspective of cultivated cereals. Doctoral dissertation, Tokyo Metropolitan University, Tokyo (in Japanese).
Inarizako	稲荷迫	Japan	Kyushu Kagoshima	Shibushi, Kagoshima	31.5075	131.083	Jomon-Yayoi	End of Final Jomon/Initial Yayoi	-800	-500	-650			Se	x	x	Endo, E., & Leipe, C. (2022). The onset, dispersal and crop preferences of early agriculture in the Japanese archipelago as derived from seed impressions in pottery. Quaternary International, 623, 35–49.	Shitara, H., Moriya, R., Sasaki, Y., Momohara, A., & Nasu, H., (2019). In search of the origins of grain cultivation in the Japanese archipelago - Report on the results of period indentation surveys using the replica method (including tables and illustrations). Hiroki Shitara. (ed.) Archeology of the Formation of an Agricultural Cultural Complex Volume 1: The Beginning of Agriculture, (pp. 191-34…	設楽博己・守屋亮・佐々木由香・百原新・那須浩郎. (2019). 日本列島における穀物栽培の起源を求めて―レプリカ法による期圧痕調査結果報告―(表・図版を含む). 設楽博己 (編著) 農耕文化複合形成の考古学 上―農耕のはじまり―, (頁 191-346). 雄山閣: 東京.
Inbo-ri (Beondapdeul )	인보리 (번답들)	Korea South	Gyeongsang	Ulsan	35.652	129.146	Middle Bronze Age	Mumum, Middle	-850	-550	-700			Se	yes	x	Ahn Sung-Mo pers. Comm.	Ahn, S.-M. (2013). List of crop remains from the Korean peninsula. In, Ahn, S.-M. (Ed.), Archaeology of Agriculture [nong-eob-ui gogohag], (pp. 275–302). Sahwe Pyeongron, Seoul. (In Korean). 안승모 (2013). 부록 1. 한반도 출토 작물유체 집성표(안승모), pp. 275–302, 한국고고학회편, 2013, 농업의 고고학(한국고고학회 학술총서 5, 사회평론).	Kim, M., Lee, J., Hyung, Y., Shin, H., Kim, S., & Chae, S. (2023). Paddy rice, aggregation, and the development of Mumun social organization in Ulsan, southeastern Korea. Archaeological Research in Asia, 34, 100447.
Ishigyo (Iida)	石行	Japan	Chubu Nagano	Iida, Nagano	35.5357	137.866	Yayoi	Early Yayoi	-750	-300	-525	Ors	Pa	Se	x	x	Endo, E., & Leipe, C. (2022). The onset, dispersal and crop preferences of early agriculture in the Japanese archipelago as derived from seed impressions in pottery. Quaternary International 623: 35-49.	Endo, E., Takase, K., (2011). Foxtail millet (Setaria italica (L.) P. Beauv.) and broomcorn millet (Panicum miliaceum L.) of the Final Jomon period in the Ina Basin, central Japan. Quarterly of Archaeological Studies 58(2): 74-85. (in Japanese).	Nakazawa, M., Ushino, T., (1998). Observation of rice husk-like imprints on latest Jomon period pot sherds using the replicating method. Journal of Jomon Period Studies 9: 1-28. (in Japanese).
Ishigyo (Matsumoto) [Ishigo]	石行	Japan	Chubu Nagano	Kotobukikita, Matsumoto, Nagano	36.2281	137.969	Yayoi	Early Yayoi	-750	-300	-525			Se	x	x	Endo, E., & Leipe, C. (2022). The onset, dispersal and crop preferences of early agriculture in the Japanese archipelago as derived from seed impressions in pottery. Quaternary International 623: 35-49.	Sasaki, Y., Nakazawa, M., Nasu, H., Yoneda, K., Koizumi, R. (2009). Identification of Setaria impressions on potsherds from the end of the Final Jomon to the Early Yayoi periods recovered from the Nakayashiki site, Kanagawa, and the Ishigyo site, Nagano, ( pp. 48-49). Lecture abstracts of 24th conference of the Japanese Association of Historical Botany. (in Japanese).
Ishiiiriguchi	石井入口	Japan	Kyushu Oita	Oita	32.9526	131.289	Jomon	Final Jomon	-1200	-500	-850			Se	x	x	Endo, E., & Leipe, C. (2022). The onset, dispersal and crop preferences of early agriculture in the Japanese archipelago as derived from seed impressions in pottery. Quaternary International, 623, 35–49.
Ishinotsubo	石之坪	Japan	Chubu Yamanashi	Nirasaki, Yamanashi	35.764	138.398	Yayoi	Early Yayoi	-750	-300	-525		Pa		x	x	Endo, E., & Leipe, C. (2022). The onset, dispersal and crop preferences of early agriculture in the Japanese archipelago as derived from seed impressions in pottery. Quaternary International, 623, 35–49.	Nakayama, S. (Ed.) (2014). Origin of Grain Agriculture in the Japanese Archipelago and the Korean Peninsula. Yamanashi Prefectural Museum: Fuefuki City (in Japanese).
Izumi A	和泉A	Japan	Chubu Niigata	Joetsu, Niigata	36.9447	138.214	Yayoi	Early Yayoi	-750	-300	-525		Pa	Se	x	x	Endo, E., & Leipe, C. (2022). The onset, dispersal and crop preferences of early agriculture in the Japanese archipelago as derived from seed impressions in pottery. Quaternary International, 623, 35–49.	Nakazawa, M. (2017). Spread and establishment of agriculture in the Japanese archipelago. In: Shitara, H. (Ed.), The Beginning of the Yayoi Culture, Archaeology Quarterly, vol. 138., (pp. 79-82). Yuzankaku: Tokyo. (in Japanese).
Jiahu	贾湖	China	Henan	Wuyang, Luohe	33.62	113.674	Neolithic	Peiligang	-6660	-5510	-6085	wOrs		?Se	yes	yes	Zhao Z and Zhang J (2009) The report of flotation work at the Jiahu site. Kaogu 8: 86-95 (in Chinese).	Zhang JZ and Wang XK (1998) Notes on the recent discovery of ancient cultivated rice at Jiahu, Henan Province: A new theory concerning the origin of Oryza japonica in China. Antiquity 72: 897–901.	Zhang J and Cui Q (2013) The Jiahu Site in the Huai River Area. In Underhill AP (ed.), A Companion to Chinese Archaeology. Oxford: Blackwell, pp. 194-212.	Zhang C and Hung H-C (2013) Jiahu 1: earliest farmers beyond the Yangtze River. Antiquity 87(33): 46 – 63.	Cheng Z. [程至杰 ] (2016). Study on plant food utilization in the Neolithic upper and middle Huai River. PhD, University of Sciences and Technology of China.	Hu, Y., Ambrose, S. H., & Wang, C. (2006). Stable isotopic analysis of human bones from Jiahu site, Henan, China: Implications for the transition to agriculture. Journal of Archaeological Science, 33, 1319–1330.
Jiajiabao	加家堡	China	Shanxi	Jiajiapucun, Jiang County, Yuncheng,	35.499	111.463	Neolithic	Longshan	-1900	-1800	-1800		Pa	Se	yes	x	Song J (2011) The agricultural economy during the Longshan period: an archaeobotanical perspective from Shandong and Shanxi. Unpublished PhD Thesis. UCL. London
Jiajiabao (south)	加家堡 (南)	China	Shanxi	Jiajiapucun, Jiang County, Yuncheng,	35.5075	111.456	Bronze Age	Erlitou	-1900	-1500	-1700	Ors	Pa	Se	yes	x	Song J (2011) The agricultural economy during the Longshan period: an archaeobotanical perspective from Shandong and Shanxi. Unpublished PhD Thesis. UCL. London
Jiajiagou (Fuxin 12D56)	贾家沟 (阜新 12D56)	China	Liaoning	Fuxin	42.1738	121.889	Neolithic	Xinglongwa	-5990	-5790	-5890		Pa		x	x	Shelach-Lavi G, Teng M, Goldsmith Y, Wachtel I, Stevens CJ, Marder O, Wan XF, Wu XH, Tu DD, Shavit R, Polissar P, Xu, H., and Fuller, DQ (2019) Sedentism and plant cultivation in northeast China emerged during affluent conditions. PLoS ONE 14(7): e0218751. https://doi.org/10.1371/journal. pone.0218751	Stevens, C. J., Shelach-Lavi, G., Zhang, H., Teng, M., & Fuller, D. Q. (2021). A model for the domestication of Panicum miliaceum (common, proso or broomcorn millet) in China. Vegetation History and Archaeobotany, 30, 21–33.
Jiajiagouxi	贾家沟	China	Liaoning	Fuxin	42.1738	121.889	Neolithic	Xinglongwa	-5990	-5790	-5890		Pa		x	yes	Shelach-Lavi G, Teng M, Goldsmith Y, Wachtel I, Stevens CJ, Marder O, Wan XF, Wu XH, Tu DD, Shavit R, Polissar P, Xu, H., and Fuller, DQ (2019) Sedentism and plant cultivation in northeast China emerged during affluent conditions. PLoS ONE 14(7): e0218751. https://doi.org/10.1371/journal. pone.0218751	Stevens, C. J., Shelach-Lavi, G., Zhang, H., Teng, M., & Fuller, D. Q. (2021). A model for the domestication of Panicum miliaceum (common, proso or broomcorn millet) in China. Vegetation History and Archaeobotany, 30, 21–33.
Jiajiapu (Jiaijiabao)	加家堡	China	Shanxi	Jiang County, Yuncheng	35.5051	111.469	Neolithic	Late Longshan	-2600	-1900	-2250		Pa	Se	x	yes	Song, J., Wang, L., & Fuller, D. Q. (2019). A regional case in the development of agriculture and crop processing in northern China from the Neolithic to Bronze Age: Archaeobotanical evidence from the Sushui River survey, Shanxi province. Archaeological and Anthropological Sciences, 11, 667–682. (supplementary material)
Jiajiapu (Jiaijiabao)	加家堡	China	Shanxi	Jiang County, Yuncheng	35.5051	111.469	Bronze Age	Erlitou	-1900	-1700	-1800	Ors	Pa	Se	x	yes	Song, J., Wang, L., & Fuller, D. Q. (2019). A regional case in the development of agriculture and crop processing in northern China from the Neolithic to Bronze Age: Archaeobotanical evidence from the Sushui River survey, Shanxi province. Archaeological and Anthropological Sciences, 11, 667–682. (supplementary material)
Jiangjiazui	蒋家嘴	China	Gansu	Lingtai, Pingliang	35.0334	107.433	Bronze Age	Qijia	-2460	-2200	-2330		Pa	Se	x	yes	Chen Tingting, Jia Xin, Li Haiming, Dong Guanghui. The analysis of spatiotemporal transformations of agricultural and its influence factors during Qijia culture period in GansuQinghai region[J]. Quaternary Sciences, 2019, 39(1): 132-143. doi: 10.11928/j.issn.1001-7410.2019.01.13; 陈亭亭, 贾鑫, 黎海明, 董广辉. 甘青地区齐家文化时期农业结构的时空变化及其影响因素分析[J]. 第四纪研究, 2019, 39(1): 132-143. doi: 10.11928/j.issn.1001-7410.2019.01…
Jiangzhai	姜寨	China	Shaanxi	Lintongt, Xi'An	34.3787	109.218	Neolithic	Yangshao	-5000	-4000	-4500		Pa		yes	x	Yan W (1992) Origins of agriculture and animal husbandry in China. In: Aikens CM and Song NR (eds) Pacific Northeast Asia in Prehistory: hunter-fisher-gatherers, farmers, and sociopolitical elites. Pullman, Washington: Washington State University Press,	Liu CJ [刘长江], Jin GY [靳桂云] and Kong ZC [孔昭宸] (2008) Archaeobotany: Research on seeds and fruits [植物考古-种子果实研究 ]. Shandong University Orient Archaeology Research Series. Beijing: Science Press [科学出版社].	Peterson CE and Shelach G (2012) Jiangzhai: Social and Economic Organization of a Middle Neolithic Chinese Village. Journal of Anthropological Archaeology 31: 265–301.;
Jianxin	枣庄建新	China	Shandong	Zaozhuang	34.9302	117.412	Neolithic	Dawenkou	-3000	-2600	-2800			Se	yes	x	Liu CJ [刘长江], Jin GY [靳桂云] and Kong ZC [孔昭宸] (2008) Archaeobotany: Research on seeds and fruits [植物考古-种子果实研究 ]. Shandong University Orient Archaeology Research Series. Beijing: Science Press [科学出版社].	Luan FS (2013) The Dawenkou Culture in the Lower Yellow River and Huai River Basin areas. In: Underhill AP (ed.) A Companion to Chinese Archaeology. Oxford: Blackwell, pp. 411-434.
Jiaochangpu	教场铺	China	Shandong	Chiping	36.4093	116.261	Neolithic	Longshan	-2400	-1900	-2150		Pa	Se	yes	yes	Zhao ZA (2004) A comparison of the archaeobotanical remains between the Liangchenzhan and Jiaochangpu. Dongfang Kaogu 1: 210–224.	d’Alpoim Guedes J, Jin G and Bocinsky KR (2015) The impact of climate on the spread of rice to north-eastern China: A new look at the data from Shandong Province. PLoS ONE 10(6): e0130430. doi:10.1371/journal.pone.0130430.	Jin G et al. (2009). Research on charred macro fossils unearthed from archaeological sites in Shandong (cooperation, ranked first), edited by: Oriental Archeology Research Center of Shandong University, Oriental Archeology (6), Science Press, Beijing, 2009: 289～305. ; 山东地区考古遗址出土木炭种属研究（合作，排名第一），靳桂云等：山东大学东方考古研究中心编，东方考古（6），科学出版社，北京，2009：289～305	Jin G et al. (2009). Research on charred macro fossils unearthed from archaeological sites in Shandong (cooperation, ranked first), edited by: Oriental Archeology Research Center of Shandong University, Oriental Archeology (6), Science Press, Beijing, 2009: 289～305. ; 山东地区考古遗址出土木炭种属研究（合作，排名第一），靳桂云等：山东大学东方考古研究中心编，东方考古（6），科学出版社，北京，2009：289～305
Jiaojia	焦家	China	Shandong	Zhangqiu, Jinan	36.7806	117.343	Neolithic	Middle-Late Dawenkou, Late Yangshao	-2950	-2700	-2825		Pa	Se	x	yes	Wu Ruijing. (2018). Research on the livelihood economy of Dawenkou Culture - Evidence from botanical archeology [D.]. Jinan: Master's Thesis of Shandong University.; 吴瑞静．(2018). 大汶口文化生业经济研究—来自植物考古的证据 [D.]. 济南: 山东大学硕士学位论文	Gou, Rongzhen & Jin, Guiyun. (2019). Wheat agriculture in Haidai area during the pre-Qin period[J]. Wheat agriculture in Haidai area during the pre-Qin period[J]. Quaternary Research 39(1): 144-160.; 郭荣臻，靳桂云．先秦时期海岱地区的麦作农业 [J.]. 第四纪研究 39(1): 144-160.
Jiaoridang	交日党?	China	Qinghai	Xunhua	35.77	102.39	Bronze Age	Kayue	-1513	-1413	-1463	Ors (x1)	Pa	Se	yes	yes	Chen FH, Dong G, Zhang D, Liu X, Jia X, An C and Jones MK (2015) Agriculture facilitated permanent human occupation of the Tibetan Plateau after 3600 BP. Science 347(6219): 248-250.	Jia, X. (2012). Study of the Cultural Evolution and Plant Remains of Neolithic-Bronze Age in Northeast Qinghai Province. Dissertation. Lanzhou (China): Lanzhou University. / 贾鑫. 2012. 青海省东北部地区新石器-青铜时代文化演化过程与植物遗存研究. 博士学位论文. 兰州: 兰州大学
Jigongshan	基公山	China	Guizhou	Weining County, Zhongshui	27.2216	103.802	Bronze Age	Shang (Early)/Zhou	-1300	-800	-1050	Ors	?Pa	?Se	x	x	Guedes, J. d’Alpoim, Jiang, M., He, K., Wu, X., & Jiang, Z. (2013). Site of Baodun yields earliest evidence for the spread of rice and foxtail millet agriculture to south-west China. Antiquity, 87(337), 758–771. https://doi.org/10.1017/S0003598X00049449	Guizhou Sheng Kaogusuo & Sichuan Daxue Lishixi Kaogu Jiaoyansuo. (2006). Report on excavations at the site of Jigongshan in Weining, Guizhou. Kaogu 2006 (8), 11-27. (in Chinese).	Zhang, C. & Hung, H-C. (2010). The emergence of agriculture in southern China. Antiquity 84, 11-2.5
Jijiagou	纪家沟	China	Shandong	Ju County, Rizhao	35.4699	118.92	Bronze Age	Western Zhou dynasty	-1045	-771	-908			Se	x	yes	Chen Xuexiang, Fang Hui, Feinman Gary, et al. Carbonized seeds from the field survey in Southeastern Shandong [ M ] 〃 Eastern Archaeology Research Center of Shandong University. Oriental Archaeology ( 6 ) . Beijing ： Science Press , 2009 ： 354 -357.	Guo Rongzhen, Jin Guiyun. Wheat agriculture in Haidai area during the pre-Qin period[J]. Quaternary Research, 2019, 39(1): 144-160. / 郭荣臻，靳桂云．先秦时期海岱地区的麦作农业 [J]. 第四纪研究，2019，39(1): 144-160.
Jijwa-ri	지좌리	Korea South	Gyeongsang	Gimcheon	35.9758	127.979	Late Neolithic	Chulmun, Late	-2000	-1500	-1750		Pa	Se	x	x	Daito Institute of Cultural Heritage, (2012)., Gumcheon Chisori Ruins I (Neolithic Age): Geumcheon Fu Project Multi-purpose Construction Site (Area 2-1·8) Ruins Test and Excavation Survey Report (No. 1 volume).; Daedong Institute of Cultural Heritage, 2012, Gumcheon Chisori Ruins II (Bronze Age - This Article -): Relics Test and Excavation Survey Report (No. 2-1·8 Area) within the construction si…	National Research Institute of Cultural Heritage (2015). Archaeobotanical Data in East Asia: Prehistoric Age, Korea. Daejeon: National Research Institute of Cultural Heritage.
Jijwa-ri	지좌리	Korea South	Gyeongsang	Gimcheon	35.9758	127.979	Middle-Late Bronze Age	Mumun, Middle-Late	-760	-400	-580		Pa		x	x	Daito Institute of Cultural Heritage, (2012)., Gumcheon Chisori Ruins I (Neolithic Age): Geumcheon Fu Project Multi-purpose Construction Site (Area 2-1·8) Ruins Test and Excavation Survey Report (No. 1 volume).; Daedong Institute of Cultural Heritage, 2012, Gumcheon Chisori Ruins II (Bronze Age - This Article -): Relics Test and Excavation Survey Report (No. 2-1·8 Area) within the construction si…	National Research Institute of Cultural Heritage (2015). Archaeobotanical Data in East Asia: Prehistoric Age, Korea. Daejeon: National Research Institute of Cultural Heritage.
Jinchankou	金蝉口	China	Qinghai	Huzhu Tu, Haidong	36.9203	102.538	Bronze Age	Qijia	-2150	-1950	-2050		Pa	Se	yes	yes	Ren, L., Yang, Y., Wang, Q., Zhang, S., Chen, T., Cui, Y., … Dong, G. (2021). The transformation of cropping patterns from Late Neolithic to Early Iron Age (5900–2100 BP) in the Gansu–Qinghai region of northwest China. The Holocene, 31, 183–193.	Tingting C., Xin J., Haiming L., & Guanghui D. (2019). The analysis of spatiotemporal transformations of agricultural and its influence factors during Qijia culture period in GansuQinghai region. Quaternary Sciences, 39, 132–143.
Jinchankou	金蝉口	China	Qinghai	Huzhu	36.9203	102.539	Bronze Age	Qijia	-2021	-1891	-1956		Pa	Se	yes	yes	Chen FH, Dong G, Zhang D, Liu X, Jia X, An C and Jones MK (2015) Agriculture facilitated permanent human occupation of the Tibetan Plateau after 3600 BP. Science 347(6219): 248-250.	Yang, Y. (2014). The analysis of charred plant seeds at Jinchankou site and Lijiaping site during Qijia Culture period in the Hehuang region, China (Doctoral dissertation, Lanzhou University). (in Chinese).; 杨颖. (2014). 河湟地区金禅口和李家坪齐家文化遗址植物大遗存分析. 博士论文. 兰州大学资源环境学院	Tingting C., Xin J., Haiming L., & Guanghui D. (2019). The analysis of spatiotemporal transformations of agricultural and its influence factors during Qijia culture period in GansuQinghai region. Quaternary Sciences, 39, 132–143.
Jinchankou	金蝉口	China	Qinghai	Huzhu Tu, Haidong	36.9203	102.538	Bronze Age	Qijia	-1950	-1750	-1850		Pa	Se	yes	yes	Ren, L., Yang, Y., Wang, Q., Zhang, S., Chen, T., Cui, Y., … Dong, G. (2021). The transformation of cropping patterns from Late Neolithic to Early Iron Age (5900–2100 BP) in the Gansu–Qinghai region of northwest China. The Holocene, 31, 183–193.	Tingting C., Xin J., Haiming L., & Guanghui D. (2019). The analysis of spatiotemporal transformations of agricultural and its influence factors during Qijia culture period in GansuQinghai region. Quaternary Sciences, 39, 132–143.
Jinchankou	金蝉口	China	Qinghai	Huzhu	36.9203	102.539	Bronze Age	Qijia	-1879	-1681	-1780		Pa	Se	yes	yes	Chen FH, Dong G, Zhang D, Liu X, Jia X, An C and Jones MK (2015) Agriculture facilitated permanent human occupation of the Tibetan Plateau after 3600 BP. Science 347(6219): 248-250.	Yang, Y. (2014). The analysis of charred plant seeds at Jinchankou site and Lijiaping site during Qijia Culture period in the Hehuang region, China (Doctoral dissertation, Lanzhou University). (in Chinese).; 杨颖. (2014). 河湟地区金禅口和李家坪齐家文化遗址植物大遗存分析. 博士论文. 兰州大学资源环境学院	Tingting C., Xin J., Haiming L., & Guanghui D. (2019). The analysis of spatiotemporal transformations of agricultural and its influence factors during Qijia culture period in GansuQinghai region. Quaternary Sciences, 39, 132–143.
Jindiancun	?金殿村	China	Henan	Xinmi, Zhengzhou	34.4557	113.639	Neolithic	Late Longshan	-2400	-1900	-2150	Ors	Pa	Se	x	yes	Jia, Shijie. (2011). Research on carbonized plant remains in Zhengzhou Shangcheng. Master's thesis of University of Science and Technology of China.; 贾世杰. 2011. 郑州商城炭化植物遗存研究.中国科学技术大学硕士学位论文.
Jinggou	井沟	China	Shanxi	Yuanping County	38.8486	112.849	Neolithic	Late Longshan	-2500	-1900	-2200		Pa	Se	yes	x	Jiang YC (2011) Hutuohe shangyou kagou diaocha chutu zhiwu yicun chubu yanjiu [Preliminary Analysis of Plant Remains from Archaeological Regional Survey in the Upper Hutou River Valley). Unpublished BA thesis. Peking University, Beijing (in Chinese).
Jingyanggang	景阳冈	China	Henan	Yanshi, Luoyang	34.7274	112.642	Neolithic	Late Yangshao	-3550	-3050	-3300		Pa	Se	x	yes	Zhang Junna, Xia Zhengkai, Zhang Xiaohu. (2014). Carbonized plant remains from the Neolithic-Bronze Age in the Luoyang Basin. Chinese Science Bulletin. 59(34): 3388-3397.; 张俊娜, 夏正楷, 张小虎. (2014). 洛阳盆地新石器-青铜时期的炭化植物遗存. 中国科学. 59(34): 3388-3397.
Jingyanggang	景阳冈	China	Henan	Yanshi, Luoyang	34.7274	112.642	Bronze Age	Erlitou 2	-1780	-1380	-1580	Ors (x1)	Pa	Se	x	yes	Zhang Junna, Xia Zhengkai, Zhang Xiaohu. (2014). Carbonized plant remains from the Neolithic-Bronze Age in the Luoyang Basin. Chinese Science Bulletin. 59(34): 3388-3397.; 张俊娜, 夏正楷, 张小虎. (2014). 洛阳盆地新石器-青铜时期的炭化植物遗存. 中国科学. 59(34): 3388-3397.
Jingyaogeliang	井窑疙梁	China	Shaanxi	Hengshan District, Yulin	37.9213	109.295	Neolithic	Early Longshan	-3000	-1900	-2450		Pa	Se	x	yes	Sheng, P., Shang, X., Sun, Z., Yang, L., Guo, X., & Jones, M. K. (2018). North-south patterning of millet agriculture on the Loess Plateau: Late Neolithic adaptations to water stress, NW China. The Holocene, 28, 1554–1563.	Wang Qianwen, Wu Yi, Huang Zexian, Zong Tianyu, Zhai Linlin, & Li Yue. (2022). A preliminary study on the prehistoric subsistence economy in southern northern Shaanxi—taking animal remains unearthed from archaeological surveys in the upper reaches of the Beiluo River as an example. Quaternary Research, 42, 1709–1722.; 王倩雯, 吴祎, 黄泽贤, 宗天宇, 翟林霖, & 李悦. (2022). 陕北南部史前生业经济初探——以北洛河上游考古调查出土动物遗存为例. 第四纪研究, …
Jinsha	金沙	China	Sichuan	Chengdu	30.6833	104.011	Bronze Age	Shang to Western Zhou dynasties	-2700	-600	-1650	Ors	Pa	Se	x	x	Jiang, Ming, Zhao, Deyun, Huang, Wei, and Zhao Zhijun. 2011. Analytical Report on Plant Remains Unearthed from Site C of Jinniu District No. 5 of Urban-rural Integration Project in Chengdu, Sichuan. Southern Cultural Relics 2011(3): 68-72+59
Jinying	金营	China	Henan	Xichuan County, Nanyang	33.0157	111.284	Neolithic	Late Yangshao, Early Qujialing	-3000	-2500	-2750	Ors		Se	x	yes	Deng Zhenhua. (2015). Research on prehistoric agriculture in the lower reaches of the Han River. Doctoral thesis of Peking University. 邓振华. (2015). 汉水中下游史前农业研究. 北京大学博士学位论文.
Jinying	金营	China	Henan	Xichuan County, Nanyang	33.0157	111.284	Neolithic	Late Longshan, Wangwan III	-2200	-2000	-2100			Se	x	yes	Deng Zhenhua. (2015). Research on prehistoric agriculture in the lower reaches of the Han River. Doctoral thesis of Peking University. 邓振华. (2015). 汉水中下游史前农业研究. 北京大学博士学位论文.
Jinzhai	金寨	China	Anhui	Xiao County, Suzhou	33.9933	117.053	Neolithic	Late Yangshao, Middle-Late Dawenkou	-3500	-2600	-3050		Pa	Se	x	yes	Yang, F., Zhang, X., & Jin, G. (2018). Research on Plant Remains from the Jinzhai Site (2016) in Xiaoxian County of Anhui Province. Agricultural Archaeology 2018(4): 26-33. (In Chinese); 杨凡, 张小雷, 靳桂云. (2018). 安徽萧县金寨遗址(2016年)植物遗存分析. 农业考古 2018(4): 26-33.	Yang, F., Zhang, X., & Jin, G. (2018). Research on Plant Remains from the Jinzhai Site (2016) in Xiaoxian County of Anhui Province. Agricultural Archaeology 2018(4): 26-33. (In Chinese);	Yang, F., Duan, Q., Zhang, X., & Jin, G. (2020). Plant Remains from the Jinzhai Site (2017) in Xiaoxian County, Anhui Province. Southeast Culture, 2020(3): 112-121. (In Chinese)
Jinzhongsi	金钟寺	China	Henan	Luoyang	34.6804	112.59	Neolithic	Late Longshan	-2100	-1950	-2025		Pa	Se	x	yes	Zhang Junna, Xia Zhengkai, Zhang Xiaohu. (2014). Carbonized plant remains from the Neolithic-Bronze Age in the Luoyang Basin. Chinese Science Bulletin. 59(34): 3388-3397.; 张俊娜, 夏正楷, 张小虎. (2014). 洛阳盆地新石器-青铜时期的炭化植物遗存. 中国科学. 59(34): 3388-3397.
Jitap-ri	지탑리	Korea North	North Hwanghae	Ba-do	38.4675	125.856	Middle Neolithic	Chulmun, Middle	-3500	-2000	-2750			?Se	yes	x	Yoon Seo Suk (2001) History of food culture in Korea. Korea: Shin-kwang Publishing.	Do Y and Hwang G (1961) Excavation Report of Jitap-ri Ancient Site. Pyongyang: Institute of Science.	Kim M (2014) Rice, ethnicity and the collation of archaeobotanical data for prehistoric Korea. Archaeologies 10(2): 168-193.	Do Yu-ho and Hwang Ki-deok. (1961). Jitab-ri Primitive Site Excavation Report, Science Publishing Company.	Do Yu-ho and Hwang Ki-deok. (1961). Jitab-ri Primitive Site Excavation Report, Science Publishing Company.	도유호·황기덕, 1961, 지탑리 원시유적 발굴보고, 과학출판사.
Jizhai	冀寨	China	Henan	Yuzhou, Xuchang	34.2186	113.338	Neolithic	Late Longshan/E. Erilitou	-1910	-1630	-1770	Ors	Pa	Se	yes	yes	Fuller DQ and Zhang H (2007) A preliminary report of the survey archaeobotany of the Upper Ying Valley (Henan Province). In: School of Archaeology and Museology, Peking University and Henan Provincial Institute of Cultural Relics and Archaeology (eds) Dengfeng wangchenggang yizhi de faxian yu yanjiu (2002-2005) [Archaeological Discovery and Research at the Wangchenggang Site in Dengfeng (2002-200…	Zhang H, Bevan A, Fuller D and Fang Y (2010) Archaeobotanical and GIS-based approaches to prehistoric agriculture in the Upper Ying Valley, Henan, China. Journal of Archaeological Science 37(7): 1480-1489.
Jodong-ri	조동리	Korea South	Chungcheong-do	Chungju	37.0267	127.989	Early-Middle Bronze Age	Mumun, Early-Middle	-930	-800	-865	Ors		Se	yes	x	Lee Y-J and Woo J-Y (2001) Chodong-ri Prehistoric Site, Chungju. Cheongju: Chungbuk National University.
Jodong-ri	조동리	Korea South	Chungcheong-do	Chungju	37.0254	127.963	Early Bronze Age	Mumun, Early	-1520	-840	-1180	Ors	Pa	Se	x	x	Kim Jeong-hee, (1997). New research on Korea's prehistoric rice farming - Focusing on plant silica analysis data on earthenware base soil in the Han River basin -, Chungbuk National University Master's thesis.; Lee Yong-suk Kim Jung-hee, (1998). Korea Prehistoric Era: New interpretation of rice farming - Focusing on phytolith analysis data. Prehistory and Ancient Times No. 11, Korean Ancient Soci…	National Research Institute of Cultural Heritage (2015). Archaeobotanical Data in East Asia: Prehistoric Age, Korea. Daejeon: National Research Institute of Cultural Heritage.
Juede	觉德	China	Shaanxi	Yan'an	36.3459	110.013	Bronze Age	Zhou Dynasty	-1205	-935	-1070		Pa	Se	x	x	Jin Dan, Shang Xue, Guo Xiaoning. (20230. Research on the utilization of plant resources during the two-week period at the Juide site in Yan'an, Shaanxi [J]. Quaternary Research, 43(5):1483-1492.	金丹，尚雪，郭小宁．(2023). 陕西延安觉德遗址两周时期植物资源利用研究 [J]. 第四纪研究，43(5):1483-1492.
Jugyo-ri	주교리	Korea South	Chungcheong-do	Boryeong	36.3809	126.56	Early Bronze Age	Mumun, Early	-1500	-850	-1175		Pa		x	x	Institute of Buried Cultural Properties, Korea University, (2004). Junkyo-ri Ruins.; Son Ho, Daisuke Nakamura, & Shin Hyakuhara, (2010). Analysis of indentations on Bronze Age pottery using the replica method. Field Archeology No. 8. Korea Association of Cultural Properties Survey and Research Organizations.	National Research Institute of Cultural Heritage (2015). Archaeobotanical Data in East Asia: Prehistoric Age, Korea. Daejeon: National Research Institute of Cultural Heritage.
Jungsan-dong	중산동	Korea South	Gyeonggi-do, Seoul	Incheon	37.4993	126.56	Middle to Late Neolithic	Chulmun, Middle-Late	-2300	-1970	-2135			Se	x	x	Hangang Cultural Heritage Research Institute, (2012)., Incheon Jungsan-dong Ruins.; Kyeong-ah Lee, 2012, Natural scientific analysis 3. Distribution of plant emulsions excavated from Neolithic ruins in Jungsan-dong, Incheon, Sites in Jungsan-dong, Incheon, Hangang Cultural Heritage Research Institute.; Asahi Kane, Masaki Katata, Hiromi Obata, Hirotaka Nasu, & Aya Manabe, (2012).; Natural scientif…	National Research Institute of Cultural Heritage (2015). Archaeobotanical Data in East Asia: Prehistoric Age, Korea. Daejeon: National Research Institute of Cultural Heritage.
Jungsan-dong	중산동	Korea South	Gyeonggi-do, Seoul	Incheon	37.4993	126.56	Late Neolithic	Chulmun, Late	-2000	-1500	-1750		Pa	Se	x	x	Hangang Cultural Heritage Research Institute, (2012)., Incheon Jungsan-dong Ruins.; Kyeong-ah Lee, 2012, Natural scientific analysis 3. Distribution of plant emulsions excavated from Neolithic ruins in Jungsan-dong, Incheon, Sites in Jungsan-dong, Incheon, Hangang Cultural Heritage Research Institute.; Asahi Kane, Masaki Katata, Hiromi Obata, Hirotaka Nasu, & Aya Manabe, (2012).; Natural scientif…	National Research Institute of Cultural Heritage (2015). Archaeobotanical Data in East Asia: Prehistoric Age, Korea. Daejeon: National Research Institute of Cultural Heritage.
Juxian/ Jiaozhou	莒县/胶州	China	Shandong	Jiaozhou, Qingdao	36.2699	120.044	Neolithic	Late Dawenkou/Ea/ Longshan	-3000	-2400	-2700	Ors		Se	yes	yes	Jin G, Zhao M, Wang Z, Liu Y, He Z, et al. (2009) Report on the archaeobotanical survey of Yingxian and Jiaozhou Shandong. Dongfang Kaogu 6: 344–349 (in Chinese).	d’Alpoim Guedes J, Jin G and Bocinsky KR (2015) The impact of climate on the spread of rice to north-eastern China: A new look at the data from Shandong Province. PLoS ONE 10(6): e0130430. doi:10.1371/journal.pone.0130430.	Jia, X. (2012). Study of the Cultural Evolution and Plant Remains of Neolithic-Bronze Age in Northeast Qinghai Province. Dissertation. Lanzhou (China): Lanzhou University. / 贾鑫. 2012. 青海省东北部地区新石器-青铜时代文化演化过程与植物遗存研究. 博士学位论文. 兰州: 兰州大学	Jia, X. (2012). Study of the Cultural Evolution and Plant Remains of Neolithic-Bronze Age in Northeast Qinghai Province. Dissertation. Lanzhou (China): Lanzhou University. / 贾鑫. 2012. 青海省东北部地区新石器-青铜时代文化演化过程与植物遗存研究. 博士学位论文. 兰州: 兰州大学	靳桂云 赵敏 王传明 刘云涛 何绪军 王健. (2009). 山东莒县、胶州植物考古调查. 东方考古. 2009(6): 344-349.	靳桂云 赵敏 王传明 刘云涛 何绪军 王健. (2009). 山东莒县、胶州植物考古调查. 东方考古. 2009(6): 344-349.
Kadebakele	कडेबकेले	India	Karnataka	Ramadurga	15.364	76.5028	Iron Age	-	-820	-540	-680			?Se	yes	x	Morrison K (2016) From millets to rice (and back again?): Cuisine, Cultivation, and Health in Southern India. In: Robbins Schug G and Walimbe S (eds) A Companion to South Asia in the Past. New York: Wiley Blackwell, Chaper 24.	Morrison KD, Reddy SN and Kashyap A (in press for 2016) Agrarian transitions in Iron Age southern India: social and environmental implications. In: Lefère V (ed.) South Asian Archaeology 2012. Agence: France-Muséums.
Kalashishuwan (Lakashishuwan)	拉卡石树湾遗址	China	Qinghai	Huangzhong, Xining	36.7979	101.56	Bronze Age	Kayue	-1386	-1134	-1260		Pa		yes	yes	Chen FH, Dong G, Zhang D, Liu X, Jia X, An C and Jones MK (2015) Agriculture facilitated permanent human occupation of the Tibetan Plateau after 3600 BP. Science 347(6219): 248-250.	Jia, X. (2012). Study of the Cultural Evolution and Plant Remains of Neolithic-Bronze Age in Northeast Qinghai Province. MA Dissertation. Lanzhou (China): Lanzhou University. / 贾鑫. 2012. 青海省东北部地区新石器-青铜时代文化演化过程与植物遗存研究. 博士学位论文. 兰州: 兰州大学
Kamide A	上出A	Japan	Kansai Shiga	Azuchicho, Shiga	35.1284	136.137	Yayoi	Early Yayoi	-750	-300	-525	Ors	Pa	Se	x	x	Endo, E., & Leipe, C. (2022). The onset, dispersal and crop preferences of early agriculture in the Japanese archipelago as derived from seed impressions in pottery. Quaternary International, 623, 35–49.	Endo, E. (2013). Cereal cultivation in the Oumi Basin during the Final Jomon to the Early Yayoi period. Nihon Kokogaku 35: 97-111 (in Japanese).
Kaminakadan	上中段	Japan	Kyushu Kagoshima	Sueyoshicho Soo, Kagoshima	31.6914	131.009	Jomon-Yayoi	End of Final Jomon/Initial Yayoi	-950	-750	-850			Se	x	x	Endo, E., & Leipe, C. (2022). The onset, dispersal and crop preferences of early agriculture in the Japanese archipelago as derived from seed impressions in pottery. Quaternary International, 623, 35–49.	Nakazawa, M., Ushino, T. (2003). The observation of pottery impression at the Kaminakadan site, Sueyoshi-cho, Kagoshima Prefecture using the replica method. Kagoshima Archaeology 37: 33-40. (in Japanese).
Kaminakamaru	上中丸	Japan	Chubu Yamanashi	Matsuyama, Fujiyoshida, Yamanashi	35.4983	138.829	Yayoi	Early Yayoi	-750	-300	-525	Ors	Pa	Se	x	x	Endo, E., & Leipe, C. (2022). The onset, dispersal and crop preferences of early agriculture in the Japanese archipelago as derived from seed impressions in pottery. Quaternary International, 623, 35–49.	Nakayama, S. (Ed.). (2014). Origin of Grain Agriculture in the Japanese Archipelago and the Korean Peninsula. Yamanashi Prefectural Museum: Fuefuki City. (in Japanese).
Kangjia	康家	China	Shaanxi	Lintong, Xi'An	34.5859	109.378	Neolithic	Longshan	-2500	-2000	-2250			Se	yes	x	Liu CJ [刘长江], Jin GY [靳桂云] and Kong ZC [孔昭宸] (2008) Archaeobotany: Research on seeds and fruits [植物考古-种子果实研究 ]. Shandong University Orient Archaeology Research Series. Beijing: Science Press [科学出版社].	Liu L (2005) The Chinese Neolithic: Trajectories to Early States. Cambridge: Cambridge University Press.	Liu L, Yan X and Chun X (2001) Shaanxi Lintong Kangjia Longshan Wenhua Yizhi 1990 Nian Fajue Dongwu Yicun [Zoological Remains Excavated From Kangjia in 1990, Longshan Site in Lintong, Shaanxi]. Huaxia Kaogu 1: 3-24.
Kanoura B	叶浦B遺跡	Japan	Shikoku Ehime	Imabari, Ehime	34.2075	133.079	Yayoi	Initial Yayoi/Early Yayoi	-950	-500	-725			Se	x	x	Endo, E., & Leipe, C. (2022). The onset, dispersal and crop preferences of early agriculture in the Japanese archipelago as derived from seed impressions in pottery. Quaternary International, 623, 35–49.	Nakamura, Y. (2015). Agriculture during the Final Jomon period to the Yayoi period in the eastern Setouchi area. In: Ishii, T. & Kawabe, H. (Ed.), The crossroad of Yayoi research. (pp. 191-200). Society of Yamato Yayoi Culture: Tenri City, Nara. (in Japanese).
Kapyeong (Gapyeong) Taeseongri	가평 (태성리)	Korea South	Gyeonggi-do, Seoul	Cheongpyeong-myeon	37.7155	127.38	Early Bronze Age	Mumun, Early	-1400	-750	-1075			Se	x	x	Robbeets, M., Bouckaert, R., Conte, M., Savelyev, A., Li, T., An, D.-I., … Ning, C. (2021). Triangulation supports agricultural spread of the Transeurasian languages. Nature, 599, 616–621. (Supplementary Datafile SI6_E3a)	경기문화재연구원 (2009); Gyeonggi Cultural Heritage Research Institute. (2009).
Kapyeong (Gapyeong) Yeonhari	가평 (연하리)	Korea South	Gyeonggi-do, Seoul	Sang-myeon	37.7912	127.346	Early Bronze Age	Mumun, Early	-1400	-950	-1175	Ors	Pa		x	x	Robbeets, M., Bouckaert, R., Conte, M., Savelyev, A., Li, T., An, D.-I., … Ning, C. (2021). Triangulation supports agricultural spread of the Transeurasian languages. Nature, 599, 616–621. (Supplementary Datafile SI6_E3a)	한백문화재연구원 (2009).; Hanbaek Cultural Heritage Research Institute, (2009).
Karasumazaki	烏丸崎	Japan	Kansai Shiga	Kusatsu City	35.0738	135.934	Yayoi	Early Yayoi	-750	-300	-525		Pa		x	x	Endo, E., & Leipe, C. (2022). The onset, dispersal and crop preferences of early agriculture in the Japanese archipelago as derived from seed impressions in pottery. Quaternary International, 623, 35–49.	Endo, E., 2015. The beginning of agriculture in the Japanese archipelago based on the perspective of cultivated cereals. Doctoral dissertation, Tokyo Metropolitan University, Tokyo (in Japanese).
Kazahari	風張	Japan	Tohoku Aomori	Aomori	40.5049	141.521	Jomon	end Late Jomon	-1280	-50	-665	Ors	Pa	Se	yes	x	D'Andrea AC (1995) Later Jomon subsistence in Northeastern Japan: new evidence from palaeoethnobotanical studies. Asian Perspectives 34 (2): 195-227.	D'Andrea AC, Crawford G, Yoshizaki M and Kudo T (1995) Late Jomon cultigens in northeastern Japan. Antiquity 69: 146–152.
Kirovsky	Кировский	Russia (Russian Far East)	Primorsky Krai	Gorod Artem	43.3333	132.283	Neolithic	Zaisanovka	-2980	-2580	-2780			Se	x	x	Kuzmin, Y.V., Jull, A.J.T., Orlova, L.A., & Sulerzhitsky, L.D. (1998). 14C Chronology of Stone Age cultures in the Russian Far East. Radiocarbon 40(2): 675-686.
Kisabeminami	私部南	Japan	Kansai Osaka	Osaka	34.7853	135.684	Yayoi	Yayoi (Early)	-800	-350	-575	Ors		Se	x	x	Parino Survey Co., Ltd. (2007). Natural science analysis - Radiocarbon dating and plant fossil analysis of Shibu Minami Ruins In Shibu Minami Ruins I - General National Route 1 Bypass (Osaka Kita Road) / Second Keihan Road Construction Buried cultural property excavation survey report - Osaka Prefectural Cultural Properties Center Investigation Report No. 154 Osaka Prefectural Cultural Properties…	パリノ・サーヴェイ株式会社. (2007). 自然科学分析ｰ私部南遺跡の放射性炭素年代測定・植物化石分析In 私部南遺跡Ⅰｰ一般国道1号バイパス（大阪北道路）・第二京阪道路建設に伴う埋蔵文化財発掘調査報告書ｰ(財)大阪府文化財センター調査報告書第154集財団法人大阪府文化財センター. 財団法人大阪府文化財センター. (pp. 117ｰ153).
Kitahara	北原	Japan	Kanto Kanagawa	Kanagawa	35.5195	139.235	Yayoi	Early Yayoi	-750	-300	-525		Pa	Se	x	x	Endo, E., & Leipe, C. (2022). The onset, dispersal and crop preferences of early agriculture in the Japanese archipelago as derived from seed impressions in pottery. Quaternary International, 623, 35–49.	Shitara, H. & Takase, K. (2014). The beginning of cereal cultivation in the South-West Kanto district by the analysis of replica. Bulletin of the National Museum of Japanese History 185: 511-530. (in Japanese).
Kitakata-kitanohara	喜多方- 北ノ原III遺跡	Japan	Chubu Nagano	Iida?, Komagane? Nagano	35.7156	137.958	Yayoi	Early Yayoi	-750	-300	-525		Pa	Se	x	x	Endo, E., & Leipe, C. (2022). The onset, dispersal and crop preferences of early agriculture in the Japanese archipelago as derived from seed impressions in pottery. Quaternary International 623: 35-49.	Endo, E. (2015). Millet impressions identified from pottery coffins from the Final Jomon period. Bulletin of the Nagano Archaeological Association 140: 43-59. (in Japanese).
Kitashirakawa	北白川	Japan	Kansai Kyoto	Kyoto	35.0317	135.793	Yayoi	Final Jomon	-820	-530	-675	Ors		Se	yes	x	Nasu H and Momohara A (2016) The beginnings of rice and millet agriculture in prehistoric Japan. Quaternary International 397: 504-512
Kongjiazhuang southwest	孔家庄	China	Shanxi	Jiang County, Yuncheng	35.4968	111.741	Bronze Age	Erlitou	-1900	-1500	-1700		Pa	Se	yes	x	Song J (2011) The agricultural economy during the Longshan period: an archaeobotanical perspective from Shandong and Shanxi. Unpublished PhD Thesis. UCL. London
Krounovka-1	Кроуновка-I	Russia (Russian Far East)	Primorsky Krai	Krounovka	43.752	131.661	Neolithic	Zaisanovka	-3550	-3450	-3500		?Pa	?Se	yes	x	Sergusheva EA and Vostretsov YE (2009) The advance of agriculture in the coastal zone of East Asia. In: Fairbairn AS and Weiss E (eds) From Foraging to Farming: Papers in Honour of Gordon C. Hillman. Oxford: Oxbow Books, 205–219.
Kuchisakai	口酒井	Japan	Kansai Hyogo	Itami, Hyogo	34.7719	135.435	Yayoi	Early Yayoi	-750	-300	-525		Pa	Se	x	x	Endo, E., & Leipe, C. (2022). The onset, dispersal and crop preferences of early agriculture in the Japanese archipelago as derived from seed impressions in pottery. Quaternary International, 623, 35–49.	Itami City Board of Education (Ed.), (1995). The Kuchisakai site. Itami City Board of Education: Itami. (in Japanese).
Kulunqisanjiazi / Kulun Sanjiazi	库伦旗三家子 / 库伦三家子遗址	China	Inner Mongolia	Tongliao city	42.9397	121.215	Bronze Age	Gaotaishan	-1500	-1300	-1400		Pa	Se	x	x	Liu, W., Zhao, Z., Huo, D., Zhu, Y. 2016. Analysis report on flotation results of the Sanjiazi site in Kulun Banner, Inner Mongolia. Agricultural Archaeology 2016(3):7-13.
Kurotsuchi	黒土	Japan	Kyushu Miyazaki	Miyazaki	31.701	131.054	Yayoi	Yayoi (Initial)	-800	-500	-650	Ors		Se	x	x	Endo, E., & Leipe, C. (2022). The onset, dispersal and crop preferences of early agriculture in the Japanese archipelago as derived from seed impressions in pottery. Quaternary International, 623, 35–49.	Nakamura, N., Manabe, A., Onishi, T., Samukawa, T., Fukui, T., & Kuwahata, M. (2013). “Indentation survey in Miyakonojo City,” Miyazaki Archeology 24, pp. 15-29, Miyazaki Archaeological Society.	中村直子·真邉彩·大西智弘·寒川朋枝·福井俊彦·桒畑光博. (2013). 「都城市における圧痕調査」, 『宮崎考古』24，15－29頁，宮崎考古学会.	Miyakonojo City Board of Education. (1994). “Miyakonojo City Cultural Properties Investigation Report 28: Black Earth Ruins” Miyakonojo City Board of Education.; 都城市教育委員会. (1994). 『都城市文化財調査報告書28：黒土遺跡』都城市教育委員会
Kurotsuchi	黒土	Japan	Kyushu Miyazaki	Miyazaki	31.701	131.054	Yayoi	Yayoi (Early)	-500	-350	-575			Se	x	x	Endo, E., & Leipe, C. (2022). The onset, dispersal and crop preferences of early agriculture in the Japanese archipelago as derived from seed impressions in pottery. Quaternary International, 623, 35–49.	Nakamura, N., Manabe, A., Onishi, T., Samukawa, T., Fukui, T., & Kuwahata, M. (2013). “Indentation survey in Miyakonojo City,” Miyazaki Archeology 24, pp. 15-29, Miyazaki Archaeological Society.	中村直子·真邉彩·大西智弘·寒川朋枝·福井俊彦·桒畑光博. (2013). 「都城市における圧痕調査」, 『宮崎考古』24，15－29頁，宮崎考古学会.	Miyakonojo City Board of Education. (1994). “Miyakonojo City Cultural Properties Investigation Report 28: Black Earth Ruins” Miyakonojo City Board of Education.; 都城市教育委員会. (1994). 『都城市文化財調査報告書28：黒土遺跡』都城市教育委員会
Kyodai-konai	京大構内	Japan	Kansai Kyoto	Kyoto, Kyoto	35.0269	135.781	Yayoi	Initial Yayoi/Early Yayoi	-950	-500	-725	Ors	Pa	Se	x	x	Endo, E., & Leipe, C. (2022). The onset, dispersal and crop preferences of early agriculture in the Japanese archipelago as derived from seed impressions in pottery. Quaternary International, 623, 35–49.	Endo, E. & Ito, A. (2013). The timing of the appearance of cultivated cereals at the south-western ridge of Hiei Mountain: Survey of pottery impressions from the Kyoto University campus using the replica method. Bulletin of Annual Research of the Excavation on the Kyoto University campus 2010: 181-200. (in Japanese).
Lagongma	拉公麻	China	Qinghai	Hualong Hui, Haidong	36.13	101.98	Neolithic	Majiayao, Longshan	-3340	-2920	-3130		Pa	Se	x	yes	Jia, X. (2012). Study of the Cultural Evolution and Plant Remains of Neolithic-Bronze Age in Northeast Qinghai Province. Dissertation. Lanzhou (China): Lanzhou University. / 贾鑫. 2012. 青海省东北部地区新石器-青铜时代文化演化过程与植物遗存研究. 博士学位论文. 兰州: 兰州大学
Lajia	喇家	China	Qinghai	Minhe Hui and Tu, Haidong	35.8608	102.81	Neolithic	Yangshao	-3550	-3050	-3300			Se	yes	x	An CB, Li H, Dong WM, Chen YF, Zhao YT and Shi C (2014) How prehistoric humans use plant resources to adapt to environmental change: A case study in the western Chinese Loess Plateau during Qijia Period. The Holocene 24(4): 512–517.	The Team Study on Agriculture (2011) Formative period of Chinese civilization’s agricultural economic characteristics. In: CASS Technology Archaeology Center (ed.) Technology Archaeology. Beijing: Science Press, pp. 1–35.	Dong GH. Jia X, Elston R, Chen F, Li S, Wang L, Cai L and An C (2013) Spatial and temporal variety of prehistoric human settlement and its influencing factors in the upper Yellow River valley, Qinghai Province, China. Journal of Archaeological Science 40: 2538–2546.
Lajia	喇家	China	Qinghai	Minhe Hui and Tu, Haidong	35.8608	102.81	Bronze Age	Bronze	-2150	-1650	-1900		Pa	Se	yes	x	Liu CJ [刘长江], Jin GY [靳桂云] and Kong ZC [孔昭宸] (2008) Archaeobotany: Research on seeds and fruits [植物考古-种子果实研究 ]. Shandong University Orient Archaeology Research Series. Beijing: Science Press [科学出版社].	Dong GH. Jia X, Elston R, Chen F, Li S, Wang L, Cai L and An C (2013) Spatial and temporal variety of prehistoric human settlement and its influencing factors in the upper Yellow River valley, Qinghai Province, China. Journal of Archaeological Science 40: 2538–2546.
Lamacipo	喇嘛刺坡遗址	China	Qinghai	Minhe Hui and Tu, Haidong	36.8699	101.69	Bronze Age	Qijia	-2000	-1800	-1900			Se	x	yes	Jia, X. (2012). Study of the Cultural Evolution and Plant Remains of Neolithic-Bronze Age in Northeast Qinghai Province. Dissertation. Lanzhou (China): Lanzhou University. / 贾鑫. 2012. 青海省东北部地区新石器-青铜时代文化演化过程与植物遗存研究. 博士学位论文. 兰州: 兰州大学	Chen T., Jia X., Li H., & Dong G. (2019). The analysis of spatiotemporal transformations of agricultural and its influence factors during Qijia culture period in GansuQinghai region. Quaternary Sciences, 39(1), 132–143. https://doi.org/10.11928/j.issn.1001-7410.2019.01.13
Lamuzui	拉木嘴	China	Qinghai	Xunhua, Haidong	35.7663	102.377	Bronze Age	Kayue	-1300	-1100	-1200		Pa		yes	yes	Chen FH, Dong G, Zhang D, Liu X, Jia X, An C and Jones MK (2015) Agriculture facilitated permanent human occupation of the Tibetan Plateau after 3600 BP. Science 347(6219): 248-250.	Jia, X. (2012). Study of the Cultural Evolution and Plant Remains of Neolithic-Bronze Age in Northeast Qinghai Province. Dissertation. Lanzhou (China): Lanzhou University. / 贾鑫. 2012. 青海省东北部地区新石器-青铜时代文化演化过程与植物遗存研究. 博士学位论文. 兰州: 兰州大学
Laohushan	老虎山	China	Inner Mongolia	Liangcheng County, Ulanqab	40.5	112.267	Early Bronze Age	Laohushan	-2700	-2200	-2450			Se	x	yes	Bao Y, Zhou X, Liu H, Hu S, Zhao K, Atahan P, et al. (2018) Evolution of prehistoric dryland agriculture in the arid and semi-arid transition zone in northern China. PLoS ONE 13(8): e0198750. https://doi.org/10.1371/journal. pone.0198750
Laoyuan	老园	China	Guangdong	Heping, Heyuan	24.534	114.935	Neolithic	-	-2700	-2200	-2450	Ors		Se	x	x	Deng, Z., Kuo, S., Carson, M. T., & Hung, H. (2022). Early Austronesians Cultivated Rice and Millet Together: Tracing Taiwan’s First Neolithic Crops. Frontiers in Plant Science, 13. Retrieved from https://www.frontiersin.org/articles/10.3389/fpls.2022.962073	Yang X, Chen Q, Ma Y, Li Z, Hung HC, Zhang Q, Jin Z, Liu S, Zhou Z, Fu X (2018) New radiocarbon and archaeobotanical evidence reveal the timing and route of southward dispersal of rice farming in South China. Sci. Bull. 63:1495–1501
Ledu Liuwan	乐都柳湾	China	Qinghai	Ledu, Haidong,	36.4541	102.556	Neolithic	Majiayao	-3300	-2000	-2650			Se	yes	x	Liu CJ [刘长江], Jin GY [靳桂云] and Kong ZC [孔昭宸] (2008) Archaeobotany: Research on seeds and fruits [植物考古-种子果实研究 ]. Shandong University Orient Archaeology Research Series. Beijing: Science Press [科学出版社].	An Z (1989) Prehistoric agriculture in China. In: Harris DR and Hillman GC (ed.) Foraging and Farming: The Evolution of Plant Exploitation. London: Uwin Hyman, pp. 643-650.	Gansu Provincial Museum and the Teachers College of Northwest China (1984) Studies on the remains of millet and hemp unearthed from a Majiayao Culture site at Linjia, Dongxiang, Gansu. Kaogu 7: 654-655 (in Chinese).;
Li County: unnamed site	礼县: 未命名的遗址	China	Gansu	Li County, Longnan	34.0741	105.134	Neolithic	Majiayao	-3500	-3000	-3250	Ors	Pa	Se	yes	x	An CB, Ji Duxue, Chen FH, Dong GH, Wang H, Dong WM and Zhao XY (2010) Evolution of prehistoric agriculture in central Gansu Province, China: A case study in Qin’an and Li County. Chinese Science Bulletin 55: 1925-1930 doi: 10.1007/s11434-010-3208-2
Liajia	喇家	China	Qinghai	Haidong, Minhe, Yellow River	35.8608	102.81	Neolithic	Majiayao	-3550	-3050	-3300			Se	x	yes	Zhao Zhijun. (2011). Characteristics of agricultural economy in the formation period of Chinese civilization. Archeology of Science and Technology (Volume 3). Agricultural Research Research Group. Center of Science and Technology Archeology, Institute of Archeology, Chinese Academy of Social Sciences. (Editor in charge: Zhang Yana). Science Press. 赵志军. (2011). 中华文明形成时期的农业经济特点. 科技考古(第3辑). 农业研究课题组.…
Liajia	喇家	China	Qinghai	Haidong, Minhe, Yellow River	35.8608	102.81	Bronze Age	Qijia	-2150	-1650	-1900		Pa	Se	x	yes	Zhang Chen. (2013). Analysis of flotation plant remains at the Minhe Lajia site in Qinghai. Xi'an: Master's Thesis of Northwest University. 张晨. (2013). 青海民和喇家遗址浮选植物遗存分析. 西安: 西北大学硕士学位论文.
Liangchengzhen	两城镇	China	Shandong	Donggang, Rizhao	35.579	119.572	Neolithic	Longshan	-2600	-2000	-2300	Ors	Pa	Se	yes	yes	Crawford G, Underhill A, Zhao Z, Lee G, Feinman G, Nicholas L, Luan F, Yu H, Fang H, Cai F (2005) Late neolithic plant remains from Northern China: Preliminary results from Liangchengzhen, Shandong. Current Anthropology 46(2): 309-317.	Crawford GW, Zhao Z, Luan F, Yu H, Fang H, Cai F, Underhill A, Lee G-A, Feinman G and Nicholas L (2005) Liangchengzhen Yizhi Chutu Longshan Wenhua Zhiwu Yicun de Chubu Fenxi (Preliminary Analysis of Preserved Plant Remains Unearthed from the Longshan Culture Site of Liangchengzhen). Kaogu 9: 73-80 (in Chinese).
Liangchengzhen	两城镇	China	Shandong	Donggang, Rizhao	35.579	119.572	Neolithic	Late Longshan	-2200	-1700	-1950	Ors	Pa	Se	yes	yes	Crawford G, Underhill A, Zhao Z, Lee G, Feinman G, Nicholas L, Luan F, Yu H, Fang H, Cai F (2005) Late neolithic plant remains from Northern China: Preliminary results from Liangchengzhen, Shandong. Current Anthropology 46(2): 309-317.	Crawford GW, Zhao Z, Luan F, Yu H, Fang H, Cai F, Underhill A, Lee G-A, Feinman G and Nicholas L (2005) Liangchengzhen Yizhi Chutu Longshan Wenhua Zhiwu Yicun de Chubu Fenxi (Preliminary Analysis of Preserved Plant Remains Unearthed from the Longshan Culture Site of Liangchengzhen). Kaogu 9: 73-80 (in Chinese).
Lianjiagang	练家岗	China	Shanxi	Yuanping County	38.7833	112.81	Neolithic	Late Longshan	-2500	-1900	-2200		Pa	Se	yes	x	Jiang YC (2011) Hutuohe shangyou kagou diaocha chutu zhiwu yicun chubu yanjiu [Preliminary Analysis of Plant Remains from Archaeological Regional Survey in the Upper Hutou River Valley). Unpublished BA thesis. Peking University, Beijing (in Chinese).
Liantang	莲塘	China	Sichuan	Huili, Liangshan	26.3764	102.027	Neolithic	-	-2210	-2010	-2110	Ors	Pa	Se	x	x	Wang, B., Liu, H., Liu, Y., Sun, Z., Chen, X., & Hein, A. (2023). Patterns of spread and adoption of millet agriculture along the eastern rim of the Tibetan Plateau: Archaeobotanical evidence from Houzidong, Southwest China (4200–4000 cal. BP). Archaeological Research in Asia, 35, 100448.
Licun	李村	China	Henan	Nanzhao	33.2233	112.625	Neolithic	Late Yangshao	-3370	-3100	-3235	Ors	Pa	Se	x	x	Huan, X., Deng, Z., Xiang, J., & Lu, H. (2022). New evidence supports the continuous development of rice cultivation and early formation of mixed farming in the Middle Han River Valley, China. The Holocene, 32, 924–934.
Lidovka-1	Лидовка-1	Russia (Russian Far East)	Primorsky Krai	Gorod Dal'negorsk	44.4138	135.877	Neolithic / Bronze Age	Palaeometal Age	-1200	-850	-1025		Pa	Se	yes	x	Sergusheva EA and Vostretsov YE (2009) The advance of agriculture in the coastal zone of East Asia. In: Fairbairn AS and Weiss E (eds) From Foraging to Farming: Papers in Honour of Gordon C. Hillman. Oxford: Oxbow Books, 205–219.
Lijiageleng	李家圪塄	China	Gansu	Gulang	39.0264	100.336	Bronze Age	Qijia	-1860	-1638	-1749		Pa	Se	x	x	Dong, G., Yang, Y., Liu, X., Li, H., Cui, Y., Wang, H., … Chen, F. (2018). Prehistoric trans-continental cultural exchange in the Hexi Corridor, northwest China. The Holocene, 28, 621–628.	Li, H., James, N., Chen, J., Zhang, S., Du, L., Yang, Y., … Jia, X. (2023). Agricultural Economic Transformations and Their Impacting Factors around 4000 BP in the Hexi Corridor, Northwest China. Land, 12, 425.
Lijiagoudong	李家沟东	China	Henan	Yanshi, Luoyang	34.6264	112.836	Bronze Age	Erlitou	-1750	-1600	-1675		Pa	Se	x	x	Zhang Junna, Xia Zhengkai, Zhang Xiaohu. (2014). Carbonized plant remains from the Neolithic-Bronze Age in the Luoyang Basin. Chinese Science Bulletin. 59(34): 3388-3397.; 张俊娜, 夏正楷, 张小虎. (2014). 洛阳盆地新石器-青铜时期的炭化植物遗存. 中国科学. 59(34): 3388-3397.
Lijiaping	李家坪	China	Gansu	Linxia County, Linxia	35.56	103.22	Bronze Age	Qijia	-1750	-1550	-1650		Pa	Se	x	yes	Yang, Y. (2014). The analysis of charred plant seeds at Jinchankou site and Lijiaping site during Qijia Culture period in the Hehuang region, China (Doctoral dissertation, Lanzhou University). (in Chinese).; 杨颖. (2014). 河湟地区金禅口和李家坪齐家文化遗址植物大遗存分析. 博士论文. 兰州大学资源环境学院	Tingting C., Xin J., Haiming L., & Guanghui D. (2019). The analysis of spatiotemporal transformations of agricultural and its influence factors during Qijia culture period in GansuQinghai region. Quaternary Sciences, 39, 132–143.
Lijiatai	李家台	China	Qinghai	Minhe Hui and Tu, Haidong	35.9	102.82	Neolithic	Majiayao, Longshan	-3650	-3020	-3335		Pa	Se	x	yes	Jia, X. (2012). Study of the Cultural Evolution and Plant Remains of Neolithic-Bronze Age in Northeast Qinghai Province. Dissertation. Lanzhou (China): Lanzhou University. / 贾鑫. 2012. 青海省东北部地区新石器-青铜时代文化演化过程与植物遗存研究. 博士学位论文. 兰州: 兰州大学
Lijiaya	李家崖	China	Shaanxi	Qingjian County, Yulin	37.0779	110.444	Bronze Age	Zhukaigou-Lijiaya	-1630	-1440	-1122		Pa	Se	x	yes	Bao Y, Zhou X, Liu H, Hu S, Zhao K, Atahan P, et al. (2018) Evolution of prehistoric dryland agriculture in the arid and semi-arid transition zone in northern China. PLoS ONE 13(8): e0198750. https://doi.org/10.1371/journal. pone.0198750
Lilou	李楼	China	Henan	Yiluo River, Ruzhou	34.1557	112.669	Neolithic	Late Longshan	-2500	-2000	-2250	Ors		Se	yes	x	Liu CJ [刘长江], Jin GY [靳桂云] and Kong ZC [孔昭宸] (2008) Archaeobotany: Research on seeds and fruits [植物考古-种子果实研究 ]. Shandong University Orient Archaeology Research Series. Beijing: Science Press [科学出版社].	Lu TLD (1999) The Transition from Foraging to Farming and the Origin of Agriculture in China. BAR S774. Oxford: Oxford British Archaeological Reports.
Lingyuntai	凌云台	China	Henan	Yancheng, Luohe, Luohe	33.6767	113.867	Neolithic	Late Longshan	-2050	-1950	-2000	Ors	Pa	Se	x	yes	Cheng ZJ (2016) Research on the plant food utilization of the Neolithic age in the upper and middle Huai River Vally. A dissertation for doctor’s degree of University of Science and Technology of China, Hefei, pp 66–69 (in Chinese with English abstract)	Yang, Y., Cheng, Z., Li, W., Yao, L., Li, Z., Luo, W., … Zhang, J. (2016). The emergence, development and regional differences of mixed farming of rice and millet in the upper and middle Huai River Valley, China. Science China Earth Sciences, 59, 1779–1790.
Linjia	东乡林家	China	Gansu	Dongxiang, Linxia,	35.6581	103.269	Neolithic	Majiayao	-3100	-2700	-2900		Pa	Se	yes	x	Yan W (1992) Origins of agriculture and animal husbandry in China. In: Aikens CM and Song NR (eds) Pacific Northeast Asia in Prehistory: hunter-fisher-gatherers, farmers, and sociopolitical elites. Pullman, Washington: Washington State University Press,	Liu CJ [刘长江], Jin GY [靳桂云] and Kong ZC [孔昭宸] (2008) Archaeobotany: Research on seeds and fruits [植物考古-种子果实研究 ]. Shandong University Orient Archaeology Research Series. Beijing: Science Press [科学出版社].	An Z (1989) Prehistoric agriculture in China. In: Harris DR and Hillman GC (ed.) Foraging and Farming: The Evolution of Plant Exploitation. London: Uwin Hyman, pp. 643-650.;
Liujiazhai	刘家寨	China	Sichuan	Jinchuan	31.7833	101.533	Neolithic	-	-3350	-2750	-3050			Se	x	x	Wang, B., Liu, H., Liu, Y., Sun, Z., Chen, X., & Hein, A. (2023). Patterns of spread and adoption of millet agriculture along the eastern rim of the Tibetan Plateau: Archaeobotanical evidence from Houzidong, Southwest China (4200–4000 cal. BP). Archaeological Research in Asia, 35, 100448.
Liujiazhuang (Jinan)	刘家庄	China	Shandong	Liujiazhuangcun, Huaiyin, Jinan,	36.6552	116.927	Bronze Age	Shang-Zhou dynasty	-1600	-1045	-1322.5		Pa	Se	x	yes	Gong W. (2016). Research of Human diet in Shang period of the Daxinzhuang site and Liujiazhuang site——Results from the plant remanis and the stable isotope of Carbon and Nitrogen. Master dissertation of Shandong University,2016.
Liujiazhuang (Rizhao)	刘家庄	China	Shandong	Lanshan, Rizhao	35.2569	119.301	Neolithic	Longshan	-2800	-1900	-2350	Ors		Se	x	yes	Chen X. (2016). An Archaeological Perspective on Scale of Wheat Cultivation during the Chinese Early Bronze Age. Zhongguo Nongshi [中国农史]35(3): 3-9.; 陈雪香.中国青铜时代小麦种植规模的考古学观察.中国农史,2016,35(3):3-9.	Wei G., Hui F., Junfeng G., & Xuexiang C. (2019). The impact of climate change on rice agriculture during the end of the Shang period: Results of the plant remains from Daxinzhuang and Liujiazhuang sites, Jinan, Shandong Province. Quaternary Sciences, 39, 170–182.	Gong W. (2016). Research of Human diet in Shang period of the Daxinzhuang site and Liujiazhuang site——Results from the plant remanis and the stable isotope of Carbon and Nitrogen. Master dissertation of Shandong University,2016.
Liujiazhuang (Rizhao)	刘家庄	China	Shandong	Lanshan, Rizhao	35.2569	119.301	Bronze Age	Yueshi	-1800	-1700	-1750	Ors		Se	x	yes	Chen X. (2016). An Archaeological Perspective on Scale of Wheat Cultivation during the Chinese Early Bronze Age. Zhongguo Nongshi [中国农史]35(3): 3-9.; 陈雪香.中国青铜时代小麦种植规模的考古学观察.中国农史,2016,35(3):3-9.	Wei G., Hui F., Junfeng G., & Xuexiang C. (2019). The impact of climate change on rice agriculture during the end of the Shang period: Results of the plant remains from Daxinzhuang and Liujiazhuang sites, Jinan, Shandong Province. Quaternary Sciences, 39, 170–182.	Gong W. (2016). Research of Human diet in Shang period of the Daxinzhuang site and Liujiazhuang site——Results from the plant remanis and the stable isotope of Carbon and Nitrogen. Master dissertation of Shandong University,2016.
Liujiazhuang (Shanxi)	刘家庄	China	Shanxi	Wenxi County, Yuncheng	35.336	111.591	Bronze Age	Late Shang dynasty	-1400	-1045	-1222.5		Pa	Se	x	yes	Song J (2011) The agricultural economy during the Longshan period: an archaeobotanical perspective from Shandong and Shanxi. Unpublished PhD Thesis. UCL. London	Song, J., Wang, L., & Fuller, D. Q. (2019). A regional case in the development of agriculture and crop processing in northern China from the Neolithic to Bronze Age: Archaeobotanical evidence from the Sushui River survey, Shanxi province. Archaeological and Anthropological Sciences, 11, 667–682. (supplementary material)
Liujiazhuang (Shanxi) southeast	刘家庄	China	Shanxi	Wenxi County, Yuncheng	35.3839	111.457	Bronze Age	Shang	-1600	-1100	-1300	Ors	Pa	Se	yes	x	Song J (2011) The agricultural economy during the Longshan period: an archaeobotanical perspective from Shandong and Shanxi. Unpublished PhD Thesis. UCL. London
Liuquan	柳泉	China	Shanxi	Jiang County, Yuncheng	35.4749	111.423	Neolithic	Yangshao	-5000	-3000	-4000		Pa	Se	yes	x	Song J (2011) The agricultural economy during the Longshan period: an archaeobotanical perspective from Shandong and Shanxi. Unpublished PhD Thesis. UCL. London
Liuquan I	柳泉	China	Shanxi	Jiang County, Yuncheng	35.4715	111.431	Neolithic	Late Yangshao	-4500	-3700	-4100		Pa	Se	x	yes	Song, J., Wang, L., & Fuller, D. Q. (2019). A regional case in the development of agriculture and crop processing in northern China from the Neolithic to Bronze Age: Archaeobotanical evidence from the Sushui River survey, Shanxi province. Archaeological and Anthropological Sciences, 11, 667–682. (supplementary material)
Liuwanshagou	柳湾沙沟	China	Qinghai	Ledu	36.454	102.556	Neolithic	Majiayao	-2456	-2202	-2329		Pa	Se	yes	x	Chen FH, Dong G, Zhang D, Liu X, Jia X, An C and Jones MK (2015) Agriculture facilitated permanent human occupation of the Tibetan Plateau after 3600 BP. Science 347(6219): 248-250.
Liuwanshagou kouxi	柳湾沙沟口西	China	Qinghai	Ledu	36.454	102.556	Neolithic	Majiayao	-2456	-2202	-2329		Pa	Se	x	x	Jia, X. (2012). Study of the Cultural Evolution and Plant Remains of Neolithic-Bronze Age in Northeast Qinghai Province. Dissertation. Lanzhou (China): Lanzhou University. / 贾鑫. 2012. 青海省东北部地区新石器-青铜时代文化演化过程与植物遗存研究. 博士学位论文. 兰州: 兰州大学
Liuzhuang	刘庄	China	Henan	Hebi	35.7501	114.261	Neolithic	Dasikong, Late Yangshao	-3500	-3000	-3250		Pa	Se	yes	yes	Wang Z (2010) The Origin of Shang Tribe and Social Changes in Proto-Shang Period. Beijing: China Social Sciences Press.	Hou L, Hu Y, Zhao X, Li S, Wei D, Hou Y, Hu B, Lv P, Li T, Song G and Wang CS (2013) Human subsistence strategy at Liuzhuang site, Henan, China during the proto-Shang culture (2000–1600 BC) by stable isotopic analysis. Journal of Archaeological Science 40(5): 2344-2351.	Wang Z [王传明], Zhao X [赵新平] and Jin G [靳桂云] (2010) 河南鹤壁市刘庄遗址浮选结果分析 [Analysis of flotation samples from the Liuzhuang, Hebi, Henan]. 华夏考古 (Huaxia Kaogu) 3: 90-99.;	Wang Z [王传明], Zhao X [赵新平] and Jin G [靳桂云] (2010) 河南鹤壁市刘庄遗址浮选结果分析 [Analysis of flotation samples from the Liuzhuang, Hebi, Henan]. 华夏考古 (Huaxia Kaogu) 3: 90-99.;
Lixian (LX07)	礼县 7	China	Gansu	Xihanshui River Valley. Lixian, Longnan	34.1891	105.178	Neolithic	Dadiwan I	-6050	-5350	-5700		Pa		x	x	Ji D [吉笃学] (2009) Zhongguo Xibei diqu caiji jingji xiang nongye jingji guodu de keneng dongyin 中国西北地区采集经济向农业经济过渡的可能动因. Kaogu yu Wenwu 考古与文物 4: 36-47 (in Chinese).	Li H, An, CB, Fan W, Dong W, Zhao Y and Wang H (2015) Population history and its relationship with climate change on the Chinese Loess Plateau during the past 10,000 years. The Holocene 25(7): 1144-1152.	安成邦, 吉笃学, 陈发虎, 董广辉, 王辉, 董惟妙, 赵雪野. (2010). 甘肃中部史前农业发展的源流: 以甘肃秦安和礼县为例. 科学通报 55卷, 14期: 1381 - 1386 (2010); An Chengbang, Ji Duxue, Chen Fahu, Dong Guanghui, Wang Hui, Dong Weimiao, Zhao Xueye. (2010). The origin of prehistoric agricultural development in central Gansu: Taking Qin'an and Li County, Gansu as examples. Science Bulletin 55(14): 1381 - 1386.
Lixian 1 (LX01)	礼县 1	China	Gansu	Lixian, Longnan	34.1279	105.122	Neolithic	Yangshao (Miaodigou)	-4550	-3750	-4150		Pa	Se	yes	x	Ji D [吉笃学] (2009) Zhongguo Xibei diqu caiji jingji xiang nongye jingji guodu de keneng dongyin 中国西北地区采集经济向农业经济过渡的可能动因. Kaogu yu Wenwu 考古与文物 4: 36-47 (in Chinese).	Li H, An, CB, Fan W, Dong W, Zhao Y and Wang H (2015) Population history and its relationship with climate change on the Chinese Loess Plateau during the past 10,000 years. The Holocene 25(7): 1144-1152.	http://d.g.wanfangdata.com.cn/Periodical_kgyww200904004.aspx	安成邦, 吉笃学, 陈发虎, 董广辉, 王辉, 董惟妙, 赵雪野. (2010). 甘肃中部史前农业发展的源流: 以甘肃秦安和礼县为例. 科学通报 55卷, 14期: 1381 - 1386 (2010); An Chengbang, Ji Duxue, Chen Fahu, Dong Guanghui, Wang Hui, Dong Weimiao, Zhao Xueye. (2010). The origin of prehistoric agricultural development in central Gansu: Taking Qin'an and Li County, Gansu as examples. Science Bulletin 55(14): 1381 - 1386.
Lixian 1 (LX01)	礼县 1	China	Gansu	Lixian, Longnan	34.1279	105.122	Bronze Age	Zhou	-770	-221	-495.5	Ors	Pa	Se	yes	x	Ji D [吉笃学] (2009) Zhongguo Xibei diqu caiji jingji xiang nongye jingji guodu de keneng dongyin 中国西北地区采集经济向农业经济过渡的可能动因. Kaogu yu Wenwu 考古与文物 4: 36-47 (in Chinese).	Li H, An, CB, Fan W, Dong W, Zhao Y and Wang H (2015) Population history and its relationship with climate change on the Chinese Loess Plateau during the past 10,000 years. The Holocene 25(7): 1144-1152.	http://d.g.wanfangdata.com.cn/Periodical_kgyww200904004.aspx	安成邦, 吉笃学, 陈发虎, 董广辉, 王辉, 董惟妙, 赵雪野. (2010). 甘肃中部史前农业发展的源流: 以甘肃秦安和礼县为例. 科学通报 55卷, 14期: 1381 - 1386 (2010); An Chengbang, Ji Duxue, Chen Fahu, Dong Guanghui, Wang Hui, Dong Weimiao, Zhao Xueye. (2010). The origin of prehistoric agricultural development in central Gansu: Taking Qin'an and Li County, Gansu as examples. Science Bulletin 55(14): 1381 - 1386.
Lixian 12 (LX12)	礼县 12	China	Gansu	Xihanshui River Valley. Lixian, Longnan	34.2451	105.432	Neolithic	Yangshao	-4350	-4050	-4200		Pa	Se	x	x	An CB, Ji Duxue, Chen FH, Dong GH, Wang H, Dong WM and Zhao XY (2010) Evolution of prehistoric agriculture in central Gansu Province, China: A case study in Qin’an and Li County. Chinese Science Bulletin 55: 1925-1930 doi: 10.1007/s11434-010-3208-2	Li H, An, CB, Fan W, Dong W, Zhao Y and Wang H (2015) Population history and its relationship with climate change on the Chinese Loess Plateau during the past 10,000 years. The Holocene 25(7): 1144-1152.	安成邦, 吉笃学, 陈发虎, 董广辉, 王辉, 董惟妙, 赵雪野. (2010). 甘肃中部史前农业发展的源流: 以甘肃秦安和礼县为例. 科学通报 55卷, 14期: 1381 - 1386 (2010); An Chengbang, Ji Duxue, Chen Fahu, Dong Guanghui, Wang Hui, Dong Weimiao, Zhao Xueye. (2010). The origin of prehistoric agricultural development in central Gansu: Taking Qin'an and Li County, Gansu as examples. Science Bulletin 55(14): 1381 - 1386.
Lixian 17 (LX17)	礼县 17	China	Gansu	Xihanshui River Valley. Lixian, Longnan	34.1725	105.156	Neolithic	Late Yangshao	-3500	-3000	-3250	Ors	Pa	Se	yes	x	Ji D [吉笃学] (2009) Zhongguo Xibei diqu caiji jingji xiang nongye jingji guodu de keneng dongyin 中国西北地区采集经济向农业经济过渡的可能动因. Kaogu yu Wenwu 考古与文物 4: 36-47 (in Chinese).	Li H, An, CB, Fan W, Dong W, Zhao Y and Wang H (2015) Population history and its relationship with climate change on the Chinese Loess Plateau during the past 10,000 years. The Holocene 25(7): 1144-1152.	安成邦, 吉笃学, 陈发虎, 董广辉, 王辉, 董惟妙, 赵雪野. (2010). 甘肃中部史前农业发展的源流: 以甘肃秦安和礼县为例. 科学通报 55卷, 14期: 1381 - 1386 (2010); An Chengbang, Ji Duxue, Chen Fahu, Dong Guanghui, Wang Hui, Dong Weimiao, Zhao Xueye. (2010). The origin of prehistoric agricultural development in central Gansu: Taking Qin'an and Li County, Gansu as examples. Science Bulletin 55(14): 1381 - 1386.
Lixian 2 (LX02)	礼县 2	China	Gansu	Xihanshui River Valley. Lixian, Longnan	34.1279	105.122	Bronze Age	Qijia	-2350	-1850	-2100		Pa	Se	yes	x	Ji D [吉笃学] (2009) Zhongguo Xibei diqu caiji jingji xiang nongye jingji guodu de keneng dongyin 中国西北地区采集经济向农业经济过渡的可能动因. Kaogu yu Wenwu 考古与文物 4: 36-47 (in Chinese).	Li H, An, CB, Fan W, Dong W, Zhao Y and Wang H (2015) Population history and its relationship with climate change on the Chinese Loess Plateau during the past 10,000 years. The Holocene 25(7): 1144-1152.	安成邦, 吉笃学, 陈发虎, 董广辉, 王辉, 董惟妙, 赵雪野. (2010). 甘肃中部史前农业发展的源流: 以甘肃秦安和礼县为例. 科学通报 55卷, 14期: 1381 - 1386 (2010); An Chengbang, Ji Duxue, Chen Fahu, Dong Guanghui, Wang Hui, Dong Weimiao, Zhao Xueye. (2010). The origin of prehistoric agricultural development in central Gansu: Taking Qin'an and Li County, Gansu as examples. Science Bulletin 55(14): 1381 - 1386.
Lixian 2 (LX2)	礼县 2	China	Gansu	Xihanshui River Valley. Lixian, Longnan	34.2451	105.432	Neolithic	Yangshao (Banpo)	-4330	-4050	-4190		Pa	Se	yes	x	Ji D [吉笃学] (2009) Zhongguo Xibei diqu caiji jingji xiang nongye jingji guodu de keneng dongyin 中国西北地区采集经济向农业经济过渡的可能动因. Kaogu yu Wenwu 考古与文物 4: 36-47 (in Chinese).	An CB, Ji Duxue, Chen FH, Dong GH, Wang H, Dong WM and Zhao XY (2010) Evolution of prehistoric agriculture in central Gansu Province, China: A case study in Qin’an and Li County. Chinese Science Bulletin 55: 1925-1930 doi: 10.1007/s11434-010-3208-2	Liu L (2005) The Chinese Neolithic: Trajectories to Early States. Cambridge: Cambridge University Press.	Li H, An, CB, Fan W, Dong W, Zhao Y and Wang H (2015) Population history and its relationship with climate change on the Chinese Loess Plateau during the past 10,000 years. The Holocene 25(7): 1144-1152.
Lixian 3 (LX03)	礼县 3	China	Gansu	Xihanshui River Valley. Lixian, Longnan	34.1301	105.113	Neolithic	Miaodigou, Middle-Late Yangshao	-4000	-3000	-3500	Ors	Pa	Se	x	x	Li H, An, CB, Fan W, Dong W, Zhao Y and Wang H (2015) Population history and its relationship with climate change on the Chinese Loess Plateau during the past 10,000 years. The Holocene 25(7): 1144-1152.
Lixian 3 (LX03)	礼县 3	China	Gansu	Xihanshui River Valley. Lixian, Longnan	34.1301	105.113	Neolithic	Longshan	-2450	-1850	-2150		Pa	Se	yes	x	Ji D [吉笃学] (2009) Zhongguo Xibei diqu caiji jingji xiang nongye jingji guodu de keneng dongyin 中国西北地区采集经济向农业经济过渡的可能动因. Kaogu yu Wenwu 考古与文物 4: 36-47 (in Chinese).	Li H, An, CB, Fan W, Dong W, Zhao Y and Wang H (2015) Population history and its relationship with climate change on the Chinese Loess Plateau during the past 10,000 years. The Holocene 25(7): 1144-1152.	安成邦, 吉笃学, 陈发虎, 董广辉, 王辉, 董惟妙, 赵雪野. (2010). 甘肃中部史前农业发展的源流: 以甘肃秦安和礼县为例. 科学通报 55卷, 14期: 1381 - 1386 (2010); An Chengbang, Ji Duxue, Chen Fahu, Dong Guanghui, Wang Hui, Dong Weimiao, Zhao Xueye. (2010). The origin of prehistoric agricultural development in central Gansu: Taking Qin'an and Li County, Gansu as examples. Science Bulletin 55(14): 1381 - 1386.
Lixian 4 (LX04)	礼县 4	China	Gansu	Xihanshui River Valley. Lixian, Longnan	34.1279	105.122	Neolithic	Changshan	-3050	-2550	-2800		Pa	Se	yes	x	Ji D [吉笃学] (2009) Zhongguo Xibei diqu caiji jingji xiang nongye jingji guodu de keneng dongyin 中国西北地区采集经济向农业经济过渡的可能动因. Kaogu yu Wenwu 考古与文物 4: 36-47 (in Chinese).	Li H, An, CB, Fan W, Dong W, Zhao Y and Wang H (2015) Population history and its relationship with climate change on the Chinese Loess Plateau during the past 10,000 years. The Holocene 25(7): 1144-1152.	安成邦, 吉笃学, 陈发虎, 董广辉, 王辉, 董惟妙, 赵雪野. (2010). 甘肃中部史前农业发展的源流: 以甘肃秦安和礼县为例. 科学通报 55卷, 14期: 1381 - 1386 (2010); An Chengbang, Ji Duxue, Chen Fahu, Dong Guanghui, Wang Hui, Dong Weimiao, Zhao Xueye. (2010). The origin of prehistoric agricultural development in central Gansu: Taking Qin'an and Li County, Gansu as examples. Science Bulletin 55(14): 1381 - 1386.
Lixian 5 (LX05)	礼县 5	China	Gansu	Xihanshui River Valley. Lixian, Longnan	34.1891	105.178	Neolithic	Late Yangshao, Longshan	-3500	-2500	-3000	Ors	Pa	Se	yes	x	Ji D [吉笃学] (2009) Zhongguo Xibei diqu caiji jingji xiang nongye jingji guodu de keneng dongyin 中国西北地区采集经济向农业经济过渡的可能动因. Kaogu yu Wenwu 考古与文物 4: 36-47 (in Chinese).	Li H, An, CB, Fan W, Dong W, Zhao Y and Wang H (2015) Population history and its relationship with climate change on the Chinese Loess Plateau during the past 10,000 years. The Holocene 25(7): 1144-1152.	An CB, Li H, Dong WM, Chen YF, Zhao YT and Shi C (2014) How prehistoric humans use plant resources to adapt to environmental change: A case study in the western Chinese Loess Plateau during Qijia Period. The Holocene 24(4): 512–517.;	安成邦, 吉笃学, 陈发虎, 董广辉, 王辉, 董惟妙, 赵雪野. (2010). 甘肃中部史前农业发展的源流: 以甘肃秦安和礼县为例. 科学通报 55卷, 14期: 1381 - 1386 (2010); An Chengbang, Ji Duxue, Chen Fahu, Dong Guanghui, Wang Hui, Dong Weimiao, Zhao Xueye. (2010). The origin of prehistoric agricultural development in central Gansu: Taking Qin'an and Li County, Gansu as examples. Science Bulletin 55(14): 1381 - 1386.
Lixian 6 (LX06)	礼县 6	China	Gansu	Xihanshui River Valley. Lixian, Longnan	34.1891	105.178	Neolithic	Miaodigou	-3750	-3550	-3650	Ors	Pa	Se	x	x	Li H, An, CB, Fan W, Dong W, Zhao Y and Wang H (2015) Population history and its relationship with climate change on the Chinese Loess Plateau during the past 10,000 years. The Holocene 25(7): 1144-1152.	Li H, An, CB, Fan W, Dong W, Zhao Y and Wang H. (2015) Population history and its relationship with climate change on the Chinese Loess Plateau during the past 10,000 years. The Holocene 25(7): 1144-1152.	An CB, Li H, Dong WM, Chen YF, Zhao YT and Shi C (2014) How prehistoric humans use plant resources to adapt to environmental change: A case study in the western Chinese Loess Plateau during Qijia Period. The Holocene 24(4): 512–517.;	安成邦, 吉笃学, 陈发虎, 董广辉, 王辉, 董惟妙, 赵雪野. (2010). 甘肃中部史前农业发展的源流: 以甘肃秦安和礼县为例. 科学通报 55卷, 14期: 1381 - 1386 (2010); An Chengbang, Ji Duxue, Chen Fahu, Dong Guanghui, Wang Hui, Dong Weimiao, Zhao Xueye. (2010). The origin of prehistoric agricultural development in central Gansu: Taking Qin'an and Li County, Gansu as examples. Science Bulletin 55(14): 1381 - 1386.
Longgangsi	龙岗寺	China	Shaanxi	Nanzheng, Hanzhong	33.0723	106.977	Neolithic	Late Yangshao-Longshan	-3030	-2870	-2950	Ors	Pa	Se	x	yes	Tang Liya, Han Kai, Ma Mingzhi, Zhao Zhijun. (2020). The dispersals of crops: A study on the remains of carbonized plants in the Neolithic age at Longgangsi site in Hanzhong, Shaanxi Province[J]. Quaternary Sciences 40(2): 512-524. doi: 10.11928/j.issn.1001-7410.2020.02.20.; 唐丽雅, 韩凯, 马明志, 赵志军. 农作物传播研究:以陕西汉中龙岗寺遗址新石器时代炭化植物遗存为例[J]. 第四纪研究, 2020, 40(2): 512-524. doi: 10.11928/j.issn.1001-7410.2020.02.…	Tang Liya, Han Kai, Ma Mingzhi, Zhao Zhijun. The dispersals of crops: A study on the remains of carbonized plants in the Neolithic age at Longgangsi site in Hanzhong, Shaanxi Province[J]. Quaternary Sciences , 2020, 40( 2 ) : 512-524.doi: 10.11928/j.issn.1001-7410.2020.02.20
Longshan	龙山	China	Qinghai	Huangyuan County, Xining	36.6814	101.237	Bronze Age	Kayue	-1005	-859	-932		Pa		yes	yes	Chen FH, Dong G, Zhang D, Liu X, Jia X, An C and Jones MK (2015) Agriculture facilitated permanent human occupation of the Tibetan Plateau after 3600 BP. Science 347(6219): 248-250.	Dong GH, Wang ZL, Ren LL, Motuzaite Matuzeviciute G, Wang H, Ren X and Chen F (2014) A comparative study of radiocarbon dating charcoal and charred seeds from the same flotation samples in the Late Neolithic and Bronze Age sites in the Gansu and Qinghai Provinces, Northwest China. Radiocarbon 56: 157–163.	Jia, X. (2012). Study of the Cultural Evolution and Plant Remains of Neolithic-Bronze Age in Northeast Qinghai Province. Dissertation. Lanzhou (China): Lanzhou University. / 贾鑫. 2012. 青海省东北部地区新石器-青铜时代文化演化过程与植物遗存研究. 博士学位论文. 兰州: 兰州大学
Luanzagangzi	乱杂岗子	China	Xinjiang	Jimsar	43.758	89.1891	Bronze Age	Zhunge’er	-1300	-900	-1100			Se	yes	x	Flad R, Li SC, Wu XH and Zhao Z (2010) Early wheat in China: Results from new studies at Donghuishan in the Hexi Corridor. The Holocene 20: 955–965.	Jia W, Betts A, Wu X (2011) New evidence for Bronze Age agricultural settlements in the Zhunge'er (Junggar) Basin, China. Journal of Field Archaeology 36(4): 269-280.
Luchengzi	芦城孜	China	Anhui	Taoyuanzhen, Yongqiao District, Suzhou	33.4814	116.957	Neolithic	Middle-Late Dawenkou	-3500	-2600	-3050	Ors		Se	x	yes	Wang Y et al. 2016. In Anhui Provincial Institute of Cultural Relics and Archeology (ed.)	Anhui Provincial Institute of Cultural Relics and Archeology. (2016). Suzhou Luchengzi. Anhui Provincial Institute of Cultural Relics and Archeology, Suzhou Municipal Cultural Relics Administration. Suzhou Museum, Cultural Relics Publishing House. Anhui Provincial Institute of Cultural Relics and Archaeology. (2016). Luchengzi, Suzhou. Anhui Provincial Institute of Cultural Relics and Archeology,…	安徽省文物考古研究所. (2016). 宿州芦城孜. 安徽省文物考古研究所、宿州市文物管理局.宿州市博物馆, 文物出版社. Anhui Provincial Institute of Cultural Relics and Archaeology. (2016). Luchengzi, Suzhou. Anhui Provincial Institute of Cultural Relics and Archeology, Suzhou Municipal Cultural Relics Administration. Suzhou Municipal Museum. Heritiage Publishing House.
Luchengzi	芦城孜	China	Anhui	Taoyuanzhen, Yongqiao District, Suzhou	33.4814	116.957	Neolithic	Later Longshan	-2500	-1800	-2150	Ors	Pa	Se	x	yes	Wang Y et al. 2016. In Anhui Provincial Institute of Cultural Relics and Archeology (ed.)	Anhui Provincial Institute of Cultural Relics and Archeology. (2016). Suzhou Luchengzi. Anhui Provincial Institute of Cultural Relics and Archeology, Suzhou Municipal Cultural Relics Administration. Suzhou Museum, Cultural Relics Publishing House. Anhui Provincial Institute of Cultural Relics and Archaeology. (2016). Luchengzi, Suzhou. Anhui Provincial Institute of Cultural Relics and Archeology,…	安徽省文物考古研究所. (2016). 宿州芦城孜. 安徽省文物考古研究所、宿州市文物管理局.宿州市博物馆, 文物出版社. Anhui Provincial Institute of Cultural Relics and Archaeology. (2016). Luchengzi, Suzhou. Anhui Provincial Institute of Cultural Relics and Archeology, Suzhou Municipal Cultural Relics Administration. Suzhou Municipal Museum. Heritiage Publishing House.
Luchengzi	芦城孜	China	Anhui	Taoyuanzhen, Yongqiao District, Suzhou	33.4814	116.957	Neolithic	Western Zhou dynasty	-1050	-770	-910	Ors	Pa	Se	x	yes	Wang Y et al. 2016. In Anhui Provincial Institute of Cultural Relics and Archeology (ed.)	Anhui Provincial Institute of Cultural Relics and Archeology. (2016). Suzhou Luchengzi. Anhui Provincial Institute of Cultural Relics and Archeology, Suzhou Municipal Cultural Relics Administration. Suzhou Museum, Cultural Relics Publishing House. Anhui Provincial Institute of Cultural Relics and Archaeology. (2016). Luchengzi, Suzhou. Anhui Provincial Institute of Cultural Relics and Archeology,…	安徽省文物考古研究所. (2016). 宿州芦城孜. 安徽省文物考古研究所、宿州市文物管理局.宿州市博物馆, 文物出版社. Anhui Provincial Institute of Cultural Relics and Archaeology. (2016). Luchengzi, Suzhou. Anhui Provincial Institute of Cultural Relics and Archeology, Suzhou Municipal Cultural Relics Administration. Suzhou Municipal Museum. Heritiage Publishing House.
Luokou	罗口	China	Henan	Gongyi, Zhengzhou	34.6656	112.998	Neolithic	Late Longshan	-2500	-2000	-2250		Pa	Se	yes	x	Lee G-A, Crawford G, Liu L and Chen X (2007) Plants and people from the early Neolithic to the Shang periods in North China. Proceedings of the National Academy of Sciences 104(3): 1087-1092.	Liu CJ [刘长江], Jin GY [靳桂云] and Kong ZC [孔昭宸] (2008) Archaeobotany: Research on seeds and fruits [植物考古-种子果实研究 ]. Shandong University Orient Archaeology Research Series. Beijing: Science Press [科学出版社].
Luokou	罗口	China	Henan	Gongyi, Zhengzhou	34.6625	112.987	Bronze Age	Erlitou I-II	-1880	-1590	-1735		Pa	Se	yes	x	Liu CJ [刘长江], Jin GY [靳桂云] and Kong ZC [孔昭宸] (2008) Archaeobotany: Research on seeds and fruits [植物考古-种子果实研究 ]. Shandong University Orient Archaeology Research Series. Beijing: Science Press [科学出版社].
Luokou (Longshan)	罗口	China	Henan	Gongyi, Zhengzhou	34.6656	112.998	Neolithic	Longshan	-2500	-2000	-2250		Pa	Se	yes	x	Lee G-A, Crawford G, Liu L and Chen X (2007) Plants and people from the early Neolithic to the Shang periods in North China. Proceedings of the National Academy of Sciences 104(3): 1087-1092.	Liu CJ [刘长江], Jin GY [靳桂云] and Kong ZC [孔昭宸] (2008) Archaeobotany: Research on seeds and fruits [植物考古-种子果实研究 ]. Shandong University Orient Archaeology Research Series. Beijing: Science Press [科学出版社].
Luokoudongbei	罗口东北	China	Henan	Yiluo River	34.6675	112.984	Neolithic	Late Longshan	-2400	-1900	-2150		Pa	Se	x	yes	Lee G-A, Crawford G, Liu L and Chen X (2007) Plants and people from the early Neolithic to the Shang periods in North China. Proceedings of the National Academy of Sciences 104(3): 1087-1092.
Luokoudongbei	罗口东北	China	Henan	Yiluo River	34.6675	112.984	Neolithic	Late Longshan	-2000	-1900	-1950		Pa	Se	x	yes	Lee G-A, Crawford G, Liu L and Chen X (2007) Plants and people from the early Neolithic to the Shang periods in North China. Proceedings of the National Academy of Sciences 104(3): 1087-1092.
Luokoudongbei	罗口(东北)	China	Henan	Gongyi, Heluo Town	34.6656	112.998	Bronze Age	Erlitou	-1900	-1500	-1700	Ors	Pa	Se	yes	x	Lee G-A, Crawford G, Liu L and Chen X (2007) Plants and people from the early Neolithic to the Shang periods in North China. Proceedings of the National Academy of Sciences 104(3): 1087-1092.
Luowalinchang	洛哇林场	China	Qinghai	Hualong	35.9276	101.874	Neolithic	Majiayao	-3355	-3027	-3191		Pa	Se	yes	x	Chen FH, Dong G, Zhang D, Liu X, Jia X, An C and Jones MK (2015) Agriculture facilitated permanent human occupation of the Tibetan Plateau after 3600 BP. Science 347(6219): 248-250.
Luowalinchang	洛哇林场	China	Qinghai	Hualong	35.9276	101.874	Neolithic	Majiayao	-2864	-2574	-2719		Pa	Se	yes	x	Chen FH, Dong G, Zhang D, Liu X, Jia X, An C and Jones MK (2015) Agriculture facilitated permanent human occupation of the Tibetan Plateau after 3600 BP. Science 347(6219): 248-250.
Luowalinchang	洛哇林场	China	Qinghai	Hualong	35.9276	101.874	Bronze Age	Kayue	-1420	-1210	-1315		Pa	Se	yes	x	Chen FH, Dong G, Zhang D, Liu X, Jia X, An C and Jones MK (2015) Agriculture facilitated permanent human occupation of the Tibetan Plateau after 3600 BP. Science 347(6219): 248-250.
Ma'an	马安	China	Shandong	Zhangqiu	36.6972	117.478	Bronze Age	Yueshi	-1900	-1650	-1775		Pa	Se	yes	yes	Chen X and Fang H (2008) A case study of agriculture in the Shang Dynasty: Macro plant remains from the Daxinzhuang site, Jinan, China. Dongfang Kaogu 4: 47–68.	d’Alpoim Guedes J, Jin G and Bocinsky KR (2015) The impact of climate on the spread of rice to north-eastern China: A new look at the data from Shandong Province. PLoS ONE 10(6): e0130430. doi:10.1371/journal.pone.0130430.	Chen, Xuexiang & Guo, Junfeng. (2009). An analysis of plant remains through flotation from the Ma’an site [2008], Zhangqiu, Shandong. Dongfang kaogu: East Asia Archaeology volume 5, (pp.368–371). Beijing: Science Press. 陈雪香, 郭俊峰 (2009)., 山东章丘马安遗址 2008 年浮选植物遗存分析. 东方考古, 第5集. (pp. 368-371). 北京: 科学出版社.	Chen, Xuexiang & Guo, Junfeng. (2009). An analysis of plant remains through flotation from the Ma’an site [2008], Zhangqiu, Shandong. Dongfang kaogu: East Asia Archaeology volume 5, (pp.368–371). Beijing: Science Press. 陈雪香, 郭俊峰 (2009)., 山东章丘马安遗址 2008 年浮选植物遗存分析. 东方考古, 第5集. (pp. 368-371). 北京: 科学出版社.
Ma'an	马安	China	Shandong	Zhangqiu	36.6972	117.478	Bronze Age	Shang dynasty	-1600	-1045	-1322.5		Pa	Se	yes	yes	Chen X and Fang H (2008) A case study of agriculture in the Shang Dynasty: Macro plant remains from the Daxinzhuang site, Jinan, China. Dongfang Kaogu 4: 47–68.	d’Alpoim Guedes J, Jin G and Bocinsky KR (2015) The impact of climate on the spread of rice to north-eastern China: A new look at the data from Shandong Province. PLoS ONE 10(6): e0130430. doi:10.1371/journal.pone.0130430.	Chen, Xuexiang & Guo, Junfeng. (2009). An analysis of plant remains through flotation from the Ma’an site [2008], Zhangqiu, Shandong. Dongfang kaogu: East Asia Archaeology volume 5, (pp.368–371). Beijing: Science Press. 陈雪香, 郭俊峰 (2009)., 山东章丘马安遗址 2008 年浮选植物遗存分析. 东方考古, 第5集. (pp. 368-371). 北京: 科学出版社.	Chen, Xuexiang & Guo, Junfeng. (2009). An analysis of plant remains through flotation from the Ma’an site [2008], Zhangqiu, Shandong. Dongfang kaogu: East Asia Archaeology volume 5, (pp.368–371). Beijing: Science Press. 陈雪香, 郭俊峰 (2009)., 山东章丘马安遗址 2008 年浮选植物遗存分析. 东方考古, 第5集. (pp. 368-371). 北京: 科学出版社.
Maanhe	马鞍河	China	Henan	Xinmi, Zhengzhou	34.5288	113.335	Neolithic	Late Yangshao	-3400	-3200	-3300		Pa	Se	x	yes	Jia, Shijie. (2011). Research on carbonized plant remains in Zhengzhou Shangcheng. Master's thesis of University of Science and Technology of China.; 贾世杰. 2011. 郑州商城炭化植物遗存研究.中国科学技术大学硕士学位论文.
Macun	马村	China	Henan	Huiji, Zhengzhou	34.8708	113.508	Neolithic	Late Longshan	-2000	-1900	-1950			Se	x	yes	Qiu ZW, Zhuang LN, Lin LG. (2018). Phytolith evidence for rice domestication of the Hanjing site in Sihong, Jiangsu Province and therelated issues (in Chinese with English abstract). Southeast Cult 1:008
Maegok-dong	매곡동	Korea South	Gyeongsang	Buk-gu, Ulsan	35.6454	129.367	Early Bronze Age	Mumun, Early	-1060	-890	-975	Ors	Pa	Se	yes	x	Niyama M (2006) Charred seeds recovered from dwellings at Maegok-dong area IV. In: Lee S-H (ed.) The Excavation Report of Maegok-dong (area IV) Archaeological Site. Ulsan: The Ulsan Institute of Cultural Properties, pp. 266-275.
Maegok-dong , Locality IV	매곡동	Korea South	Gyeongsang	Buk-gu, Ulsan	35.6485	129.368	Early Bronze Age	Mumun, Early	-1210	-890	-1050	Ors	Pa	Se	x	x	Niyama M (2006) Charred seeds recovered from dwellings at Maegok-dong area IV. In: Lee S-H (ed.) The Excavation Report of Maegok-dong (area IV) Archaeological Site. Ulsan: The Ulsan Institute of Cultural Properties, pp. 266-275.
Magou	马沟	China	Henan	Xinmi, Zhengzhou	34.542	113.502	Neolithic	Late Yangshao	-3100	-2900	-3000		Pa	Se	x	yes	Wang, C., Lu, H., Gu, W., Wu, N., Zhang, J., Zuo, X., … Hu, Y. (2019). The development of Yangshao agriculture and its interaction with social dynamics in the middle Yellow River region, China. The Holocene, 29, 173–180.
Maiohou	烟台庙后	China	Shandong	Yantai	37.4809	121.423	Bronze Age	Yueshi	-1800	-1700	-1750		Pa	Se	x	x	Gong Wei, Fang Hui, Guo Junfeng, Chen Xuexiang. The impact of climate change on rice agriculture during the end of the Shang period: Results of the plant remains from Daxinzhuang and Liujiazhuang sites, Jinan, Shandong Province[J]. Quaternary Sciences, 2019, 39(1): 170-182. doi: 10.11928/j.issn.1001-7410.2019.01.16 / 宫玮, 方辉, 郭俊峰, 陈雪香. 商末气候变化对于稻作农业的影响——基于济南大辛庄、刘家庄遗址商代植物遗存观察[J]. 第四纪研究, 2019, 39(1):…
Majeon-ri	마전리	Korea South	Chungcheong-do	Nonsan	36.0874	127.088	Middle Bronze Age	Mumum, Middle	-800	-400	-600	Ors		Se	yes	x	Lee G-A (2004) Analysis of plant remains from the Majon-ri site. In: Lee H-J (ed) The Majon-ri Site. Jochiwon: Research Institute for Archaeological Resource, Korea University, pp 297-309.
Mallapadi	மல்லபாடி	India	Tamil Nadu	Dharmapuri	12.5254	78.3774	Megalithic (habitation)	-	-1000	-400	-700	Ors		?Se	yes	x	Moorti US (1994) Megalithic Culture of South India. Socio-economic Perspectives. Varanasi: Ganga Kaveri Publishing House.
Manan	马南	China	Shaanxi	Gaoling, Xi'An	34.4733	109.088	Neolithic	Miaodigou type, Yangshao culture	-3110	-3240	-3175		Pa	Se	x	x	Yang, Q., Li, X., Zhou, X., Zhao, K., & Sun, N. (2016). Quantitative reconstruction of summer precipitation using a mid-Holocene δ13C common millet record from Guanzhong Basin, northern China. Climate of the Past, 12, 2229–2240.
Mangha (Hamin)	哈民忙哈	China	Inner Mongolia	Horqin Left Middle Banner, Tongliao	43.9696	122.197	Early Neolithic	Xinglongwa	-6200	-5400	-5800		Pa	Se	x	x	马志坤, 郇秀佳, 马永超, 李珺, 杨晓燕. (2018). 古代淀粉遗存反映的新石器中期华北平原北部旱作农业发展状况——以河北阳原姜家梁遗址为例. 第四纪研究 38(5): 1313-1324	Sun Yonggang, Zhao Zhijun, Ji Ping. The study on the plant remains from flotation of Hamin Mangha site[J]. Huaxia Archaeology, 2016(2): 45-52. / 孙永刚, 赵志军, 吉平. 哈民忙哈史前聚落遗址出土植物遗存研究[J]. 华夏考古, 2016(2): 45-52.
Maolinshan	毛林山	China	Gansu	Liangzhou	37.8309	102.592	Bronze Age	?Machang	-1206	-1003	-1104.5		Pa	Se	x	x	Dong, G., Yang, Y., Liu, X., Li, H., Cui, Y., Wang, H., … Chen, F. (2018). Prehistoric trans-continental cultural exchange in the Hexi Corridor, northwest China. The Holocene, 28, 621–628.	Li, H., James, N., Chen, J., Zhang, S., Du, L., Yang, Y., … Jia, X. (2023). Agricultural Economic Transformations and Their Impacting Factors around 4000 BP in the Hexi Corridor, Northwest China. Land, 12, 425.
Maoshan	茅山	China	Zhejiang	Yuhang, Hangzhou	30.4323	120.263	Neolithic	Liangzhu	-2900	-2600	-2750	Ors		?Se	yes	x	Gao Y, Kingwell-Banham E and Stevens CJ (unpublished) Botanical work on material from the site of Maoshan	Zhuang Y, Ding P and French C (2014) Water management and agricultural intensification of rice farming at the late-Neolithic site of Maoshan, Lower Yangtze River, China. The Holocene 24(5): 531-545	Zheng Y, Crawford GW, Chen X (2014) Archaeological Evidence for Peach (Prunus persica) Cultivation and Domestication in China, PLoS One 9(9): e106595. doi:10.1371/journal.pone.0106595
Masan-ri	마산리	Korea North	North Hwanghae	Bongsan	38.4874	125.845	Middle Neolithic	Chulmun, Middle	-3500	-2000	-2750			Se	yes	x	Ahn S-M, Kim J and Hwang J (2015) Sedentism, settlements, and radiocarbon dates of Neolithic Korea. Asian Perspectives 54(1): 113-143.	Aikens CM and Lee G-A (2014) Postglacial inception and growth of anthropogenic landscapes in China, Korea, Japan, and the Russian Far East. Anthropocene 4: 46-56.	National Research Institute of Cultural Heritage (2015). Archaeobotanical Data in East Asia: Prehistoric Age, Korea. Daejeon: National Research Institute of Cultural Heritage.	Byeon Sa-seong and Go Yeong-nam. (1989). On Neolithic Age House Sites at the Masan-ri Site, Joseon Archeology Research, No. 4, 1989 (Rugye No. 73), Social Science Press. ; Archaeological Research Institute of the Academy of Social Sciences. (2009). Neolithic Age Remains in the Daedonggangryu Station Area, Complete Book of Joseon Archeology 3 (Protocol 3), Jin In-jin.
Masan-ri	마산리	Korea North	North Hwanghae	Bongsan	38.4874	125.845	Early Bronze Age	Mumun, Early	-1500	-800	-1150		Pa		yes	x	Ahn S-M, Kim J and Hwang J (2015) Sedentism, settlements, and radiocarbon dates of Neolithic Korea. Asian Perspectives 54(1): 113-143.	Aikens CM and Lee G-A (2014) Postglacial inception and growth of anthropogenic landscapes in China, Korea, Japan, and the Russian Far East. Anthropocene 4: 46-56.	National Research Institute of Cultural Heritage (2015). Archaeobotanical Data in East Asia: Prehistoric Age, Korea. Daejeon: National Research Institute of Cultural Heritage.	Byeon Sa-seong and Go Yeong-nam. (1989). On Neolithic Age House Sites at the Masan-ri Site, Joseon Archeology Research, No. 4, 1989 (Rugye No. 73), Social Science Press. ; Archaeological Research Institute of the Academy of Social Sciences. (2009). Neolithic Age Remains in the Daedonggangryu Station Area, Complete Book of Joseon Archeology 3 (Protocol 3), Jin In-jin.	National Research Institute of Cultural Heritage (2015). Archaeobotanical Data in East Asia: Prehistoric Age, Korea. Daejeon: National Research Institute of Cultural Heritage.	National Research Institute of Cultural Heritage (2015). Archaeobotanical Data in East Asia: Prehistoric Age, Korea. Daejeon: National Research Institute of Cultural Heritage.
Mashangen	马山根	China	Henan	Xichuan, Nanyang	32.9333	111.4	Neolithic	Late Yangshao	-3400	-3000	-3200	Ors	Pa	Se	x	yes	Deng Zhenhua. (2015). Research on prehistoric agriculture in the lower reaches of the Han River. Doctoral thesis of Peking University. 邓振华. (2015). 汉水中下游史前农业研究. 北京大学博士学位论文.
Matun	马屯	China	Henan	Yanshi, Luoyang	34.6127	112.841	Neolithic	Late Longshan	-1950	-1850	-1900		Pa	Se	yes	yes	Lee G-A, Crawford G, Liu L and Chen X (2007) Plants and people from the early Neolithic to the Shang periods in North China. Proceedings of the National Academy of Sciences 104(3): 1087-1092.
Matun North	马屯北	China	Henan	Yanshi, Luoyang	34.6127	112.841	Neolithic	Late Longshan	-2500	-2000	-2250		Pa	Se	yes	yes	Lee G-A, Crawford G, Liu L and Chen X (2007) Plants and people from the early Neolithic to the Shang periods in North China. Proceedings of the National Academy of Sciences 104(3): 1087-1092.	Zhang Junna, Xia Zhengkai, Zhang Xiaohu. (2014). Carbonized plant remains from the Neolithic-Bronze Age in the Luoyang Basin. Chinese Science Bulletin. 59(34): 3388-3397.; 张俊娜, 夏正楷, 张小虎. (2014). 洛阳盆地新石器-青铜时期的炭化植物遗存. 中国科学. 59(34): 3388-3397.
Matun North	马屯北	China	Henan	Gongyi, Zhengzhou	34.5757	112.878	Bronze Age	Erlitou II	-1800	-1550	-1675		Pa	Se	x	yes	Zhang Junna, Xia Zhengkai, Zhang Xiaohu. (2014). Carbonized plant remains from the Neolithic-Bronze Age in the Luoyang Basin. Chinese Science Bulletin. 59(34): 3388-3397.; 张俊娜, 夏正楷, 张小虎. (2014). 洛阳盆地新石器-青铜时期的炭化植物遗存. 中国科学. 59(34): 3388-3397.
Meijia (HLMJ 1&2)	梅家	China	Qinghai	Hualong Hui, Haidong	36.1352	102.035	Bronze Age	Qijia	-2350	-2020	-2185		Pa		x	yes	Jia, X. (2012). Study of the Cultural Evolution and Plant Remains of Neolithic-Bronze Age in Northeast Qinghai Province. Dissertation. Lanzhou (China): Lanzhou University. / 贾鑫. 2012. 青海省东北部地区新石器-青铜时代文化演化过程与植物遗存研究. 博士学位论文. 兰州: 兰州大学	Chen Tingting, Jia Xin, Li Haiming, Dong Guanghui. (2019). Analysis of spatiotemporal changes in agricultural structure and its influencing factors during the Qijia Culture period in Gansu and Qinghai regions. Article number:1001-7410(2019)01-132-12. doi:10.11928 /j.issn.1001-7410.2019.01.13 / 陈亭亭, 贾鑫, 黎海明, 董广辉. (2019). 甘青地区齐家文化时期农业结构的时空变化及其影响因素分析. 文章编号：1001-7410(2019)01-132-12. doi:10.11928/j.is…
Meijia (HLMJFZ)	梅家	China	Qinghai	Hualong Hui, Haidong	36.1352	102.035	Bronze Age	Qijia	-2350	-2020	-2185			Se	x	yes	Jia, X. (2012). Study of the Cultural Evolution and Plant Remains of Neolithic-Bronze Age in Northeast Qinghai Province. Dissertation. Lanzhou (China): Lanzhou University. / 贾鑫. 2012. 青海省东北部地区新石器-青铜时代文化演化过程与植物遗存研究. 博士学位论文. 兰州: 兰州大学	Chen Tingting, Jia Xin, Li Haiming, Dong Guanghui. (2019). Analysis of spatiotemporal changes in agricultural structure and its influencing factors during the Qijia Culture period in Gansu and Qinghai regions. Article number:1001-7410(2019)01-132-12. doi:10.11928 /j.issn.1001-7410.2019.01.13 / 陈亭亭, 贾鑫, 黎海明, 董广辉. (2019). 甘青地区齐家文化时期农业结构的时空变化及其影响因素分析. 文章编号：1001-7410(2019)01-132-12. doi:10.11928/j.is…
Mejia	梅家	China	Qinghai	Hualong Hui, Haidong	36.1352	102.035	Bronze Age	Qijia	-2300	-2020	-2160		Pa	Se	x	yes	Jia, X. (2012). Study of the Cultural Evolution and Plant Remains of Neolithic-Bronze Age in Northeast Qinghai Province. Dissertation. Lanzhou (China): Lanzhou University. / 贾鑫. 2012. 青海省东北部地区新石器-青铜时代文化演化过程与植物遗存研究. 博士学位论文. 兰州: 兰州大学
Miaohou	庙后	China	Shandong	Qixia, Yantai,	37.3722	121.091	Bronze Age	Yueshi	-1900	-1650	-1775		Pa	Se	yes	yes	Jin G [靳桂云], Wang Z [王传明], Zhao M [赵敏], Wang F [王富] and Zhao J [赵娟] (2009). A report on the examination of botanical remains from Miaohou, Yantai, Shandong [山东烟台庙后遗址植物考占研究]. Dongfang Kaogu [东方考古] 6: 321–330.	d’Alpoim Guedes J, Jin G and Bocinsky KR (2015) The impact of climate on the spread of rice to north-eastern China: A new look at the data from Shandong Province. PLoS ONE 10(6): e0130430. doi:10.1371/journal.pone.0130430.	Jin G et al. (2009). Research on charred macro fossils unearthed from archaeological sites in Shandong (cooperation, ranked first), edited by: Oriental Archeology Research Center of Shandong University, Oriental Archeology (6), Science Press, Beijing, 2009: 289～305. ; 山东地区考古遗址出土木炭种属研究（合作，排名第一），靳桂云等：山东大学东方考古研究中心编，东方考古（6），科学出版社，北京，2009：289～305	Jin G et al. (2009). Research on charred macro fossils unearthed from archaeological sites in Shandong (cooperation, ranked first), edited by: Oriental Archeology Research Center of Shandong University, Oriental Archeology (6), Science Press, Beijing, 2009: 289～305. ; 山东地区考古遗址出土木炭种属研究（合作，排名第一），靳桂云等：山东大学东方考古研究中心编，东方考古（6），科学出版社，北京，2009：289～305
Miaoliang	庙梁	China	Shaanxi	Hengshan, Yulin	37.9686	109.035	Neolithic	Late Yangshao-Longshan	-3500	-2000	-2750		Pa	Se	x	yes	Fu, Wenbin, Di, Nan, Shao, Jing, Hu, Songmei, Yang, Ruichen, Zhao, Zhijun. (2022). Analysis of flotation results of the Miaoliang site in Jingbian County, Shaanxi Province[J]. Quaternary Sciences42(1): 119-128. doi: 10.11928/j.issn.1001-7410.2022.01.10
Miaoliang	庙梁	China	Shaanxi	Hengshan, Yulin	37.9284	109.284	Neolithic	Miaodigou II, Longshan	-2400	-2200	-2300		Pa	Se	x	yes	Sheng, P., Shang, X., Sun, Z., Yang, L., Guo, X., & Jones, M. K. (2018). North-south patterning of millet agriculture on the Loess Plateau: Late Neolithic adaptations to water stress, NW China. The Holocene, 28, 1554–1563.
Miaoliang	庙梁	China	Shaanxi	Hengshan, Yulin	37.9686	109.035	Neolithic	Late Longshan	-2200	-1970	-2085		Pa	Se	x	yes	Fu, Wenbin, Di, Nan, Shao, Jing, Hu, Songmei, Yang, Ruichen, Zhao, Zhijun. (2022). Analysis of flotation results of the Miaoliang site in Jingbian County, Shaanxi Province[J]. Quaternary Sciences42(1): 119-128. doi: 10.11928/j.issn.1001-7410.2022.01.10
Miaopan	庙畔	China	Shaanxi	Hengshan, Yulin	37.9213	109.294	Neolithic	Late Longshan	-2290	-2040	-2165		Pa	Se	x	yes	Sheng, P., Shang, X., Sun, Z., Yang, L., Guo, X., & Jones, M. K. (2018). North-south patterning of millet agriculture on the Loess Plateau: Late Neolithic adaptations to water stress, NW China. The Holocene, 28, 1554–1563.
Miaopo	庙坡	China	Henan	Nanzhao	33.4321	112.456	Neolithic	Middle-Late Yangshao	-3600	-3200	-3400	Ors	Pa	Se	x	x	Huan, X., Deng, Z., Xiang, J., & Lu, H. (2022). New evidence supports the continuous development of rice cultivation and early formation of mixed farming in the Middle Han River Valley, China. The Holocene, 32, 924–934.
Mijiawan	米家湾/马家湾村	China	Qinghai	Huangzhong	36.5394	102.406	Neolithic	Majiayao	-2468	-2296	-2382		Pa		yes	yes	Chen FH, Dong G, Zhang D, Liu X, Jia X, An C and Jones MK (2015) Agriculture facilitated permanent human occupation of the Tibetan Plateau after 3600 BP. Science 347(6219): 248-250.	Jia, X. (2012). Study of the Cultural Evolution and Plant Remains of Neolithic-Bronze Age in Northeast Qinghai Province. Dissertation. Lanzhou (China): Lanzhou University. / 贾鑫. 2012. 青海省东北部地区新石器-青铜时代文化演化过程与植物遗存研究. 博士学位论文. 兰州: 兰州大学
Milovanovo 3	Милованово	Russia	Novosibirsk	Irmen	54.0931	81.5531	Bronze Age	-	-1000	-800	-900		Pa		yes	x	Ryabogina NE and Ivanov SN (2011) Ancient agriculture in western Siberia: Problems of argumentation, paleoethnobotanic methods, and analysis of data. Archaeology. Ethnology and Anthropology of Eurasia 39(4): 96–106.
Misa-ri	하남 미사리 유적	Korea South	Gyeonggi-do, Seoul	Hanam	37.5785	127.202	Early Bronze Age	Mumun, Early	-1500	-850	-1175	Ors	Pa		x	x	Misa-ri Prehistoric Site Excavation Research Group, (1994). Misa-ri' (Korea University Excavation Research Group).; Son Ho, Daisuke Nakamura, & Shin Hyakuhara, (2010). Analysis of indentations on Bronze Age pottery using the replica method. Field Archeology No. 8. Korea Association of Cultural Properties Survey and Research Organization.	National Research Institute of Cultural Heritage (2015). Archaeobotanical Data in East Asia: Prehistoric Age, Korea. Daejeon: National Research Institute of Cultural Heritage.
Mishaguji	御社宮司	Japan	Chubu Nagano	Chino, Nagano	35.9853	138.155	Jomon-Yayoi	End of Final Jomon/Initial Yayoi	-950	-750	-850		Pa		x	x	Endo, E., & Leipe, C. (2022). The onset, dispersal and crop preferences of early agriculture in the Japanese archipelago as derived from seed impressions in pottery. Quaternary International, 623, 35–49.	Nakazawa, M. & Sasaki, Y. (2011). Impressions of Panicum miliaceum L. on potsherds from the Final Jomon and Middle Yayoi periods. Natural Resource Environment and Humans. Proceedings of the Meiji University Center for Obsidian and Lithic Studies 1: 113-117. (in Japanese).
Mitani	三谷	Japan	Shikoku, Tokushima	Tokushima, Tokushima	34.0742	134.528	Yayoi	Yayoi (Early)	-800	-300	-550			Se	x	x	Endo, E., & Leipe, C. (2022). The onset, dispersal and crop preferences of early agriculture in the Japanese archipelago as derived from seed impressions in pottery. Quaternary International, 623, 35–49.	Nakamura, Y. & Nakazawa, M. (2014). Research on the seed impressions in the Tokushima area excavation earthenware by a replica method. SEIRAN 10: 47-56. (in Japanese).
Miyamada	前山田	Japan	Chubu Nagano	Shimoina,Takamori, Nagano	35.5197	137.85	Yayoi	Early Yayoi	-750	-300	-525		Pa	Se	x	x	Endo, E., & Leipe, C. (2022). The onset, dispersal and crop preferences of early agriculture in the Japanese archipelago as derived from seed impressions in pottery. Quaternary International, 623, 35–49.	Endo, E. (2015). Millet impressions identified from pottery coffins from the Final Jomon period. Bulletin of the Nagano Archaeological Association 140: 43-59. (in Japanese).
Mizuhai-kitoragawa	水走-鬼虎川遺跡	Japan	Kansai Osaka	Higashiosaka, Osaka	34.6802	135.63	Yayoi	Early Yayoi	-750	-300	-525		Pa		x	x	Endo, E., & Leipe, C. (2022). The onset, dispersal and crop preferences of early agriculture in the Japanese archipelago as derived from seed impressions in pottery. Quaternary International, 623, 35–49.	Shitara, H., Moriya, R., Sasaki, Y., Momohara, A., & Nasu, H., (2019). In search of the origins of grain cultivation in the Japanese archipelago - Report on the results of period indentation surveys using the replica method (including tables and illustrations). Hiroki Shitara. (ed.) Archeology of the Formation of an Agricultural Cultural Complex Volume 1: The Beginning of Agriculture, (pp. 191-34…	設楽博己・守屋亮・佐々木由香・百原新・那須浩郎. (2019). 日本列島における穀物栽培の起源を求めて―レプリカ法による期圧痕調査結果報告―(表・図版を含む). 設楽博己 (編著) 農耕文化複合形成の考古学 上―農耕のはじまり―, (頁 191-346). 雄山閣: 東京.
Mori III	森Ⅲ	Japan	Chugoku Shimane	Iishi, Iinancho, Shimane	35.1101	132.693	Yayoi	Early Yayoi	-750	-300	-525	Ors	Pa	Se	x	x	Endo, E., & Leipe, C. (2022). The onset, dispersal and crop preferences of early agriculture in the Japanese archipelago as derived from seed impressions in pottery. Quaternary International, 623, 35–49.	Hamada, T. (2019). The acceptance, trial and establishment of cereal cultivation in the Chugoku area, Japan. In: Shitara, H. (Ed.), Plant use and composition of pottery from the late Jomon period to the Yayoi period. Agricultural culture complex. (pp. 141-160). Yuzankaku: Tokyo. (in Japanese)
Motodakayuminoki	本高弓ノ木遺跡	Japan	Chugoku Tottori	Tottori, Tottori	35.484	134.198	Yayoi	Early Yayoi	-750	-300	-525	Ors	Pa	Se	x	x	Endo, E., & Leipe, C. (2022). The onset, dispersal and crop preferences of early agriculture in the Japanese archipelago as derived from seed impressions in pottery. Quaternary International, 623, 35–49.	Hamada, T. (2019). The acceptance, trial and establishment of cereal cultivation in the Chugoku area, Japan. In: Shitara, H. (Ed.), Plant use and composition of pottery from the late Jomon period to the Yayoi period. Agricultural culture complex. (pp. 141-160). Yuzankaku: Tokyo. (in Japanese)	鳥取県埋蔵文化財センター. (2011). 鳥取県埋蔵文化財センター調査報告書38：本高弓ノ木遺跡(1区～3区). 鳥取県埋蔵文化財センター他; https://www.pref.tottori.lg.jp/secure/82344/motodakayuminoki.top-capter3.pdf
Mozuizi	磨嘴子	China	Gansu	Jiuquan	38.2286	102.673	Early Bronze Age	Majiayao/Machang	-2300	-2000	-2150		Pa	Se	yes	yes	The Team Study on Agriculture (2011) Formative period of Chinese civilization’s agricultural economic characteristics. In: CASS Technology Archaeology Center (ed.) Technology Archaeology. Beijing: Science Press, pp. 1–35.	Zhou, XY., Li, XQ., Dodson, J., & Zhao, K-L. (2016). Rapid agricultural transformation in the prehistoric Hexi corridor, China. Quaternary International, 426, 33–41.
Mozuizi	磨嘴子	China	Gansu	Liangzhou	37.8014	102.869	Bronze Age	?Machang	-1366	-1123	-1244.5		Pa		yes	x	Dong, G., Yang, Y., Liu, X., Li, H., Cui, Y., Wang, H., … Chen, F. (2018). Prehistoric trans-continental cultural exchange in the Hexi Corridor, northwest China. The Holocene, 28, 621–628.	Li, H., James, N., Chen, J., Zhang, S., Du, L., Yang, Y., … Jia, X. (2023). Agricultural Economic Transformations and Their Impacting Factors around 4000 BP in the Hexi Corridor, Northwest China. Land, 12, 425.
Munam-ri	문암리	Korea South	Gangwon-do	Goseong	38.3048	128.544	Middle Neolithic	Chulmun, Middle	-3500	-2000	-2750	?Ors	Pa	Se	x	x	National Research Institute of Cultural Heritage, (2013).Goseong Munam-ri Ruins Ⅰ -Excavation Investigation Report-.; National Research Institute of Cultural Heritage, (2013).Goseong Munam-ri Ruins Ⅱ -Excavation Investigation Report-.; Park Ji-hoon, (2014). Analysis of pollen at Goseong Munam-ri Ruins, Goseong - Focusing on vegetation changes and agricultural activities -, Goseong Munamri Ruins Ⅱ…	National Research Institute of Cultural Heritage (2015). Archaeobotanical Data in East Asia: Prehistoric Age, Korea. Daejeon: National Research Institute of Cultural Heritage.
Muwanghe	睦王河遺址	China	Shaanxi	Fuping, Weinan	35.0653	109.354	Neolithic	Banpo	-4000	-3500	-3750		Pa	Se	x	yes	Wang X, Shang X, Jiang HE et al. (2015) The analysis of flotation result of carbonized seeds recovered from two sites in BaishuiRiver valley, Shaanxi Province. Archaeology and CulturalRelics 2: 100–104 (in Chinese)
Muzhuzhuliang	木柱柱梁	China	Shaanxi	Shenmu, Yulin	38.6377	109.923	Neolithic	Dakou-Late Longshan	-2020	-1770	-1895		Pa	Se	x	yes	Guo Xiaoning, (2017). Subsistence methods in the late Longshan period in northern Shaanxi: the plant and animal remains of the Muzhuzhuliang, and Shengeluoliang site as examples. Agricultural Archeology 2017(3): 19-23.; 郭小宁, (2017). 陕北地区龙山晚期的生业方式: 以木柱柱梁, 神圪垯梁遗址的植物"动物遗存为例. 农业考古 2017(3): 19-23.	Chen Xianglong, Guo Xiaoning, Hu Yaowu, Wang Weilin, Wang Changsui. 2015. Analysis of the recipes of the ancestors at the Shenmu Zhuzhuliang site in Shaanxi. Archeology and Cultural Relics, 2015(5): 陈相龙, 郭小宁, 胡耀武, 王炜林, 王昌燧. 2015. 陕西神木木柱柱梁遗址先民的食谱分析. 考古与文物, 2015年05期	Wei Lin, Guo Xiaoning et al. (2015). Brief introduction on the excavation of the Muzhuliang site in Shenmu County, Shaanxi [J.]. Archeology and Cultural Relics, 2015(5). 炜林，郭小宁等. (2015). 陕西神木县木柱柱粱遗址发掘简报[J.]．考古与文物，2015(5)．
Myodoiseki	名東遺跡	Japan	Shikoku Tokushima	Tokushima, Tokushima	34.0691	134.498	Yayoi	Early Yayoi	-750	-300	-525	Ors		Se	x	x	Endo, E., & Leipe, C. (2022). The onset, dispersal and crop preferences of early agriculture in the Japanese archipelago as derived from seed impressions in pottery. Quaternary International, 623, 35–49.	財団法人徳島県埋蔵文化財センター. (1995). 徳島県埋蔵文化財センター調査報告書14：名東遺跡. 徳島県教育委員会他
Nabatake	菜畑	Japan	Kyushu Saga	Saga	33.4514	129.959	Yayoi	Yayoi (Initial)	-950	-750	-850	Ors		Se	x	x	Endo, E., 2015. The beginning of agriculture in the Japanese archipelago based on the perspective of cultivated cereals. Doctoral dissertation, Tokyo Metropolitan University, Tokyo (in Japanese).
Nabatake	菜畑	Japan	Kyushu Saga	Saga	33.4514	129.959	Yayoi	Yayoi (Early-Late)	-800	250	-275	Ors		Se	yes	x	Nasu H and Momohara A (2016) The beginnings of rice and millet agriculture in prehistoric Japan. Quaternary International 397: 504-512	Kumar A (2009) Globalizing the Prehistory of Japan: Language, Genes and Civilisation. London: Routledge.	Kasahara, Yasuo. (1982). Analysis - Research on the analysis and identification of buried seeds at the Nabata ruins. In Nabata ruins - Karatsu City Cultural Properties Investigation Report Vol. 5 Karatsu City Board of Education. Karatsu City Board of Education (pp. 354-379).	Kasahara, Yasuo. (1982). Analysis - Research on the analysis and identification of buried seeds at the Nabata ruins. In Nabata ruins - Karatsu City Cultural Properties Investigation Report Vol. 5 Karatsu City Board of Education. Karatsu City Board of Education (pp. 354-379).	Kasahara, Yasuo. (1982). Analysis - Research on the analysis and identification of buried seeds at the Nabata ruins. In Nabata ruins - Karatsu City Cultural Properties Investigation Report Vol. 5 Karatsu City Board of Education. Karatsu City Board of Education (pp. 354-379).	笠原安夫（元岡山大学農業生物研究所）. (1982). 分析-菜畑遺跡の埋蔵種実の分析・同定研究. In 菜畑遺跡-唐津市文化財調査報告第5集唐津市教育委員会. 唐津市教育委員会 (pp. 354-379).
Nabatake	菜畑	Japan	Kyushu Saga	Saga	33.4514	129.959	Yayoi	Yayoi (Early)	-750	-300	-525			Se	x	x	Endo, E., 2015. The beginning of agriculture in the Japanese archipelago based on the perspective of cultivated cereals. Doctoral dissertation, Tokyo Metropolitan University, Tokyo (in Japanese).	Nasu H and Momohara A (2016) The beginnings of rice and millet agriculture in prehistoric Japan. Quaternary International 397: 504-512	Kumar A (2009) Globalizing the Prehistory of Japan: Language, Genes and Civilisation. London: Routledge.	Kasahara, Yasuo. (1982). Analysis - Research on the analysis and identification of buried seeds at the Nabata ruins. In Nabata ruins - Karatsu City Cultural Properties Investigation Report Vol. 5 Karatsu City Board of Education. Karatsu City Board of Education (pp. 354-379).	笠原安夫（元岡山大学農業生物研究所）. (1982). 分析-菜畑遺跡の埋蔵種実の分析・同定研究. In 菜畑遺跡-唐津市文化財調査報告第5集唐津市教育委員会. 唐津市教育委員会 (pp. 354-379).
Nagsabaran	Nagsabaran	Philiphines	Luzon (Cagayan Valley)	Lal-lo, Cagayan	18.1566	121.642	Neolithic	-	-800	-600	-700	Ors		Se	x	x	Deng, Z., Kuo, S., Carson, M. T., & Hung, H. (2022). Early Austronesians Cultivated Rice and Millet Together: Tracing Taiwan’s First Neolithic Crops. Frontiers in Plant Science, 13. Retrieved from https://www.frontiersin.org/articles/10.3389/fpls.2022.962	Hung, H. C., Tsang, C. H., Deng, Z., Bolunia, M. J. L. A., Santiago, R. A., Carson, M. T., and Bellwood, P. (2022). Preceramic riverside hunter–gatherers and the arrival of Neolithic farmers in northern Luzon. Antiquity 1–20. doi: 10.15184/aqy.2022.65
Nakamichi	中道	Japan	Chubu Yamanashi	Nirasaki, Yamanashi	35.9379	137.975	Yayoi	Yayoi (Early)	-750	-300	-525		Pa	Se	x	x	Endo, E., & Leipe, C. (2022). The onset, dispersal and crop preferences of early agriculture in the Japanese archipelago as derived from seed impressions in pottery. Quaternary International, 623, 35–49.
Nakayashiki	中屋敷	Japan	Kanto Kanagawa	Kanagawa	35.3333	139.164	Yayoi	Yayoi (Early)	-800	-350	-575	Ors	Pa	Se	x	x	Niiyama, Masahiro. (2008). Natural science analysis - Identification of carbonized seeds and fruits excavated from earthen pits. In Nakayashiki Ruins Excavation Survey Report - Survey of early Yayoi period ruins in southwestern Kanto Showa Women's University Faculty of Human Culture History Nakayashiki Ruins Excavation Research Team, Department of Cultural Studies. Showa Women's University, Facul…	新山雅広（パレオ・ラボ）. (2008). 自然科学分析-土坑から出土した炭化種実同定. In 中屋敷遺跡発掘調査報告書-南西関東における初期弥生時代遺跡の調査昭和女子大学人間文化学部歴史文化学科中屋敷遺跡発掘調査団. 昭和女子大学人間文化学部歴史文化学科中屋敷遺跡発掘調査団 (pp. 145－147).
Nakayashiki	中屋敷	Japan	Kanto Kanagawa	Oi, Ashigarakami, Kanagawa	35.3488	139.129	Yayoi	Early Yayoi/Middle Yayoi	-800	-150	-475		Pa	Se	x	x	Endo, E., & Leipe, C. (2022). The onset, dispersal and crop preferences of early agriculture in the Japanese archipelago as derived from seed impressions in pottery. Quaternary International, 623, 35–49.	Sasaki, Y., Yoneda, K., & Nasu, H. (2010). The identification of impressions on pottery using the replica method. In: Nakayashiki Site Excavation Project Team (Ed.), Report on the excavation of the Nakayashiki site II, Report of the 7th, 8th excavation. Department of History and Culture, Faculty of Humanities and Culture, Showa Women's University. (pp. 43-56). Tokyo. (in Japanese).
Nakayashiki II	中屋敷Ⅱ	Japan	Kanto Kanagawa	Kanagawa	35.3333	139.164	Yayoi	Yayoi (Early)	-800	-350	-575	Ors	Pa	Se	x	x	Saki, Yuka and Bhandari, Sudarshan. (2010). Natural science analysis - Identification of carbonized seeds excavated from earthen pits. In Nakayashiki Ruins Excavation Survey Report II - 7th and 8th Survey Showa Women's University Nakayashiki. Ruins Excavation Research Team. Showa Women's University Nakayashiki Ruins Excavation Research Team. (pp. 38-42).	佐-木由香・バンダリ スダルシャン（パレオ・ラボ）. (2010). 自然科学分析-土坑から出土した炭化種実同定In 中屋敷遺跡発掘調査報告書Ⅱ-第7・8次調査昭和女子大学中屋敷遺跡発掘調査団. 昭和女子大学中屋敷遺跡発掘調査団. (pp. 38－42).
Nakazato	中里	Japan	Kanto Kanagawa	Hadano, Kanagawa	35.283	139.186	Yayoi	Yayoi (Early)	-800	-350	-575	Ors	Pa		x	x	Endo, E., & Leipe, C. (2022). The onset, dispersal and crop preferences of early agriculture in the Japanese archipelago as derived from seed impressions in pottery. Quaternary International, 623, 35–49.	Shitara, H. & Takase, K. (2014). The beginning of cereal cultivation in the South-West Kanto district by the analysis of replica. Bulletin of the National Museum of Japanese History 185: 511-530 (in Japanese).	小田原市教育委員会. (2017). 小田原の遺跡探訪シリーズ12：中里遺跡. 小田原市教育委員会.
Namgyeong	남경	Korea North	North Hwanghae, Pyeongyang	Pyeongyang	39.1988	125.918	Late Neolithic	Chulmun, Late	-2000	-1500	-1750			?Se	yes	x	Yoon S-S (2001) History of food culture in Korea. Korea: Shin-kwang Publishing.	Kim M (2014) Rice, ethnicity and the collation of archaeobotanical data for prehistoric Korea. Archaeologies 10(2): 168-193.
Namgyeong	남경	Korea North	North Hwanghae, Pyeongyang	Pyeongyang	39.0427	125.919	Late Neolithic	Chulmun, Late	-2000	-1500	-1750			Se	x	x	Science Encyclopedia Publishing. (1984). Study on Nanjing Ruins.; Joseon Relics Illustrated Compilation Committee. (1993). Joseon Relics Encyclopedia 1 – Original Edition-.	National Research Institute of Cultural Heritage (2015). Archaeobotanical Data in East Asia: Prehistoric Age, Korea. Daejeon: National Research Institute of Cultural Heritage.
Namgyeong	남경	Korea North	North Hwanghae, Pyeongyang	Pyeongyang	39.0427	125.919	Early Bronze Age	Mumun, Early	-1500	-850	-1175	Ors	Pa	Se	x	x	Science Encyclopedia Publishing. (1984). Study on Nanjing Ruins.; Joseon Relics Illustrated Compilation Committee. (1993). Joseon Relics Encyclopedia 1 – Original Edition-.	National Research Institute of Cultural Heritage (2015). Archaeobotanical Data in East Asia: Prehistoric Age, Korea. Daejeon: National Research Institute of Cultural Heritage.
Nanbaishi	南白石	China	Shanxi	Wenxi, Yuncheng	35.3623	111.477	Neolithic	Late Longshan	-2600	-1900	-2250		Pa	Se	x	yes	Song, J., Wang, L., & Fuller, D. Q. (2019). A regional case in the development of agriculture and crop processing in northern China from the Neolithic to Bronze Age: Archaeobotanical evidence from the Sushui River survey, Shanxi province. Archaeological and Anthropological Sciences, 11, 667–682. (supplementary material)
Nanbaishi west	南白石(西)	China	Shanxi	Wenxi, Yuncheng	35.3564	111.471	Neolithic	Longshan	-3000	-2000	-2500		Pa	Se	yes	x	Song J (2011) The agricultural economy during the Longshan period: an archaeobotanical perspective from Shandong and Shanxi. Unpublished PhD Thesis. UCL. London
Nancheng	南城	China	Henan	Xingyang, Zhengzhou	34.8784	113.454	Bronze Age	Upper Erligang	-1350	-1250	-1300		Pa	Se	x	yes	Qiu ZW, Zhuang LN, Lin LG. (2018). Phytolith evidence for rice domestication of the Hanjing site in Sihong, Jiangsu Province and therelated issues (in Chinese with English abstract). Southeast Cult 1:008
Nanguanli (Nankuanli)	南关里	Taiwan	Southern: Tainan	Tainan	22.9975	120.199	Neolithic	Tapenkeng/ Dabenkeng	-2700	-2200	-2450	Ors	?Pa	Se	yes	x	Tsang C-h (2005) Recent discoveries at a Tapenkeng Culture Site in Taiwan: Implications for the problems of Austonesian Origins. In: Sagart L, Blench R and Sanchez-Mazas A (eds) The peopling of East Asia. London: Routledge, pp. 63-73.	Tsang C-h [臧振華], Li K-t [李匡悌] and Chu C-y [朱正宜] (2006) 先民履跡 (Footprints of Ancient People: Archaeological Discoveries in the Tainan Science Park). Hsin Yin: Tainan County Cultural Bureau.	Hsieh J, Hsing YC, Hsu T, Li PJ, Li K, Tsang C (2011) Studies on Ancient Rice—Where Botanists, Agronomists, Archeologists, Linguists, and Ethnologists Meet. Rice 4(3): 178-183.	Deng, Z., Kuo, S., Carson, M. T., & Hung, H. (2022). Early Austronesians Cultivated Rice and Millet Together: Tracing Taiwan’s First Neolithic Crops. Frontiers in Plant Science, 13. Retrieved from https://www.frontiersin.org/articles/10.3389/fpls.2022.962073	Deng, Z., Kuo, S., Carson, M. T., & Hung, H. (2022). Early Austronesians Cultivated Rice and Millet Together: Tracing Taiwan’s First Neolithic Crops. Frontiers in Plant Science, 13. Retrieved from https://www.frontiersin.org/articles/10.3389/fpls.2022.962073	Tsang C-h (2005) Recent discoveries at a Tapenkeng Culture Site in Taiwan: Implications for the problems of Austonesian Origins. In: Sagart L, Blench R and Sanchez-Mazas A (eds) The peopling of East Asia. London: Routledge, pp. 63-73.; Tsang C-h [臧振華], Li K-t [李匡悌] and Chu C-y [朱正宜] (2006) 先民履跡 (Footprints of Ancient People: Archaeological Discoveries in the Tainan Science Park). Hsin Yin: Tainan…
Nanguanlidong (East Nankuanli)	南关里东	Taiwan	Southern: Tainan	Tainan	22.9975	120.199	Neolithic	Tapenkeng/ Dabenkeng	-3000	-2500	-2750	Ors	Pa	Se	x	x	Deng, Z., Kuo, S., Carson, M. T., & Hung, H. (2022). Early Austronesians Cultivated Rice and Millet Together: Tracing Taiwan’s First Neolithic Crops. Frontiers in Plant Science, 13. Retrieved from https://www.frontiersin.org/articles/10.3389/fpls.2022.962073	Hsieh, J. S., Hsing, Y. I. C., Hsu, T. F., Li, P. J. K., Li, K. T., and Tsang, C. H. (2011). Studies on ancient rice, where botanists, agronomists, archeologists, linguists, and ethnologists meet. Rice 4(3), 178–183. / Tsang, C. H., Li, K. T., Hsu, T. F., Tsai, Y. C., Fang, P. H., and Hsing, Y. I. C. (2017). Broomcorn and foxtail millet were cultivated in Taiwan about 5000 years ago. Bot. Stud. 5…
Nanjiaokou	南交口	China	Henan	Pinglu, Yuncheng	34.8697	111.425	Neolithic	Yangshao	-4400	-3000	-3700	Ors	Pa	Se	yes	yes	Qin L and Fuller DQ [Fu Daolian] (2009) Appendix 3. The Nanjiaokou site 2007 excavated Early to Mid Yangshao plant remains. In: Henan Provincial Institute of Cultural Relics and Archaeology (eds) Nanjiaokou Site in Sanmenxia. Science Press: Beijing, pp. 427-435 [in Chinese].
Nanjiaokou	南交口	China	Henan	Pinglu, Yuncheng	34.8697	111.425	Neolithic	Yangshao	-3950	-3850	-3900	Ors	Pa	Se	yes	yes	Qin L and Fuller DQ [Fu Daolian] (2009) Appendix 3. The Nanjiaokou site 2007 excavated Early to Mid Yangshao plant remains. In: Henan Provincial Institute of Cultural Relics and Archaeology (eds) Nanjiaokou Site in Sanmenxia. Science Press: Beijing, pp. 427-435 [in Chinese].
Nanjie	南街	China	Shanxi	Yuanping County	38.9344	112.854	Neolithic	Late Longshan	-2500	-1900	-2200		Pa	Se	yes	x	Jiang YC (2011) Hutuohe shangyou kagou diaocha chutu zhiwu yicun chubu yanjiu [Preliminary Analysis of Plant Remains from Archaeological Regional Survey in the Upper Hutou River Valley). Unpublished BA thesis. Peking University, Beijing (in Chinese).
Nansha	南沙	China	Shaanxi	Gongyi, Zhengzhou	34.4917	109.713	Bronze Age	Erlitou culture, Shang dynasty	-1650	-1600	-1625	?Ors	Pa	Se	x	x	Yang, Q., Li, X., Zhou, X., Zhao, K., & Sun, N. (2016). Quantitative reconstruction of summer precipitation using a mid-Holocene δ13C common millet record from Guanzhong Basin, northern China. Climate of the Past, 12, 2229–2240.	State Cultural Relics Bureau (Ed.): Atlas of Chinese Cultural Relics: Shannxi Municipality, Xi’an Map Press, Xi’an, China, in Chinese, 1998	Deng, Z., Fuller, D. Q., Chu, X., Cao, Y., Jiang, Y., Wang, L., & Lu, H. (2020). Assessing the occurrence and status of wheat in late Neolithic central China: The importance of direct AMS radiocarbon dates from Xiazhai. Vegetation History and Archaeobotany, 29(1), 61–73. https://doi.org/10.1007/s00334-019-00732-7	Dodson, J. R., Li, X., Zhou, X., Zhao, K., Sun, N., & Atahan, P. (2013). Origin and spread of wheat in China. Quaternary Science Reviews, 72, 108–111. https://doi.org/10.1016/j.quascirev.2013.04.021
Nanshan	南山	China	Fujian	Mingxi, Sanming	26.3556	117.218	Neolithic	-	-3023	-2895	-2959	Ors	Pa	Se	x	x	Deng, Z., Kuo, S., Carson, M. T., & Hung, H. (2022). Early Austronesians Cultivated Rice and Millet Together: Tracing Taiwan’s First Neolithic Crops. Frontiers in Plant Science, 13. Retrieved from https://www.frontiersin.org/articles/10.3389/fpls.2022.962073	Yang, X., Chen, Q., Ma, Y., Li, Z., Hung, H., Zhang, Q., … Fu, X. (2018). New radiocarbon and archaeobotanical evidence reveal the timing and route of southward dispersal of rice farming in south China. Science Bulletin, 63, 1495–1501.
Nanshan	南山	China	Fujian	Mingxi, Sanming	26.3556	117.218	Neolithic	Tanshishan	-3000	-2300	-2650	Ors	Pa	Se	x	x	Deng, Z., Kuo, S., Carson, M. T., & Hung, H. (2022). Early Austronesians Cultivated Rice and Millet Together: Tracing Taiwan’s First Neolithic Crops. Frontiers in Plant Science, 13. Retrieved from https://www.frontiersin.org/articles/10.3389/fpls.2022.962073	Yang, X., Chen, Q., Ma, Y., Li, Z., Hung, H.C., Zhang, Q., Jin, Z., Liu, S., Zhou, Z., and Fu, X. (2018) New radiocarbon and archaeobotanical evidence reveal the timing and route of southward dispersal of rice farming in South China. Science Bulletin 63:1495–1501
Nanshansi	南山寺	China	Qinghai	Ledu, Haidong	36.4325	102.398	Neolithic	Majiayao	-2140	-1976	-2058		Pa	Se	yes	yes	Chen FH, Dong G, Zhang D, Liu X, Jia X, An C and Jones MK (2015) Agriculture facilitated permanent human occupation of the Tibetan Plateau after 3600 BP. Science 347(6219): 248-250.	Jia, X. (2012). Study of the Cultural Evolution and Plant Remains of Neolithic-Bronze Age in Northeast Qinghai Province. Dissertation. Lanzhou (China): Lanzhou University. / 贾鑫. 2012. 青海省东北部地区新石器-青铜时代文化演化过程与植物遗存研究. 博士学位论文. 兰州: 兰州大学
Nanshantou	南山头	China	Shaanxi	Yintai, Tongchuan,	35.103	109.342	Neolithic	Banpo	-4000	-3500	-3750		Pa	Se	x	yes	Wang X, Shang X, Jiang HE et al. (2015) The analysis of flotation result of carbonized seeds recovered from two sites in BaishuiRiver valley, Shaanxi Province. Archaeology and CulturalRelics 2: 100–104 (in Chinese)
Nanshantou	南山头	China	Shaanxi	Yintai, Tongchuan,	35.103	109.342	Neolithic	Longshan-Warring States	-2200	-500	-1350		Pa	Se	x	yes	Wang X, Shang X, Jiang HE et al. (2015) The analysis of flotation result of carbonized seeds recovered from two sites in BaishuiRiver valley, Shaanxi Province. Archaeology and CulturalRelics 2: 100–104 (in Chinese)
Nanshi	南石	China	Henan	Yiluo River	34.6967	112.914	Neolithic	Late Longshan	-2500	-2000	-2250		Pa	Se	yes	yes	Lee G-A, Crawford G, Liu L and Chen X (2007) Plants and people from the early Neolithic to the Shang periods in North China. Proceedings of the National Academy of Sciences 104(3): 1087-1092.	Jin GY (Unpublished) Compilation of archaebotanical material from sites in China. Jinan: Shandong
Nantunling	南屯岭	China	Shandong	Rhizhao	35.3664	119.453	Neolithic	Beixin	-5000	-4100	-4550		Pa		yes	yes	Chen X (2007) Results on the fotation carried out at two sites in the Rizhao area of Shandong. Nanfang Wenwu [南方文物] 1: 92–94 (in Chinese).
Nantunling	南屯岭	China	Shandong	Rhizhao	35.3664	119.453	Neolithic	Dawenkou	-2800	-2500	-2650	Ors	Pa	Se	yes	yes	Chen X (2007) Results on the fotation carried out at two sites in the Rizhao area of Shandong. Nanfang Wenwu [南方文物] 1: 92–94 (in Chinese).
Nanwa	南洼	China	Henan	Xichuan, Nanyang	32.8355	111.77	Bronze Age	Erlitou	-1900	-1500	-1700	Ors	Pa	Se	x	yes	Wu Wenwan, Zhang Jihua, Jin Guiyun (2014). Archaeological botanical evidence of settlement agriculture from Erlitou to the Han Dynasty at the Nanwa site in Dengfeng, Henan. Central Plains Cultural Relics 2014(1): 109-117.; 吴文婉, 张继华, 靳桂云 (2014). 河南登封南洼遗址二里头到汉代聚落农业的植物考古证据. 中原文物 2014(1): 109-117.
Nanwa	南洼	China	Henan	Xichuan, Nanyang	32.8355	111.77	Bronze Age	Shang	-1600	-1050	-1325	Ors	Pa	Se	x	yes	Wu Wenwan, Zhang Jihua, Jin Guiyun (2014). Archaeological botanical evidence of settlement agriculture from Erlitou to the Han Dynasty at the Nanwa site in Dengfeng, Henan. Central Plains Cultural Relics 2014(1): 109-117.; 吴文婉, 张继华, 靳桂云 (2014). 河南登封南洼遗址二里头到汉代聚落农业的植物考古证据. 中原文物 2014(1): 109-117.
Nanwa	南洼	China	Henan	Xichuan, Nanyang	32.8355	111.77	Bronze Age	Spring and Autumn Period	-710	-470	-590	Ors (x1)	Pa	Se	x	yes	Wu Wenwan, Zhang Jihua, Jin Guiyun (2014). Archaeological botanical evidence of settlement agriculture from Erlitou to the Han Dynasty at the Nanwa site in Dengfeng, Henan. Central Plains Cultural Relics 2014(1): 109-117.; 吴文婉, 张继华, 靳桂云 (2014). 河南登封南洼遗址二里头到汉代聚落农业的植物考古证据. 中原文物 2014(1): 109-117.
Nanwang	南王	China	Shanxi	Wenxi, Yuncheng	35.3591	111.377	Bronze Age	Erlitou	-1900	-1700	-1800			Se	x	yes	Song, J., Wang, L., & Fuller, D. Q. (2019). A regional case in the development of agriculture and crop processing in northern China from the Neolithic to Bronze Age: Archaeobotanical evidence from the Sushui River survey, Shanxi province. Archaeological and Anthropological Sciences, 11, 667–682. (supplementary material)
Nanwang west	闻喜 南王 西	China	Shanxi	Wenxi, Yuncheng	35.353	111.358	Bronze Age	Erlitou	-1900	-1500	-1700			Se	yes	x	Song J (2011) The agricultural economy during the Longshan period: an archaeobotanical perspective from Shandong and Shanxi. Unpublished PhD Thesis. UCL. London
Nanwangjiu	南王就	China	Shanxi	Yuanping County	38.892	112.817	Neolithic	Late Longshan	-2500	-1900	-2200		Pa	Se	yes	x	Jiang YC (2011) Hutuohe shangyou kagou diaocha chutu zhiwu yicun chubu yanjiu [Preliminary Analysis of Plant Remains from Archaeological Regional Survey in the Upper Hutou River Valley). Unpublished BA thesis. Peking University, Beijing (in Chinese).
Nanwangjiu	南王就	China	Shanxi	Yuanping County	38.892	112.817	Bronze Age	Erlitou	-1900	-1500	-1700			Se	yes	x	Jiang YC (2011) Hutuohe shangyou kagou diaocha chutu zhiwu yicun chubu yanjiu [Preliminary Analysis of Plant Remains from Archaeological Regional Survey in the Upper Hutou River Valley). Unpublished BA thesis. Peking University, Beijing (in Chinese).
Nanwanzibei	南湾子北	China	Inner Mongolia	Ongniud, Chifeng	42.6801	118.63	Neolithic	Xinglongwa	-5500	-5300	-5400		Pa		x	yes	Sun Y. (2021). Research on the Neolithic Botanical Archeology in Western Liaoning Province. Shanghai: Shanghai Ancient Books Publishing House.; 孙永刚. (2021). 辽西地区新石器时代植物考古研究. 上海古籍出版社.
Nanwayao	南洼窑	China	Henan	Xin'An, Luoyang	34.7151	112.239	Neolithic	Late Yangshao	-3500	-3000	-3250		Pa	Se	yes	yes	Lee G-A, Crawford G, Liu L and Chen X (2007) Plants and people from the early Neolithic to the Shang periods in North China. Proceedings of the National Academy of Sciences 104(3): 1087-1092.
Nanyangzhuang	正定南杨庄	China	Hebei	Chang'An, Shijiazhuang	38.0664	114.644	Neolithic	Yangshao	-4500	-3700	-4100			Se	yes	x	Chen WH [陈文华] (1989) 中国稻作起源的几个问题 [some issues on the origin of rice]. Nongye kaogu 农业考古 1989(2)	Weisskopf AR (2010) Vegetation, Agriculture and Social Change in Late Neolithic China: a phytolith study. PhD Dissertation. London: UCL.
Nanzhuangtou	南庄头	China	Hebei	Nanzhuangtoucun, Xushui, Baoding	39.1114	115.657	Neolithic	Nanzhuangtou	-8500	-7700	-8100			?Se	yes	x	Yang X, Wan Z, Perry L, Lu H, Wang Q, Zhao C, Li J, Xie F, Yu J, Cui T, Wang T, Li M and Ge Q (2012) Early millet use in northern China. Proceedings of the National Academy of Sciences USA 109(10): 3726-3730.	Yang X, Ma Z, Li J, Yu J, Stevens C and Zhuang Y (2015) Comparing subsistence strategies in different landscapes of North China 10,000 years ago. The Holocene 25(12): 1957-1964.	Barton L, Brantingham, J and Ji DX (2007) Late Pleistocene climate change and Paleolithic cultural evolution in Northern. Developments in Quaternary Sciences 9: 105-128.
Neunggok-dong	능곡동	Korea South	Gyeonggi-do, Seoul	Siheung	37.375	126.812	Early-Middle Neolithic	Chulmun, Early Middle	-3770	-3340	-3555		Pa	Se	x	x	Gyeonggi Institute of Cultural Heritage, (2010). Siheung Yeunggok-dong Relics: Report on the Trial and Excavation of Cultural Relics in the Siheung Yeunggok Homestead Development Area.; Gyeonggi Institute of Cultural Heritage, (2010). Siheung Yeunggok-dong Relics <analytical materials>: Report on the Trial and Excavation of Cultural Relics in the Siheung Yeunggok Homestead Development Area.; Kyeo…	National Research Institute of Cultural Heritage (2015). Archaeobotanical Data in East Asia: Prehistoric Age, Korea. Daejeon: National Research Institute of Cultural Heritage.
Neunggol	능골	Korea South	Chungcheongnam-do	Cheongyang-gun	36.3667	126.8	Early-Middle Neolithic	Chulmun, Early Middle	-3640	-3370	-3505		Pa	Se	yes	x	Lee G-A (2011) The Transition from Foraging to Farming in Prehistoric Korea. Current Anthropology 52(S4): S307-S329.
Nianzizhuang	念子庄	China	Henan	Yanshi, Luoyang	34.6432	112.831	Neolithic	Late Longshan	-2500	-2000	-2250			Se	yes	x	Lee G-A, Crawford G, Liu L and Chen X (2007) Plants and people from the early Neolithic to the Shang periods in North China. Proceedings of the National Academy of Sciences 104(3): 1087-1092.
Nianzizhuang NW	念子庄 (西北)	China	Henan	Yanshi, Luoyang	34.6404	112.832	Neolithic	Late Longshan	-2400	-1900	-2150			Se	x	yes	Lee G-A, Crawford G, Liu L and Chen X (2007) Plants and people from the early Neolithic to the Shang periods in North China. Proceedings of the National Academy of Sciences 104(3): 1087-1092.
Nidian	倪店	China	Henan	Xingyang, Zhengzhou	34.8761	113.396	Bronze Age	Lower Erligang	-1600	-1400	-1500		Pa	Se	x	yes	Qiu ZW, Zhuang LN, Lin LG. (2018). Phytolith evidence for rice domestication of the Hanjing site in Sihong, Jiangsu Province and therelated issues (in Chinese with English abstract). Southeast Cult 1:008
Niijimatawara	新島田原	Japan	Kanto Tokyo	Niijima island, Tokyo	34.3798	139.258	Jomon-Yayoi	End of Final Jomon/Initial Yayoi	-950	-750	-850		Pa		x	x	Endo, E., & Leipe, C. (2022). The onset, dispersal and crop preferences of early agriculture in the Japanese archipelago as derived from seed impressions in pottery. Quaternary International, 623, 35–49.	Takase, K., Endo, E., & Nasu, H. (2011). Plant use on remote islands in the Final Jomon and Yayoi periods: an examination of seeds restored from potsherds from the Tawara site, Niijima Island, Japan. Bulletin of Meiji University Museum 16: 21-38. (in Japanese).
Niijimatawara	新島田原	Japan	Kanto Tokyo	Niijima island, Tokyo	34.3798	139.258	Yayoi	Early Yayoi	-500	-300	-400		Pa	Se	x	x	Endo, E., & Leipe, C. (2022). The onset, dispersal and crop preferences of early agriculture in the Japanese archipelago as derived from seed impressions in pottery. Quaternary International, 623, 35–49.	Takase, K., Endo, E., & Nasu, H. (2011). Plant use on remote islands in the Final Jomon and Yayoi periods: an examination of seeds restored from potsherds from the Tawara site, Niijima Island, Japan. Bulletin of Meiji University Museum 16: 21-38. (in Japanese).
Niijimatawara	新島田原	Japan	Kanto Tokyo	Niijima island, Tokyo	34.3798	139.258	Yayoi	Early Yayoi/Middle Yayoi	-500	0	-250	Ors	Pa	Se	x	x	Endo, E., & Leipe, C. (2022). The onset, dispersal and crop preferences of early agriculture in the Japanese archipelago as derived from seed impressions in pottery. Quaternary International, 623, 35–49.	Takase, K., Endo, E., & Nasu, H. (2011). Plant use on remote islands in the Final Jomon and Yayoi periods: an examination of seeds restored from potsherds from the Tawara site, Niijima Island, Japan. Bulletin of Meiji University Museum 16: 21-38. (in Japanese).
Nil Kham Haeng	นิลกำแหง	Thailand	Lopburi	Huai Pong, Khok Samrong District,	14.9567	100.656	Neolithic	Neolithic,	-2300	-1600	-1950			Se	yes	x	Pigott VC, Mudar KM, Kealhofer L, Weber S and Voelker JC (2006) A program of analysis of organic remains from prehistoric copper-producing settlements in the Khao Wong Prachan Valley, central Thailand. In: Bacus EA, Glover IC, Pigott VC (eds) Uncovering Southeast Asia's past. Singapore: NUS Press, pp 154–167.
Nil Kham Haeng	นิลกำแหง	Thailand	Lopburi	Huai Pong, Khok Samrong District,	14.9567	100.656	Neolithic	Phase 1	-1350	-800	-1075			Se	yes	x	Pigott VC, Mudar KM, Kealhofer L, Weber S and Voelker JC (2006) A program of analysis of organic remains from prehistoric copper-producing settlements in the Khao Wong Prachan Valley, central Thailand. In: Bacus EA, Glover IC, Pigott VC (eds) Uncovering Southeast Asia's past. Singapore: NUS Press, pp 154–167.
Nil Kham Haeng	นิลกำแหง	Thailand	Lopburi	Huai Pong, Khok Samrong District,	14.9567	100.656	Bronze Age	-	-800	-500	-650	Ors		Se	yes	x	Pigott VC, Mudar KM, Kealhofer L, Weber S and Voelker JC (2006) A program of analysis of organic remains from prehistoric copper-producing settlements in the Khao Wong Prachan Valley, central Thailand. In: Bacus EA, Glover IC, Pigott VC (eds) Uncovering Southeast Asia's past. Singapore: NUS Press, pp 154–167.	Weber S, Lehman H, Barela T, Hawks S and Harriman D (2010) Rice or millets: early farming strategies in prehistoric central Thailand. Archaeological and Anthropological Sciences 2(2): 79-88.
Ningjiabu	宁家埠	China	Shandong	Zhangqiu, Jinan	36.8268	117.445	Neolithic	Early Longshan	-2400	-1900	-2150		Pa	Se	x	yes	Wei N., Yuan G., Wang T.et al. (2018). Analysis on charred plant remains from the Ningjiabu site in zhangqiu county of Shandong province. Agricultural Archaeology, 2018(01): 16-24. 魏娜, 袁广阔, 王涛, 张溯 , 郭荣臻, & 靳桂云. (2016). 山东章丘宁家埠遗址 (2016)炭化植物遗存分析. 农业考古 2018(01): 16-24.
Ningjiabu	宁家埠	China	Shandong	Zhangqiu, Jinan	36.8268	117.445	Bronze Age	Shang-Zhou dynasty	-1250	-950	-1100		Pa	Se	x	yes	Wei N., Yuan G., Wang T.et al. (2018). Analysis on charred plant remains from the Ningjiabu site in zhangqiu county of Shandong province. Agricultural Archaeology, 2018(01): 16-24. 魏娜, 袁广阔, 王涛, 张溯 , 郭荣臻, & 靳桂云. (2016). 山东章丘宁家埠遗址 (2016)炭化植物遗存分析. 农业考古 2018(01): 16-24.
Ningjiabu	宁家埠	China	Shandong	Zhangqiu, Jinan	36.8268	117.445	Bronze Age	Eastern Zhou dynasty	-772	-256	-514		Pa	Se	x	yes	Wei N., Yuan G., Wang T.et al. (2018). Analysis on charred plant remains from the Ningjiabu site in zhangqiu county of Shandong province. Agricultural Archaeology, 2018(01): 16-24. 魏娜, 袁广阔, 王涛, 张溯 , 郭荣臻, & 靳桂云. (2016). 山东章丘宁家埠遗址 (2016)炭化植物遗存分析. 农业考古 2018(01): 16-24.
Nishikawatsu	西川津	Japan	Chugoku Shimane	Matsue, Shimane	35.4856	133.079	Yayoi	End of Final Jomon/Initial Yayoi	-950	-750	-850			Se	x	x	Endo, E., & Leipe, C. (2022). The onset, dispersal and crop preferences of early agriculture in the Japanese archipelago as derived from seed impressions in pottery. Quaternary International, 623, 35–49.	Hamada, T. (2019). The acceptance, trial and establishment of cereal cultivation in the Chugoku area, Japan. In: Shitara, H. (Ed.), Plant use and composition of pottery from the late Jomon period to the Yayoi period. Agricultural culture complex, (pp. 141-160). Yuzankaku, Tokyo. (in Japanese)
Nishikawatsu	西川津	Japan	Chugoku Shimane	Shimane	35.4883	133.079	Yayoi	Yayoi	-800	250	-275	Ors		Se	x	x	Sumita, Masakazu. (2013). Natural science analysis - Seeds and seeds excavated from the Nishi-Kawazu ruins (Tsuruba area). In Nishi-Kawazu ruins and Furuyashiki II ruins - accompanying reconstruction work of the main local road Matsue-Shimane Line Buried Cultural Properties Excavation Survey Report 2 Shimane Prefectural Education Bureau Buried Cultural Properties Investigation Center. Shimane Pre…	住田雅和（国立歴史民俗博物館）. (2013). 自然科学分析-西川津遺跡（鶴場地区）出土種実類について. In 西川津遺跡・古屋敷Ⅱ遺跡-主要地方道松江島根線改築工事に伴う埋蔵文化財発掘調査報告書2島根県教育庁埋蔵文化財調査センタ-. 島根県教育庁埋蔵文化財調査センタ- (pp. 344-347).
Nishishiga	西志賀	Japan	Chubu Aichi	Nagoya, Aichi	35.20025	136.9	Yayoi	Yayoi (Early)	-750	-300	-525	Ors	Pa		x	x	Endo, E., & Leipe, C. (2022). The onset, dispersal and crop preferences of early agriculture in the Japanese archipelago as derived from seed impressions in pottery. Quaternary International 623: 35-49.	Endo, E. & Takase, K. (2012). A study on pottery of the Yayoi period using replication method: A case study of the Nishishiga site, Aichi Prefecture, Central Japan. Bulletin of Meiji University Museum 17: 13-25. (in Japanese with English summary).
Niucheng	牛城	China	Jiangxi	Xingan, Ji'An, Jiangxi	27.9114	115.487	Bronze Age	Shang-Zhou	-1700	-900	-1300	Ors	Pa	Se	x	x	Deng, Z., Kuo, S., Carson, M. T., & Hung, H. (2022). Early Austronesians Cultivated Rice and Millet Together: Tracing Taiwan’s First Neolithic Crops. Frontiers in Plant Science, 13. Retrieved from https://www.frontiersin.org/articles/10.3389/fpls.2022.962073	Chen, X., Zhou, G., and Gong, W. (2015). A preliminary analysis on the carbonized seeds and fruits from Niucheng site (2006–2008) Xin’gan County, Jiangxi Province. Jianghan Archaeology (Jianghan Kaogu) 3:100–115 (in Chinese)
Niuwabao	牛洼堡	China	Hebei	Wu'an	36.594	114.049	Neolithic	Cishan	-6500	-5000	-5750			Se	yes	x	Liu CJ [刘长江], Jin GY [靳桂云] and Kong ZC [孔昭宸] (2008) Archaeobotany: Research on seeds and fruits [植物考古-种子果实研究 ]. Shandong University Orient Archaeology Research Series. Beijing: Science Press [科学出版社].	Ren S. (1996). Several major achievements in early Neolithic China, ca. 5000 BC. Kaogu Archaeology 1996: 37-49. English translation http://http-server.carleton.ca/bgordon/Rice/papers/REN96.htm	Hebei Government Cultural Office. Remains in Several Wu'an Ming Basin Excavations. Archaeology 1984(1);
Non Mak La	โนนหมากลา	Thailand	Lopburi	Huai Pong, Khok Samrong	14.964	100.675	Neolithic	Phase 1	-2100	-1450	-1775			Se	yes	x	Pigott VC, Mudar KM, Kealhofer L, Weber S and Voelker JC (2006) A program of analysis of organic remains from prehistoric copper-producing settlements in the Khao Wong Prachan Valley, central Thailand. In: Bacus EA, Glover IC, Pigott VC (eds) Uncovering Southeast Asia's past. Singapore: NUS Press, pp 154–167.	Weber S, Lehman H, Barela T, Hawks S and Harriman D (2010) Rice or millets: early farming strategies in prehistoric central Thailand. Archaeological and Anthropological Sciences 2(2): 79-88.
Non Mak La	โนนหมากลา	Thailand	Lopburi	Huai Pong, Khok Samrong	14.964	100.675	Neolithic	Neolithic	-1450	-700	-1075			Se	yes	x	Pigott VC, Mudar KM, Kealhofer L, Weber S and Voelker JC (2006) A program of analysis of organic remains from prehistoric copper-producing settlements in the Khao Wong Prachan Valley, central Thailand. In: Bacus EA, Glover IC, Pigott VC (eds) Uncovering Southeast Asia's past. Singapore: NUS Press, pp 154–167.	Weber S, Lehman H, Barela T, Hawks S and Harriman D (2010) Rice or millets: early farming strategies in prehistoric central Thailand. Archaeological and Anthropological Sciences 2(2): 79-88.
Non Pa Wai	โนนป่าหวาย	Thailand	Lopburi	Pho Ngam, Huai Pong, Khok Samrong	14.9711	100.678	Neolithic	Phase 1	-2470	-2200	-2335			Se	yes	x	Weber S, Lehman H, Barela T, Hawks S and Harriman D (2010) Rice or millets: early farming strategies in prehistoric central Thailand. Archaeological and Anthropological Sciences 2(2): 79-88.
Non Pa Wai	โนนป่าหวาย	Thailand	Lopburi	Pho Ngam, Huai Pong, Khok Samrong	14.9711	100.678	Neolithic	Neolithic	-2300	-1600	-1950			Se	yes	x	Weber S, Lehman H, Barela T, Hawks S and Harriman D (2010) Rice or millets: early farming strategies in prehistoric central Thailand. Archaeological and Anthropological Sciences 2(2): 79-88.
Non Pa Wai	โนนป่าหวาย	Thailand	Lopburi	Pho Ngam, Huai Pong, Khok Samrong	14.9711	100.678	Neolithic	Neolithic	-1500	-1200	-1350	Ors		Se	yes	x	Weber S, Lehman H, Barela T, Hawks S and Harriman D (2010) Rice or millets: early farming strategies in prehistoric central Thailand. Archaeological and Anthropological Sciences 2(2): 79-88.
Novoselische-4	Новоселище-4	Russia (Russian Far East)	Primorsky Krai	Khankaysky	44.6511	131.851	Neolithic	Zaisanovka	-2500	-2275	-2387.5		Pa		yes	x	Sergusheva EA and Vostretsov YE (2009) The advance of agriculture in the coastal zone of East Asia. In: Fairbairn AS and Weiss E (eds) From Foraging to Farming: Papers in Honour of Gordon C. Hillman. Oxford: Oxbow Books, 205–219.
O-dong	오동	Korea North	North Hamgyeong	Hoeryeong	42.441	129.747	Bronze Age	Mumun, Early-Late	-1500	-300	-900		Pa		x	x	Do Yu-ho. (1960).Hoeryeong Odongwon City Site Excavation Report, Site Excavation Report Vol. 7, Science Academy Press. ; Yang Tae-jin. (2010). Hoeryeong Odong (五洞) Primitive Site: Focusing on North Korea’s Cultural Heritage Sites, North Korea Vol. 460, North Korea Research Institute.	National Research Institute of Cultural Heritage (2015). Archaeobotanical Data in East Asia: Prehistoric Age, Korea. Daejeon: National Research Institute of Cultural Heritage.
Odong Hoeryong	오동	Korea North	North Hamgyeong	Hoeryeong	42.3562	129.693	Neolithic/Early Bronze Age	Chulmun/Mumun	-2000	-900	-1450		Pa		yes	x	Hwang K (1984) Choson-ui Chongdong-gi-shidae [The Bronze Age of Choson]. Pyongyang: Sahoe Kwahak Chulpansa (in Korean).	Bale MT (2001) The archaeology of early agriculture in the Korean Peninsula: An update on recent developments. Indo-Pacific Prehistory Association Bulletin 21 (Melaka Papers Volume 5): 77-84.	National Research Institute of Cultural Heritage (2015). Archaeobotanical Data in East Asia: Prehistoric Age, Korea. Daejeon: National Research Institute of Cultural Heritage.	National Research Institute of Cultural Heritage (2015). Archaeobotanical Data in East Asia: Prehistoric Age, Korea. Daejeon: National Research Institute of Cultural Heritage.	National Research Institute of Cultural Heritage (2015). Archaeobotanical Data in East Asia: Prehistoric Age, Korea. Daejeon: National Research Institute of Cultural Heritage.	National Research Institute of Cultural Heritage (2015). Archaeobotanical Data in East Asia: Prehistoric Age, Korea. Daejeon: National Research Institute of Cultural Heritage.
Oeun (Oun 1)	어은 1 지구	Korea South	Gyeongsangnam-do	Daepyeong-ri, Jinju	35.1153	128.721	Middle to Late Neolithic	Chulmun, Middle-Late	-2400	-1500	-1950	?Ors	Pa	Se	yes	x	Crawford GW and G-A Lee (2003) Agricultural origins in Korea. Antiquity 77(295): 87–95.	Lee G-A (2003) Changes in Subsistence Patterns from the Chulmun to Mumun Periods: Archaeobotanical Investigation. Unpublished PhD. dissertation. Department of Anthropology: University of Toronto.	Bale MT (2001) The archaeology of early agriculture in the Korean Peninsula: an update on recent developments. Bulletin of the Indo-Pacific Prehistory Association 21: 77-84Lee G-A (2011) The Transition from Foraging to Farming in Prehistoric Korea. Current Anthropology 52(S4): S307-S329.;	National Research Institute of Cultural Heritage (2015). Archaeobotanical Data in East Asia: Prehistoric Age, Korea. Daejeon: National Research Institute of Cultural Heritage.
Oeun (Oun 1)	어은 1 지구	Korea South	Gyeongsangnam-do	Daepyeong-ri, Jinju	35.1153	128.721	Middle Bronze Age	Mumum, Middle	-800	-400	-1950	Ors	Pa	Se	yes	x	Crawford GW and G-A Lee (2003) Agricultural origins in Korea. Antiquity 77(295): 87–95.	National Research Institute of Cultural Heritage (2015). Archaeobotanical Data in East Asia: Prehistoric Age, Korea. Daejeon: National Research Institute of Cultural Heritage.
Oeun , Locality 1	어은 1지구	Korea South	Gyeongsang	Daepyeong-ri, Jinju	35.2331	127.965	Late Neolithic	Chulmun, Late	-2000	-1500	-1750		Pa	Se	x	x	Lee Gyeong-ah, Yun Ho-pil, Go Min-jeong, and Kim Chun-young, (2011). A Consideration on the Use of Plant Resources in the Nam River Basin during the Neolithic Age, Lingnan Archeology No. 56, Lingnan Archaeological Society.; Lee Kyung-a, (2005). Reexamination of the basics of plant remains and the perspective of 'farming' in the Neolithic Age, Korean Neolithic Research No. 10, Korean Neolithic Soc…	National Research Institute of Cultural Heritage (2015). Archaeobotanical Data in East Asia: Prehistoric Age, Korea. Daejeon: National Research Institute of Cultural Heritage.
Oeun , Locality 1	어은 1지구	Korea South	Gyeongsang	Daepyeong-ri, Jinju	35.2331	127.965	Early Bronze Age	Mumun, Early	-1500	-850	-1175	Ors	Pa	Se	x	x	Lee Gyeong-ah, Yun Ho-pil, Go Min-jeong, and Kim Chun-young, (2011). A Consideration on the Use of Plant Resources in the Nam River Basin during the Neolithic Age, Lingnan Archeology No. 56, Lingnan Archaeological Society.; Lee Kyung-a, (2005). Reexamination of the basics of plant remains and the perspective of 'farming' in the Neolithic Age, Korean Neolithic Research No. 10, Korean Neolithic Soc…	National Research Institute of Cultural Heritage (2015). Archaeobotanical Data in East Asia: Prehistoric Age, Korea. Daejeon: National Research Institute of Cultural Heritage.
Oeun , Locality 1	어은 1지구	Korea South	Gyeongsang	Daepyeong-ri, Jinju	35.2331	127.965	Middle-Late Bronze Age	Mumun, Middle-Late	-850	-300	-575	Ors	Pa	Se	x	x	Lee Gyeong-ah, Yun Ho-pil, Go Min-jeong, and Kim Chun-young, (2011). A Consideration on the Use of Plant Resources in the Nam River Basin during the Neolithic Age, Lingnan Archeology No. 56, Lingnan Archaeological Society.; Lee Kyung-a, (2005). Reexamination of the basics of plant remains and the perspective of 'farming' in the Neolithic Age, Korean Neolithic Research No. 10, Korean Neolithic Soc…	National Research Institute of Cultural Heritage (2015). Archaeobotanical Data in East Asia: Prehistoric Age, Korea. Daejeon: National Research Institute of Cultural Heritage.
Ogasato	大蚊里貝塚	Japan	Chubu Aichi	Toyohashi, Aichi	34.7923	137.39	Jomon-Yayoi	Final Jomon/Initial Yayoi/Early Yayoi	-800	-400	-600		Pa		x	x	Endo, E., & Leipe, C. (2022). The onset, dispersal and crop preferences of early agriculture in the Japanese archipelago as derived from seed impressions in pottery. Quaternary International 623: 35-49.	Endo, E., (2015). The beginning of agriculture in the Japanese archipelago based on the perspective of cultivated cereals. Doctoral dissertation, Tokyo Metropolitan University, Tokyo (in Japanese).
Ohira	大平	Japan	Chubu Shizuoka	Nagaizumi, Shizuoka	35.1499	138.896	Yayoi	Early Yayoi	-750	-300	-525		Pa	Se	x	x	Endo, E., & Leipe, C. (2022). The onset, dispersal and crop preferences of early agriculture in the Japanese archipelago as derived from seed impressions in pottery. Quaternary International, 623, 35–49.	Shitara, H., Moriya, R., Sasaki, Y., Momohara, A., & Nasu, H., (2019). In search of the origins of grain cultivation in the Japanese archipelago - Report on the results of period indentation surveys using the replica method (including tables and illustrations). Hiroki Shitara. (ed.) Archeology of the Formation of an Agricultural Cultural Complex Volume 1: The Beginning of Agriculture, (pp. 191-34…	設楽博己・守屋亮・佐々木由香・百原新・那須浩郎. (2019). 日本列島における穀物栽培の起源を求めて―レプリカ法による期圧痕調査結果報告―(表・図版を含む). 設楽博己 (編著) 農耕文化複合形成の考古学 上―農耕のはじまり―, (頁 191-346). 雄山閣: 東京.
Okbang , Locality 1 & 5	옥방 1 & 5 지구	Korea South	Gyeongsang	Daepyeong-ri, Jinju	35.2262	127.955	Early Bronze Age	Mumun, Early	-1500	-850	-1175	Ors		Se	x	x	Lee, G.A. 2003. Changes in Subsistence Patterns from the Chulmun to Mumun Periods: Archaeobotanical Investigation. Ph.D. Thesis. University of Toronto.; Lee Kyung-a, 2001, Analysis of plant remains in Okbang 1 area, Remains of Okbang 1 area in Jinju, Daepyeong-ri I, Jinju National Museum.; Gyeongnam Institute of Archeology, 2002, A settlement in the Uncivilian Period in Okbang 1.9 area, Dapyeong,…	National Research Institute of Cultural Heritage (2015). Archaeobotanical Data in East Asia: Prehistoric Age, Korea. Daejeon: National Research Institute of Cultural Heritage.
Okbang 1 [= Ogbang]	옥방 1지구	Korea South	Gyeongsangnam-do	Daepyeong-ri, Jinju	35.1998	127.989	Early Bronze Age	Mumun, Early	-1010	-840	-925	Ors	Pa	Se	yes	x	Crawford GW and G-A Lee (2003) Agricultural origins in Korea. Antiquity 77(295): 87–95.	Lee G-A and Crawford GW (2002) Plant Remains Recovered from Locality Okbang 1, 9 in the Nam River Basin. In: Choe J-G (ed) Mumun Settlement in Okbang 1, 9 Locality at Dapyong, Jinju. Jinju: Gyongnam Archaeological Institute, pp 445-454 (in Korean).	Lee G-A (2011) The Transition from Foraging to Farming in Prehistoric Korea. Current Anthropology 52(S4): S307-S329.; Kim M (2013) Wheat in ancient Korea: a size comparison of carbonized kernels. Journal of Archaeological Science 40: 517-525.
Okbang 4	옥방 4지구	Korea South	Gyeongsangnam-do	Daepyeong-ri, Jinju	35.1998	127.989	Middle Bronze Age	Mumum, Middle	-800	-400	-600	Ors	Pa	Se	yes	x	Crawford GW and G-A Lee (2003) Agricultural origins in Korea. Antiquity 77(295): 87–95.	Lee G-A and Crawford GW (2002) Plant Remains Recovered from Locality Okbang 1, 9 in the Nam River Basin. In: Choe J-G (ed) Mumun Settlement in Okbang 1, 9 Locality at Dapyong, Jinju. Jinju: Gyongnam Archaeological Institute, pp 445-454 (in Korean).	Lee G-A (2011) The Transition from Foraging to Farming in Prehistoric Korea. Current Anthropology 52(S4): S307-S329.; Kim M (2013) Wheat in ancient Korea: a size comparison of carbonized kernels. Journal of Archaeological Science 40: 517-525.
Olga-10	Ольга-10	Russia (Russian Far East)	Primorsky Krai	-	43.746	135.288	Neolithic	Margaritovskaya	-1900	-1425	-1662.5		Pa	Se	x	x	Sergusheva, E. A., Leipe, C., Klyuev, N. A., Batarshev, S. V., Garkovik, A. V., Dorofeeva, N. A., … Tarasov, P. E. (2022). Evidence of millet and millet agriculture in the Far East Region of Russia derived from archaeobotanical data and radiocarbon dating. Quaternary International, 623, 50–67.
Onishi	大西	Japan	Chubu Aichi	Toyohashi, Aichi	34.7519	137.354	Yayoi	End of Final Jomon/Initial Yayoi	-950	-750	-850		Pa		x	x	Endo, E., & Leipe, C. (2022). The onset, dispersal and crop preferences of early agriculture in the Japanese archipelago as derived from seed impressions in pottery. Quaternary International 623: 35-49.	Nakazawa, M., Matsumoto, T. (2012). The observation of pottery impressions from the Onishi midden, Aichi Prefecture, and the derived problems. Journal of Jomon Period Studies 23: 1-28. (in Japanese).
Onishi	大西	Japan	Chubu Aichi	Toyohashi, Aichi	34.7519	137.354	Yayoi	Early Yayoi	-750	-300	-525	Ors	Pa		x	x	Endo, E., & Leipe, C. (2022). The onset, dispersal and crop preferences of early agriculture in the Japanese archipelago as derived from seed impressions in pottery. Quaternary International 623: 35-49.	Nakazawa, M., Matsumoto, T. (2012). The observation of pottery impressions from the Onishi midden, Aichi Prefecture, and the derived problems. Journal of Jomon Period Studies 23: 1-28. (in Japanese).
Osan	오산	Korea South	Gyeongsang	Deoksin-ri, Ulsan	35.449	129.182	Early-Middle Bronze Age	Mumun, Early-Middle	-1220	-560	-890	Ors	Pa	Se	x	x	Ulsan Cultural Heritage Research Institute, (2009). Ulsan Wangyang-ri and Deoksin-ri Osan Ruins.; Yuka Sasaki・Sudarshan Bhandari・Gong Ji-hyeon (translation), (2009). Appendix 1. Carbonized seeds excavated from Ulsan Deoksin-ri, Ulsan Site II area, Wangyang-ri and Deoksin-ri Osan Ruins, ) Ulsan Cultural Properties Research Institute.	National Research Institute of Cultural Heritage (2015). Archaeobotanical Data in East Asia: Prehistoric Age, Korea. Daejeon: National Research Institute of Cultural Heritage.
Oshuku	?鶯宿遺跡 下市田, 高森町	Japan	Chubu Nagano	Shimoichida, Takamori, Shimoina, Nagano	35.5328	137.876	Yayoi	Early Yayoi	-750	-300	-525		Pa	Se	x	x	Endo, E., & Leipe, C. (2022). The onset, dispersal and crop preferences of early agriculture in the Japanese archipelago as derived from seed impressions in pottery. Quaternary International, 623, 35–49.	Endo, E. (2015). Millet impressions identified from pottery coffins from the Final Jomon period. Bulletin of the Nagano Archaeological Association 140: 43-59 (in Japanese).
Panshang (Banshan)	畔上	China	Henan	Fu County, Yan'An	36.069	109.183	Neolithic	Early Yangshao (Banpo-Dongzhuang)	-4400	-4000	-4200		Pa	Se	x	yes	Liu, Y., Sheng, P., Zhang, P., Shang, X. (2019). Analysis of charred plant remains from the panshang site in fuxian, shaanxi. Archaeolical Cultural Relics 2019(1): 116–124. (In Chinese).
Panshang (Banshan)	畔上	China	Henan	Fu County, Yan'An	36.069	109.183	Neolithic	Longshan (Miaodigou II)	-2900	-1900	-2400		Pa	Se	x	yes	Liu, Y., Sheng, P., Zhang, P., Shang, X. (2019). Analysis of charred plant remains from the panshang site in fuxian, shaanxi. Archaeolical Cultural Relics 2019(1): 116–124. (In Chinese).
Peicun	裴村	China	Henan	Yanshi, Luoyang	34.5958	112.753	Neolithic	Late Longshan	-1940	-1750	-1845	Ors	Pa	Se	x	yes	Zhang Junna, Xia Zhengkai, Zhang Xiaohu. (2014). Carbonized plant remains from the Neolithic-Bronze Age in the Luoyang Basin. Chinese Science Bulletin. 59(34): 3388-3397.; 张俊娜, 夏正楷, 张小虎. (2014). 洛阳盆地新石器-青铜时期的炭化植物遗存. 中国科学. 59(34): 3388-3397.
Peiligang	裴李岗	China	Henan	Xinzheng	34.4364	113.658	Neolithic	Peiligang	-6043	-5569	-5806			Se	yes	x	Liu L and Chen X (2012) The Archaeology of China. Cambridge: Cambridge University Press.	Zheng N [郑乃武) and Henan Institue of Archaeology, Chinese Academy of Social Sciences IACASS [中国社会科学院考古研究所河南一队] (1984) 1979 年 裴 李 岗 遗 址 发 掘 报 告 (Excavation Report of the Peiligang Site in 1979). Kaogu Xuebao 1984 (1): 23-52 (in Chinese).	Kaifeng and Xinzheng [开封地区文管会, 新郑县文管会] (1978) 河南新郑裴李岗新石器时代遗址 [Neolithic Site at Peiligang, Xinzheng, Henan]. Kaogu 1978(2): 73-79.Kaifeng et al. [开封地区文物管理委员会, 新郑县文物管理委员会, 郑州大学历史系考古专业] (1979) 裴李岗遗址一九七八年发掘简报 (Brief Report of the Excavation at Peiligang in 1978). Kaogu 1979 (3): 197-205.; Lu TLD (1999) The Transition from Foraging to Farming and the Origin of Agriculture in China. BAR International …
Pengjia	彭家	China	Shandong	Linyi, Dezhou, Dezhou	37.2819	116.807	Bronze Age	Yueshi	-1800	-1700	-1750		Pa	Se	yes	x	Wu W, Lei D and Jin G (2010) Jinan Pengjiazhuang Yizhi Fuxuan Jieguo Chubu Fenxi. Dongfang Kaogu7: 359–369.	d’Alpoim Guedes J, Jin G and Bocinsky KR (2015) The impact of climate on the spread of rice to north-eastern China: A new look at the data from Shandong Province. PLoS ONE 10(6): e0130430. doi:10.1371/journal.pone.0130430.
Pengjiazhuang	彭家庄	China	Shandong	Licheng, Jinan	36.7118	117.217	Neolithic	Late Longshan	-2400	-1900	-2150			Se	x	yes	Wu Wenwan, Hao Daohua, Jin Guiyun. (2010). Preliminary analysis of flotation results at the Pengjiazhuang site in Jinan. Oriental Archeology, 2010(7): 358-369.; 吴文婉, 郝导华, 靳桂云. (2010). 济南彭家庄遗址浮选结果初步分析. 东方考古，2010(7): 358-369.
Pengjiazhuang	彭家庄	China	Shandong	Licheng, Jinan	36.7118	117.217	Bronze Age	Yueshi	-1900	-1650	-1775		Pa	Se	x	yes	Wu Wenwan, Hao Daohua, Jin Guiyun. (2010). Preliminary analysis of flotation results at the Pengjiazhuang site in Jinan. Oriental Archeology, 2010(7): 358-369.; 吴文婉, 郝导华, 靳桂云. (2010). 济南彭家庄遗址浮选结果初步分析. 东方考古，2010(7): 358-369.
Peschany-1	Песчаный-1	Russia (Russian Far East)	Primorsky Krai	Peschanyy	43.1875	131.735	Neolithic / Bronze Age	Palaeometal Age	-1200	-850	-1025		Pa	Se	yes	x	Sergusheva EA and Vostretsov YE (2009) The advance of agriculture in the coastal zone of East Asia. In: Fairbairn AS and Weiss E (eds) From Foraging to Farming: Papers in Honour of Gordon C. Hillman. Oxford: Oxbow Books, 205–219.
Pinganxincun	平安辛村	China	Qinghai	Pingan	36.5029	102.128	Neolithic	Majiayao	-2571	-2463	-2517		Pa	Se	yes	x	Chen FH, Dong G, Zhang D, Liu X, Jia X, An C and Jones MK (2015) Agriculture facilitated permanent human occupation of the Tibetan Plateau after 3600 BP. Science 347(6219): 248-250.	Dong G, Zhang D, Liu X, Liu F, Chen F and Jones MK (2015) Agriculture facilitated permanent human occupation of the Tibetan Plateau after 3600 BP. Science 348: 6237
Pingfang	平房	China	Inner Mongolia	Ningcheng, Chifeng	41.586	119.116	Bronze Age	Xiajiadian	-1880	-1530	-1705		Pa	Se	x	yes	Jia Xin, Sun Yonggang, Yang Jingang, etc. 2017. Flotation results and analysis of the Xiajiadian Culture Period in the upper reaches of the Western Liaohe River [J]. Agricultural Archeology 2017(6):33-39.; 贾鑫，孙永刚，杨金刚，等．2017. 西辽河上游地区夏家店文化时期浮选结果与分析 [J]．农业考古 2017(6):33-39.	Jia, Xin, Yonggang Sun, Lin Wang, Wenfeng Sun, Zhijun Zhao, Harry F. Lee, Wenbo Huang, Shuangye Wu, and Huayu Lu. 2016. “The Transition of Human Subsistence Strategies in Relation to Climate Change during the Bronze Age in the West Liao River Basin, Northeast China.” The Holocene 26(5):781–89. doi: 10.1177/0959683615618262.	Jia Xin, Sun Yonggang, Yang Jingang, etc. 2017. Flotation results and analysis of the Xiajiadian Culture Period in the upper reaches of the Western Liaohe River [J]. Agricultural Archeology 2017 /37(6):35-41.; 贾鑫，孙永刚，杨金刚，等．2017. 西辽河上游地区夏家店文化时期浮选结果与分析 [J]．农业考古 2017 /37(6):35-41
Pingfengshan	屏峰山	China	Fujian	Xiapu, Ningde	26.8105	119.984	Neolithic	Huangguashan	-1875	-1545	-1710	Ors	Pa	Se	x	x	Deng, Z., Kuo, S., Carson, M. T., & Hung, H. (2022). Early Austronesians Cultivated Rice and Millet Together: Tracing Taiwan’s First Neolithic Crops. Frontiers in Plant Science, 13. Retrieved from https://www.frontiersin.org/articles/10.3389/fpls.2022.962073	Deng, Z., Hung, H.–c., Fan, X., Huang, Y., and Lu, H. (2018). The Ancient Dispersal of Millets in Southern China: New Archaeological Evidence. Holocene 28 (1), 34–43
Pingliangtai	平粮台	China	Henan	Huaiyang, Zhoukou	33.7135	114.934	Neolithic	Late Longshan	-2600	-2000	-2300		Pa	Se	x	yes	Deng, Z., & Qin, L. (2017). A comparative study on the agriculture structure of the central plains in the Longshan period. Huaxia Archaeol, 3, 98-108.	Zhao Z Z, Cao Y P, Jin G Y. (2019). Analysis of plant remains from Pingliangtai site in Longshan Period (in Chinese). Agric Hist Chin, 38: 19–32
Pingliangtai	平粮台	China	Henan	Huaiyang, Zhoukou	33.7082	114.924	Neolithic	Late Longshan	-2150	-1950	-2050	Ors	Pa	Se	x	yes	Deng, Z., & Qin, L. (2017). A comparative study on the agriculture structure of the central plains in the Longshan period. Huaxia Archaeol, 3, 98-108.	Zhao Z Z, Cao Y P, Jin G Y. (2019). Analysis of plant remains from Pingliangtai site in Longshan Period (in Chinese). Agric Hist Chin, 38: 19–32
Pingliangtai	平粮台	China	Henan	Huaiyang, Zhoukou	33.7135	114.934	Bronze Age	Shang dynasty	-1600	-1100	-1350	Ors	Pa	Se	x	yes	Deng, Z., & Qin, L. (2017). A comparative study on the agriculture structure of the central plains in the Longshan period. Huaxia Archaeol, 3, 98-108.	Zhao ZZ, Cao YP, Jin GY. (2019). Analysis of plant remains from Pingliangtai site in Longshan Period (in Chinese). Agricultural History of China, 38: 19–32
Pyeonggeodong	평거동	Korea South	Gyeongsangnam-do	Jinju	35.2169	128.116	Middle Neolithic	Chulmun, Middle	-3090	-2890	-2990		Pa	Se	yes	x	Lee G-A (2011) The Transition from Foraging to Farming in Prehistoric Korea. Current Anthropology 52(S4): S307-S329.
Pyeonggeo-dong , Locality 3-1, 4-1	평거동 3-1지구	Korea South	Gyeongsang	Jinju	35.1699	128.053	Late Neolithic	Chulmun, Late	-2000	-1500	-1750		Pa	Se	x	x	Gyeongnam University Institute of History and Culture, (2011). Jinju Pyeonggeo 3-1 District Remains Ⅰ Main text: Jinju Pyeonggeo 3 District Housing Site Development Project District.; Gyeongnam University Institute of History and Culture, (2011). Jinju Pyeonggeo 3-1 District Relics Ⅵ Remains Plate/Appendix: Jinju Pyeonggeo 3 District Housing Site Development Project District.; Gyeong-ah Lee, 2011…	National Research Institute of Cultural Heritage (2015). Archaeobotanical Data in East Asia: Prehistoric Age, Korea. Daejeon: National Research Institute of Cultural Heritage.
Pyeonggeo-dong , Locality 3-1, 4-1	평거동 3-1지구	Korea South	Gyeongsang	Jinju	35.1699	128.053	Late Bronze Age	Mumun, Late	-1500	-850	-1175	Ors	Pa		x	x	Gyeongnam University Institute of History and Culture, (2011). Jinju Pyeonggeo 3-1 District Remains Ⅰ Main text: Jinju Pyeonggeo 3 District Housing Site Development Project District.; Gyeongnam University Institute of History and Culture, (2011). Jinju Pyeonggeo 3-1 District Relics Ⅵ Remains Plate/Appendix: Jinju Pyeonggeo 3 District Housing Site Development Project District.; Gyeong-ah Lee, 2011…	National Research Institute of Cultural Heritage (2015). Archaeobotanical Data in East Asia: Prehistoric Age, Korea. Daejeon: National Research Institute of Cultural Heritage.
Pyeonggeo-dong , Locality 3-1, 4-1	평거동 3-1, 4-1지구	Korea South	Gyeongsang	Jinju	35.1699	128.053	Early Bronze Age	Mumun, Early	-1500	-850	-1175	Ors	Pa	Se	x	x	Gyeong-ah Lee, (2012). Appendix 6. Plant fluid analysis report of Jinju Pyeonggeo District 4-1 district ruins, Jinju Pyeongeo District 4-1 district ruins Ⅱ Main text: Within the Jinju Pyeongeo District 4 urban development project district. Gyeongnam University Institute of History and Culture.	National Research Institute of Cultural Heritage (2015). Archaeobotanical Data in East Asia: Prehistoric Age, Korea. Daejeon: National Research Institute of Cultural Heritage.
Pyeonggeo-dong , Locality 4-1	평거동 4-1지구	Korea South	Gyeongsang	Jinju	35.1699	128.053	Middle Neolithic	Chulmun, Middle	-3500	-2000	-2750		Pa	Se	x	x	Gyeong-ah Lee, (2012). Appendix 6. Plant fluid analysis report of Jinju Pyeonggeo District 4-1 district ruins, Jinju Pyeongeo District 4-1 district ruins Ⅱ Main text: Within the Jinju Pyeongeo District 4 urban development project district. Gyeongnam University Institute of History and Culture.	National Research Institute of Cultural Heritage (2015). Archaeobotanical Data in East Asia: Prehistoric Age, Korea. Daejeon: National Research Institute of Cultural Heritage.
Pyeonggeo-dong , Locality 4-1	평거동 4-1지구	Korea South	Gyeongsang	Jinju	35.1699	128.053	Middle Bronze Age	Mumun, Middle	-780	-540	-660	Ors	Pa		x	x	Gyeong-ah Lee, (2012). Appendix 6. Plant fluid analysis report of Jinju Pyeonggeo District 4-1 district ruins, Jinju Pyeongeo District 4-1 district ruins Ⅱ Main text: Within the Jinju Pyeongeo District 4 urban development project district. Gyeongnam University Institute of History and Culture.	National Research Institute of Cultural Heritage (2015). Archaeobotanical Data in East Asia: Prehistoric Age, Korea. Daejeon: National Research Institute of Cultural Heritage.
Pyodae	표대	Korea North	North Hwanghae, Pyeongyang	Pyeongyang	39.067	125.92	Early Bronze Age	Mumun, Early	-1500	-850	-1175	Ors		Se	x	x	Kim Jong-hyuk. (1996). On the ruins of Pyodae Burak, Joseon Archeology Research 1996 No. 2 (Rugye No. 99), Institute of Social Sciences. ; Institute of Archeology, Academy of Social Sciences. (2009). Pyeongyang City Ancient House Sites, Complete Book of Korean Archeology 11 (Ancient Edition 3), Jin In-jin.	National Research Institute of Cultural Heritage (2015). Archaeobotanical Data in East Asia: Prehistoric Age, Korea. Daejeon: National Research Institute of Cultural Heritage.
Qianbuxia	前埠下	China	Shandong	Weifang city	36.7478	119.382	Early Neolithic	Houli	-6500	-5500	-6000		?Pa	?Se	x	x	Unit of Shandong Institute of Archaeology 1997; Jin 2006; Fuller and Madella 2009	Jin G [靳桂云] (2006) 山东地区先秦考古遗址植硅体分析及其相关问题 (Phytolith analysis and related issues from Pre-Qin archaeological Sites in the Shandong Region). Dongfang Kaogu 东方考古 2006(3): 259-279 (in Chinese).	Fuller, D. Q., & Madella, M. (2009). Banana Cultivation in South Asia and East Asia: A review of the evidence from archaeology and linguistics. Ethnobotany Research and Applications, 7, 333–351.
Qianshuichegou	前水车沟	China	Shandong	Lanshan, Rizhao	35.1692	119.292	Neolithic	Late Longshan	-2400	-1900	-2150	Ors		Se	x	yes	Chen Xuexiang, Fang Hui, Feinman Gary, et al. Carbonized seeds from the field survey in Southeastern Shandong [ M ] 〃 Eastern Archaeology Research Center of Shandong University. Oriental Archaeology ( 6 ) . Beijing ： Science Press , 2009 ： 354 -357.
Qiaocun	桥村	China	Gansu	Lingtai County	35.1517	107.5	Bronze Age	Qijia	-2350	-1850	-2100	Ors	Pa	Se	yes	yes	An CB, Li H, Dong WM, Chen YF, Zhao YT and Shi C (2014) How prehistoric humans use plant resources to adapt to environmental change: A case study in the western Chinese Loess Plateau during Qijia Period. The Holocene 24(4): 512–517.	Chen Tingting, Jia Xin, Li Haiming, Dong Guanghui. The analysis of spatiotemporal transformations of agricultural and its influence factors during Qijia culture period in GansuQinghai region[J]. Quaternary Sciences, 2019, 39(1): 132-143. doi: 10.11928/j.issn.1001-7410.2019.01.13; 陈亭亭, 贾鑫, 黎海明, 董广辉. 甘青地区齐家文化时期农业结构的时空变化及其影响因素分析[J]. 第四纪研究, 2019, 39(1): 132-143. doi: 10.11928/j.issn.1001-7410.2019.01…
Qiaocun	桥村	China	Gansu	Lingtaixian, Pingliang	35.1481	107.497	Bronze Age	Qijia	-2300	-1800	-2050	Ors	Pa	Se	x	yes	Zhou Xinying, Li Xiaoqiang, Zhao Keliang, et al. Early agricultural development and environmental effects in the Neolithic Longdong Basin(East Gansu)[J]. Chinese Science Bulletin, 2011, 56(4): 318-326. 周新郢, 李小强, 赵克良, 等. 陇东地区新石器时代的早期农业及环境效应[J]. 科学通报, 2011, 56(4): 318-326.	Chen Tingting, Jia Xin, Li Haiming, Dong Guanghui. (2019). Analysis of spatiotemporal changes in agricultural structure and its influencing factors during the Qijia Culture period in Gansu and Qinghai regions. Article number: 1001-7410(2019)01-132-12. doi:10.11928 /j.issn.1001-7410.2019.01.13 / 陈亭亭, 贾鑫, 黎海明, 董广辉. (2019). 甘青地区齐家文化时期农业结构的时空变化及其影响因素分析. 文章编号：1001-7410(2019)01-132-12. doi:10.11928/j.i…
Qiaoshandi	乔山底	China	Shanxi	Wenxi, Yuncheng	35.356	111.372	Neolithic	Late Longshan	-2500	-1900	-2200			Se	x	x	Tian J (1990) 4000 years old large scale granary in Houma, Shanxi. Chinese Cultural Relics News, 0301(1) (in Chinese).; 田建文. (1990).《山西侯马发现四千年前大型谷仓》《中国文物报》1990年3月1日第一版。	Tian J (1990) 4000 years old large scale granary in Houma, Shanxi. Chinese Cultural Relics News, 0301(1) (in Chinese)
Qijiaping	齐家坪	China	Gansu	Guanghe Xian, Linxia, Gansu	35.4966	103.833	Bronze Age	Qijia	-1515	-1264	-1389.5			Se	yes	x	Ma M, Dong G, Liu X, Lightfoot E, Chen F, Wang H, Li H and Jones MK (2013) Stable Isotope Analysis of Human and Animal Remains at the Qijiaping Site in Middle Gansu, China. International Journal of Osteoarchaeology 25(6): 923-934.	Liu X, Lightfoot E, O’Connell TC, Wang H, Li S, Zhou L, Hu Y, Motuzaite-Matuzeviciute G and Jones MK (2014) From necessity to choice: Dietary revolutions in west China in the second millennium BC World Archaeology 46(5): 661–680.	Liu X, Lightfoot E, O’Connell TC, Wang H, Li S, Zhou L, Hu Y, Motuzaite-Matuzeviciute G and Jones MK (2014) From necessity to choice: Dietary revolutions in west China in the second millennium BC World Archaeology 46(5): 661–680.Liu CJ [刘长江], Jin GY [靳桂云] and Kong ZC [孔昭宸] (2008) Archaeobotany: Research on seeds and fruits [植物考古-种子果实研究 ]. Shandong University Orient Archaeology Research Series. Be…
Qin'an	秦安	China	Gansu	Huluhe	35.0381	105.666	Neolithic	Miaodigou	-3750	-3550	-3650		Pa	Se	x	x	Ji D [吉笃学] (2009) Possible Causes of the Transition from Collecting Economy to Agricultural Economy in Northwest China 中国西北地区采集经济向农业经济过渡的可能动因. Kaogu yu Wenwu 考古与文物 2009(4): 36-47 (in Chinese).
Qin'an	秦安	China	Gansu	Huluhe	35.0381	105.666	Neolithic	Yangshao	-3500	-3000	-3250		Pa	Se	x	x	Ji D [吉笃学] (2009) Possible Causes of the Transition from Collecting Economy to Agricultural Economy in Northwest China 中国西北地区采集经济向农业经济过渡的可能动因. Kaogu yu Wenwu 考古与文物 2009(4): 36-47 (in Chinese).
Qin'an	秦安	China	Gansu	Huluhe	35.0381	105.666	Neolithic	Changshan	-3050	-2550	-2800			Se	x	x	Ji D [吉笃学] (2009) Possible Causes of the Transition from Collecting Economy to Agricultural Economy in Northwest China 中国西北地区采集经济向农业经济过渡的可能动因. Kaogu yu Wenwu 考古与文物 2009(4): 36-47 (in Chinese).
Qin'an	秦安	China	Gansu	Huluhe	35.0381	105.666	Neolithic	Longshan	-2450	-1850	-2150		Pa	Se	x	x	Ji D [吉笃学] (2009) Possible Causes of the Transition from Collecting Economy to Agricultural Economy in Northwest China 中国西北地区采集经济向农业经济过渡的可能动因. Kaogu yu Wenwu 考古与文物 2009(4): 36-47 (in Chinese).
Qin'an (?QA08, Q10)	秦安	China	Gansu	Huluhe	35.0381	105.666	Neolithic	Yangshao	-4350	-4050	-4200		Pa	Se	x	x	Ji D [吉笃学] (2009) Possible Causes of the Transition from Collecting Economy to Agricultural Economy in Northwest China 中国西北地区采集经济向农业经济过渡的可能动因. Kaogu yu Wenwu 考古与文物 2009(4): 36-47 (in Chinese).	安成邦, 吉笃学, 陈发虎, 董广辉, 王辉, 董惟妙, 赵雪野. (2010). 甘肃中部史前农业发展的源流: 以甘肃秦安和礼县为例. 科学通报 55卷, 14期: 1381 - 1386 (2010); An Chengbang, Ji Duxue, Chen Fahu, Dong Guanghui, Wang Hui, Dong Weimiao, Zhao Xueye. (2010). The origin of prehistoric agricultural development in central Gansu: Taking Qin'an and Li County, Gansu as examples. Science Bulletin 55(14): 1381 - 1386.
Qin'an 1	秦安 I	China	Gansu	Qin An Xian, Tian Shui Shi, Gan Su Sheng	34.9871	105.539	Neolithic	Dadiwan	-6000	-5500	-5750		Pa		yes	x	Ji D [吉笃学] (2009) Zhongguo Xibei diqu caiji jingji xiang nongye jingji guodu de keneng dongyin 中国西北地区采集经济向农业经济过渡的可能动因. Kaogu yu Wenwu 考古与文物 4: 36-47 (in Chinese).	Li H, An, CB, Fan W, Dong W, Zhao Y and Wang H (2015) Population history and its relationship with climate change on the Chinese Loess Plateau during the past 10,000 years. The Holocene 25(7): 1144-1152.	安成邦, 吉笃学, 陈发虎, 董广辉, 王辉, 董惟妙, 赵雪野. (2010). 甘肃中部史前农业发展的源流: 以甘肃秦安和礼县为例. 科学通报 55卷, 14期: 1381 - 1386 (2010); An Chengbang, Ji Duxue, Chen Fahu, Dong Guanghui, Wang Hui, Dong Weimiao, Zhao Xueye. (2010). The origin of prehistoric agricultural development in central Gansu: Taking Qin'an and Li County, Gansu as examples. Science Bulletin 55(14): 1381 - 1386.
Qin'an 2	秦安 II	China	Gansu	Qin An Xian, Tian Shui Shi, Gan Su Sheng	34.9871	105.539	Neolithic	Yangshao (Banpo)	-4300	-4000	-4150		Pa	Se	yes	x	Ji D [吉笃学] (2009) Zhongguo Xibei diqu caiji jingji xiang nongye jingji guodu de keneng dongyin 中国西北地区采集经济向农业经济过渡的可能动因. Kaogu yu Wenwu 考古与文物 4: 36-47 (in Chinese).	Li H, An, CB, Fan W, Dong W, Zhao Y and Wang H (2015) Population history and its relationship with climate change on the Chinese Loess Plateau during the past 10,000 years. The Holocene 25(7): 1144-1152.	安成邦, 吉笃学, 陈发虎, 董广辉, 王辉, 董惟妙, 赵雪野. (2010). 甘肃中部史前农业发展的源流: 以甘肃秦安和礼县为例. 科学通报 55卷, 14期: 1381 - 1386 (2010); An Chengbang, Ji Duxue, Chen Fahu, Dong Guanghui, Wang Hui, Dong Weimiao, Zhao Xueye. (2010). The origin of prehistoric agricultural development in central Gansu: Taking Qin'an and Li County, Gansu as examples. Science Bulletin 55(14): 1381 - 1386.
Qin'an 3	秦安 III	China	Gansu	Qin An Xian, Tian Shui Shi, Gan Su Sheng	34.9437	105.644	Neolithic	Miaodigou	-3700	-3500	-3600		Pa	Se	yes	x	Ji D [吉笃学] (2009) Zhongguo Xibei diqu caiji jingji xiang nongye jingji guodu de keneng dongyin 中国西北地区采集经济向农业经济过渡的可能动因. Kaogu yu Wenwu 考古与文物 4: 36-47 (in Chinese).	Li H, An, CB, Fan W, Dong W, Zhao Y and Wang H (2015) Population history and its relationship with climate change on the Chinese Loess Plateau during the past 10,000 years. The Holocene 25(7): 1144-1152.	安成邦, 吉笃学, 陈发虎, 董广辉, 王辉, 董惟妙, 赵雪野. (2010). 甘肃中部史前农业发展的源流: 以甘肃秦安和礼县为例. 科学通报 55卷, 14期: 1381 - 1386 (2010); An Chengbang, Ji Duxue, Chen Fahu, Dong Guanghui, Wang Hui, Dong Weimiao, Zhao Xueye. (2010). The origin of prehistoric agricultural development in central Gansu: Taking Qin'an and Li County, Gansu as examples. Science Bulletin 55(14): 1381 - 1386.
Qin'an 4	秦安 IV	China	Gansu	Qin An Xian, Tian Shui Shi, Gan Su Sheng	34.8532	105.653	Neolithic	Late Yangshao	-3500	-3000	-3250		Pa	Se	yes	x	Ji D [吉笃学] (2009) Possible Causes of the Transition from Collecting Economy to Agricultural Economy in Northwest China 中国西北地区采集经济向农业经济过渡的可能动因. Kaogu yu Wenwu 考古与文物 2009(4): 36-47 (in Chinese).	Li H, An, CB, Fan W, Dong W, Zhao Y and Wang H (2015) Population history and its relationship with climate change on the Chinese Loess Plateau during the past 10,000 years. The Holocene 25(7): 1144-1152.	安成邦, 吉笃学, 陈发虎, 董广辉, 王辉, 董惟妙, 赵雪野. (2010). 甘肃中部史前农业发展的源流: 以甘肃秦安和礼县为例. 科学通报 55卷, 14期: 1381 - 1386 (2010); An Chengbang, Ji Duxue, Chen Fahu, Dong Guanghui, Wang Hui, Dong Weimiao, Zhao Xueye. (2010). The origin of prehistoric agricultural development in central Gansu: Taking Qin'an and Li County, Gansu as examples. Science Bulletin 55(14): 1381 - 1386.
Qin'an 5	秦安 V	China	Gansu	Qin An Xian, Tian Shui Shi, Gan Su Sheng	34.8582	105.653	Neolithic	Lower Changshan	-3000	-2500	-2750			Se	yes	x	Ji D [吉笃学] (2009) Zhongguo Xibei diqu caiji jingji xiang nongye jingji guodu de keneng dongyin 中国西北地区采集经济向农业经济过渡的可能动因. Kaogu yu Wenwu 考古与文物 4: 36-47 (in Chinese).	Li H, An, CB, Fan W, Dong W, Zhao Y and Wang H (2015) Population history and its relationship with climate change on the Chinese Loess Plateau during the past 10,000 years. The Holocene 25(7): 1144-1152.	安成邦, 吉笃学, 陈发虎, 董广辉, 王辉, 董惟妙, 赵雪野. (2010). 甘肃中部史前农业发展的源流: 以甘肃秦安和礼县为例. 科学通报 55卷, 14期: 1381 - 1386 (2010); An Chengbang, Ji Duxue, Chen Fahu, Dong Guanghui, Wang Hui, Dong Weimiao, Zhao Xueye. (2010). The origin of prehistoric agricultural development in central Gansu: Taking Qin'an and Li County, Gansu as examples. Science Bulletin 55(14): 1381 - 1386.
Qin'an 6	秦安 VI	China	Gansu	Qin An Xian, Tian Shui Shi, Gan Su Sheng	34.9734	105.639	Bronze Age	Qijia	-2400	-1800	-2100		Pa	Se	yes	x	Ji D [吉笃学] (2009) Zhongguo Xibei diqu caiji jingji xiang nongye jingji guodu de keneng dongyin 中国西北地区采集经济向农业经济过渡的可能动因. Kaogu yu Wenwu 考古与文物 4: 36-47 (in Chinese).	Li H, An, CB, Fan W, Dong W, Zhao Y and Wang H (2015) Population history and its relationship with climate change on the Chinese Loess Plateau during the past 10,000 years. The Holocene 25(7): 1144-1152.	安成邦, 吉笃学, 陈发虎, 董广辉, 王辉, 董惟妙, 赵雪野. (2010). 甘肃中部史前农业发展的源流: 以甘肃秦安和礼县为例. 科学通报 55卷, 14期: 1381 - 1386 (2010); An Chengbang, Ji Duxue, Chen Fahu, Dong Guanghui, Wang Hui, Dong Weimiao, Zhao Xueye. (2010). The origin of prehistoric agricultural development in central Gansu: Taking Qin'an and Li County, Gansu as examples. Science Bulletin 55(14): 1381 - 1386.
Qinglongquan	青龙泉	China	Hubei	Yun county: Hanjiang River	32.64	111.41	Neolithic	Qujialing	-3400	-2500	-2950	Ors	Pa	Se	yes	x	Institute of Archaeology, Chinese Academy of Social Sciences. Qinglongquan and Dasi (in Chinese). Beijing: Science Press, 1991. 201–205	Guo Y, Hu YW, Zhu JY, Zhou M, Wang CS and Richards M (2011) Stable carbon and nitrogen isotope evidence of human and pig diets at the Qinglongquan site, China. Science China, Earth Sciences 54(4): 519-527.
Qinglongquan	青龙泉	China	Hubei	Yun county: Hanjiang River	32.64	111.41	Neolithic	Shijiahe	-2500	-2200	-2350	Ors	Pa	Se	yes	x	Institute of Archaeology, Chinese Academy of Social Sciences. Qinglongquan and Dasi (in Chinese). Beijing: Science Press, 1991. 201–205	Guo Y, Hu YW, Zhu JY, Zhou M, Wang CS and Richards M (2011) Stable carbon and nitrogen isotope evidence of human and pig diets at the Qinglongquan site, China. Science China, Earth Sciences 54(4): 519-527.
Qingshiya	青石崖	China	Qinghai	Pingan, Haidong	36.4942	102.137	Bronze Age	Qijia	-2279	-2043	-2161			Se	yes	yes	Chen FH, Dong G, Zhang D, Liu X, Jia X, An C and Jones MK (2015) Agriculture facilitated permanent human occupation of the Tibetan Plateau after 3600 BP. Science 347(6219): 248-250.	Jia, X. (2012). Study of the Cultural Evolution and Plant Remains of Neolithic-Bronze Age in Northeast Qinghai Province. Dissertation. Lanzhou (China): Lanzhou University. / 贾鑫. 2012. 青海省东北部地区新石器-青铜时代文化演化过程与植物遗存研究. 博士学位论文. 兰州: 兰州大学
Qingtai	青台	China	Henan	Chandelle, Xingyang, Zhengzhou	34.8887	113.405	Neolithic	Yangshao	-4000	-3500	-3750			?Se	yes	x	Liu CJ [刘长江], Jin GY [靳桂云] and Kong ZC [孔昭宸] (2008) Archaeobotany: Research on seeds and fruits [植物考古-种子果实研究 ]. Shandong University Orient Archaeology Research Series. Beijing: Science Press [科学出版社].
Qipanshan	棋盘山	China	Gansu	Liangzhou, Wuwei	37.9683	102.32	Early Bronze Age	Machang	-2300	-2000	-2150		Pa	Se	x	x	Li, H., James, N., Chen, J., Zhang, S., Du, L., Yang, Y., … Jia, X. (2023). Agricultural Economic Transformations and Their Impacting Factors around 4000 BP in the Hexi Corridor, Northwest China. Land, 12, 425.
Qizilchoqa=Kezi'erquiqia	克孜尔?恰	China	Xinjiang	Yizhou, Hami	42.8768	92.8376	Bronze-Iron Age	Yanbulaq	-800	-550	-675			?Se	yes	x	Debaine-Francfort C (‎1988) Archéologie du Xinjiang des origines aux Han. Premiere partie. Paleorient 14(1): 5-29.	Debaine-Francfort C (‎1989) Archéologie du Xinjiang des origines aux Han. IIème partie. Paleorient 15(1): 183-213.	Mallory JP and Mair VH (2000) The Tarim Mummies: Ancient China and the Mystery of the Earliest Peoples from the West. London: Thames & Hudson.
Quanhu (Yuanjunmiao)	泉护村 (元君庙)	China	Shaanxi	Luonan, Shangluo	34.5322	109.861	Neolithic	Yangshao	-3500	-3000	-3250	Ors		Se	yes	x	Yan W (1992) Origins of agriculture and animal husbandry in China. In: Aikens CM and Song NR (eds) Pacific Northeast Asia in Prehistory: hunter-fisher-gatherers, farmers, and sociopolitical elites. Pullman, Washington: Washington State University Press,	Liu CJ [刘长江], Jin GY [靳桂云] and Kong ZC [孔昭宸] (2008) Archaeobotany: Research on seeds and fruits [植物考古-种子果实研究 ]. Shandong University Orient Archaeology Research Series. Beijing: Science Press [科学出版社].
Quanjiu	泉	China	Henan	Yulingzhen, Lingbao, Sanmenxia	34.5167	110.4	Neolithic	Late Longshan	-2550	-1950	-2250	Ors	Pa	Se	x	yes	Wei X T. 2014. The Preliminary Research and Discovery of Neolithic Remains of Plants in Western Henan Province and Southwestern Shanxi Province. Easten Archaeology [Dongfang]. (pp. 343–363). Monograph 11. (in Chinese). Beijing: Academy Press.
Qugong	曲贡	China	Tibet	Mid Yarlung Zangbo River	29.7009	91.1284	Bronze Age	-	-1500	-1250	-1375		Pa	Se	x	x	Gao, Y., Yang, J., Ma, Z., Tong, Y., & Yang, X. (2021). New evidence from the Qugong site in the central Tibetan Plateau for the prehistoric Highland Silk Road. The Holocene, 31, 230–239.	Yang, X., Lü, H., Liu, X., Hou, G. (2020). Archaeological site investigation and plant and animal resource utilization in the Northeast Tibet Plateau ( Neolithic and Bronze Age). National Tibetan Plateau / Third Pole Environment Data Center. https://doi.org/10.11888/Geogra.tpdc.270353. https://cstr.cn/18406.11.Geogra.tpdc.270353.
Rach Nui	Rạch Nú	Vietnam	Long An	Đông Thạnh, Cần Giuộc	10.5458	106.677	Neolithic	Neolithic,	-1845	-1385	-1615	Ors		Se	yes	x	Oxenham MF, Piper P. Bellwood P, Bui CH, Nguyen KTK, Nguyen QM, Campos F, Castillo C, Wood R, Sarjeant C, Amano N, Willi, A and Ceron J (2015) Emergence and Diversification of the Neolithic in Southern Vietnam: Insights from Rach Nui. The Journal of Island and Coastal Archaeology 10(3): 309-338.	Castillo CC, Fuller DQ, Piper P, Bellwood P and Oxenham M (n.d.) Hunter-gatherer specialization in the Late Neolithic of southern Vietnam - the case of Rach Nui. Quaternar International [submitted]
Reshuitang	热水汤	China	Inner Mongolia	Aohan Banner, Chifeng	41.9405	119.997	Bronze Age	Upper Xiajiadian	-1100	-550	-825		Pa	Se	x	yes	Zhang, S., Tian, H., Sun, Y. (2016). An archaeobotanical analysis on floatation results from the Reshuitang site, Aohan, Neimenggu. Agricultural Archaeology 2016(06): 22–27. (In Chinese)
Rettikhovka-Geologicheskaya	Реттиховка	Russia (Russian Far East)	Primorsky Krai	Khanka Plain	44.1682	132.759	Neolithic	Zaisanovka	-1740	-1500	-1620		Pa	Se	x	x	Sergusheva, E. A., Leipe, C., Klyuev, N. A., Batarshev, S. V., Garkovik, A. V., Dorofeeva, N. A., … Tarasov, P. E. (2022). Evidence of millet and millet agriculture in the Far East Region of Russia derived from archaeobotanical data and radiocarbon dating. Quaternary International, 623, 50–67.	Kuzmin, Y. V. (2013). The beginnings of prehistoric agriculture in the Russian Far East: Current evidence and concepts. Documenta Praehistorica, 40, 1–12.
Risovое-4	Рисовое-4	Russia (Russian Far East)	Primorsky Krai	Anuchinsky	44.2223	133.116	Neolithic	Rudnaya / Early Palaeometal	-2200	-1940	-2070		Pa	Se	x	x	Sergusheva, E. A., Leipe, C., Klyuev, N. A., Batarshev, S. V., Garkovik, A. V., Dorofeeva, N. A., … Tarasov, P. E. (2022). Evidence of millet and millet agriculture in the Far East Region of Russia derived from archaeobotanical data and radiocarbon dating. Quaternary International, 623, 50–67.
Saenggideul	울산 굴화리 생기들 유적	Korea South	Gyeongsang	Gulhwa-ri, Ulsan	35.5511	129.3	Early Bronze Age	Mumun, Early	-1500	-850	-1175			Se	x	x	Ulsan Cultural Heritage Research Institute, (2008). Ulsan Gohwa-ri, Saenggideul .; Masahiro Shinyama & Ji-hyeon Kong (translator), (2008). Appendix 2. Excavated Carbonized Seeds from the Dwelling Site of Ulsan Guhwa-ri, Saenggideul Ulsan Cultural Heritage Research Institute.; Shigeru Suzuki and Kong Ji-hyun (translator), (2008). Appendix 4. Ulsan Guhwa-ri Site, Plant Analysis, Pollen Analysis, Ul…	National Research Institute of Cultural Heritage (2015). Archaeobotanical Data in East Asia: Prehistoric Age, Korea. Daejeon: National Research Institute of Cultural Heritage.
Sangchon-ri	상촌리	Korea South	Gyeongsangnam-do,	Jinju	35.2149	127.955	Middle Neolithic	Chulmun, Middle	-3500	-2000	-2750		Pa	Se	yes	x	Lee G-A (2003) Changes in Subsistence Patterns from the Chulmun to Mumun Periods: Archaeobotanical Investigation. Unpublished PhD. dissertation. Department of Anthropology: University of Toronto.	Crawford GW and G-A Lee (2003) Agricultural origins in Korea. Antiquity 77(295): 87–95.	Lee G-A (2011) The Transition from Foraging to Farming in Prehistoric Korea. Current Anthropology 52(S4): S307-S329.;
Sangchon-ri	상촌리	Korea South	Gyeongsangnam-do,	Jinju	35.2149	127.955	Early Bronze Age	Mumun, Early	-1500	-850	-1175		Pa	Se	yes	x	Lee G-A (2003) Changes in Subsistence Patterns from the Chulmun to Mumun Periods: Archaeobotanical Investigation. Unpublished PhD. dissertation. Department of Anthropology: University of Toronto.	Crawford GW and G-A Lee (2003) Agricultural origins in Korea. Antiquity 77(295): 87–95.	Lee G-A (2011) The Transition from Foraging to Farming in Prehistoric Korea. Current Anthropology 52(S4): S307-S329.;
Sangchon-ri , Locality B	상촌리 B지구	Korea South	Gyeongsang	Jinju	35.2151	127.969	Middle Neolithic	Chulmun, Middle	-3500	-2000	-2750			Se	x	x	Asia University Museum, (1999). Nanjiang Basin Cultural Sites Excavation Guide.; Li Dongzhu, (2000)., Nangang River Basin, Neolithic Culture, Japanese Archipelago. Focusing on the Sangchon-ri ruins in Jinju-, Jinju Namgang Ruins and Ancient Japan, Gyeongsangnam-do and Inje University Gaya Culture Research Institute.; Dong-A University Museum, (2001). Jinju Sangchon-ri Prehistoric Sites.; Gyeong-a…	National Research Institute of Cultural Heritage (2015). Archaeobotanical Data in East Asia: Prehistoric Age, Korea. Daejeon: National Research Institute of Cultural Heritage.
Sangchon-ri , Locality B	상촌리 B지구	Korea South	Gyeongsang	Jinju	35.2151	127.969	Late Neolithic	Chulmun, Late	-2000	-1500	-1750		Pa	Se	x	x	Asia University Museum, (1999). Nanjiang Basin Cultural Sites Excavation Guide.; Li Dongzhu, (2000)., Nangang River Basin, Neolithic Culture, Japanese Archipelago. Focusing on the Sangchon-ri ruins in Jinju-, Jinju Namgang Ruins and Ancient Japan, Gyeongsangnam-do and Inje University Gaya Culture Research Institute.; Dong-A University Museum, (2001). Jinju Sangchon-ri Prehistoric Sites.; Gyeong-a…	National Research Institute of Cultural Heritage (2015). Archaeobotanical Data in East Asia: Prehistoric Age, Korea. Daejeon: National Research Institute of Cultural Heritage.
Sangchon-ri , Locality B	상촌리 B지구	Korea South	Gyeongsang	Jinju	35.2151	127.969	Bronze Age	Mumun	-1500	0	-1005	Ors	Pa	Se	x	x	Asia University Museum, (1999). Nanjiang Basin Cultural Sites Excavation Guide.; Li Dongzhu, (2000)., Nangang River Basin, Neolithic Culture, Japanese Archipelago. Focusing on the Sangchon-ri ruins in Jinju-, Jinju Namgang Ruins and Ancient Japan, Gyeongsangnam-do and Inje University Gaya Culture Research Institute.; Dong-A University Museum, (2001). Jinju Sangchon-ri Prehistoric Sites.; Gyeong-a…	National Research Institute of Cultural Heritage (2015). Archaeobotanical Data in East Asia: Prehistoric Age, Korea. Daejeon: National Research Institute of Cultural Heritage.
Sangchon-ri , Locality B	상촌리 B지구	Korea South	Gyeongsang	Jinju	35.2151	127.969	Early Bronze Age	Mumun, Early	-1110	-900	-1005	Ors	Pa	Se	x	x	Asia University Museum, (1999). Nanjiang Basin Cultural Sites Excavation Guide.; Li Dongzhu, (2000)., Nangang River Basin, Neolithic Culture, Japanese Archipelago. Focusing on the Sangchon-ri ruins in Jinju-, Jinju Namgang Ruins and Ancient Japan, Gyeongsangnam-do and Inje University Gaya Culture Research Institute.; Dong-A University Museum, (2001). Jinju Sangchon-ri Prehistoric Sites.; Gyeong-a…	National Research Institute of Cultural Heritage (2015). Archaeobotanical Data in East Asia: Prehistoric Age, Korea. Daejeon: National Research Institute of Cultural Heritage.
Sanguantang	三官堂遗址	China	Sichuan	Shuangliu, Chengdu	30.5362	103.9	Bronze Age		-1200	-950	-1075	Ors		Se	x	x	Jiang Ming 2013. Plant remains from the Sanguantang Site, Shuangliu County: Flotation results and preliminary research. Archaeological Discoveries in Chendu (Chengdu Kaogu Faxian) 2013: 319-340
Sanguantang	三官堂遗址	China	Sichuan	Shuangliu, Chengdu	30.5362	103.9	Bronze Age	Western Zhou	-1045	-771	-908	Ors	Pa	Se	x	x	Jiang Ming 2013. Plant remains from the Sanguantang Site, Shuangliu County: Flotation results and preliminary research. Archaeological Discoveries in Chendu (Chengdu Kaogu Faxian) 2013: 319-340
Sanguanyingzicunxi	三官营子	China	Inner Mongolia	Ningcheng, Chifeng	41.4737	118.979	Bronze Age	Xiajiadian	-2200	-1600	-1900		Pa	Se	x	yes	Jia, X., Lee, H. F., Zhang, W., Wang, L., Sun, Y., Zhao, Z., … Lu, H. (2016). Human-environment interactions within the West Liao River Basin in Northeastern China during the Holocene Optimum. Quaternary International, 426, 10–17.
Sanhehuayuan	三河花园	China	Sichuan	Xindu	30.7813	104.134	Bronze Age	Shi'erqiao	-1200	-800	-1000	Ors	Pa	Se	x	x	D'Alpoim Guedes, Jade. 2013. Adaptation and Invention during the Spread of Agriculture to Southwest China. Doctoral dissertation, Harvard University
Sanjiaocheng (Minqin)	三角城 (民勤)	China	Gansu	Minqin	38.9952	103.319	Bronze Age	Shajing	-775	-539	-657		Pa		x	x	Dong, G., Yang, Y., Liu, X., Li, H., Cui, Y., Wang, H., … Chen, F. (2018). Prehistoric trans-continental cultural exchange in the Hexi Corridor, northwest China. The Holocene, 28, 621–628.
Sanjiazi	三家子	China	Inner Mongolia	Hure Banner, Tongliao	42.9397	121.215	Bronze Age	Late Gaotai, Late Shang	-1550	-1150	-1350		Pa	Se	x	yes	Liu, W., Zhao, Z., Huo, D., Zhu, Y. 2016. Analysis report on flotation results of the Sanjiazi site in Kulun Banner, Inner Mongolia. Agricultural Archaeology 2016(3):7-13.
Sanlihe	胶县三里河	China	Shandong	Jiaoxian	36.253	119.915	Neolithic	Dawenkou	-2900	-2500	-2700			Se	yes	x	Liu CJ [刘长江], Jin GY [靳桂云] and Kong ZC [孔昭宸] (2008) Archaeobotany: Research on seeds and fruits [植物考古-种子果实研究 ]. Shandong University Orient Archaeology Research Series. Beijing: Science Press [科学出版社].	Luan FS (2013) The Dawenkou Culture in the Lower Yellow River and Huai River Basin areas. In: Underhill AP (ed.) A Companion to Chinese Archaeology. Oxford: Blackwell, pp. 411-434.	IACASS [中国社会科学院考古研究所] (1988) 胶县三里河 [Report of Sanlihe Site in Jiaoxian]. Beijing : Wenwu ;
Sanno	山王遺跡	Japan	Chubu Shizuoka	Fuji, Shizuoka	35.1582	138.619	Jomon-Yayoi	End of Final Jomon/Initial Yayoi	-950	-750	-850			Se	x	x	Endo, E., & Leipe, C. (2022). The onset, dispersal and crop preferences of early agriculture in the Japanese archipelago as derived from seed impressions in pottery. Quaternary International, 623, 35–49.	Nakazawa, M. (2017). Spread and establishment of agriculture in the Japanese archipelago. In: Shitara, H. (Ed.), The Beginning of the Yayoi Culture, Archaeology Quarterly, vol. 138, (pp. 79-82). Yuzankaku: Tokyo. (in Japanese).
Santatani I (さんただにいちいせき)	三田谷I	Japan	Chugoku Shimane	Izumo, Shimane	35.3411	132.761	Jomon-Yayoi	End of Final Jomon/Initial Yayoi	-950	-750	-850		Pa		x	x	Endo, E., & Leipe, C. (2022). The onset, dispersal and crop preferences of early agriculture in the Japanese archipelago as derived from seed impressions in pottery. Quaternary International, 623, 35–49.	Hamada, T. (2019). The acceptance, trial and establishment of cereal cultivation in the Chugoku area, Japan. In: Shitara, H. (Ed.), Plant use and composition of pottery from the late Jomon period to the Yayoi period. Agricultural culture complex, (pp. 141-160). Yuzankaku, Tokyo. (in Japanese)
Sanzuodian	三座店	China	Inner Mongolia	Songshan, Chifeng	42.3617	118.609	Bronze Age	Xiajiadian	-2000	-1200	-1600		Pa	Se	yes	yes	Shelach G, Raphael K and Jaffe Y (2011) Sanzuodian: The Structure, Function and Social Significance of the Earliest Stone Fortified Sites in China. Antiquity 85: 11-26.	Liu X (2009) Food Webs, Subsistence and Changing Culture: the development of early farming communities in the Chifeng region, North China. PhD Thesis. Cambridge: University of Cambridge	Zhao Zhijun. (2011). Characteristics of agricultural economy in the formation period of Chinese civilization. Archeology of Science and Technology (Volume 3). Agricultural Research Research Group. Center of Science and Technology Archeology, Institute of Archeology, Chinese Academy of Social Sciences. (Editor in charge: Zhang Yana). Science Press. 赵志军. (2011). 中华文明形成时期的农业经济特点. 科技考古(第3辑). 农业研究课题组.…	Zhao Zhijun. (2011). Characteristics of agricultural economy in the formation period of Chinese civilization. Archeology of Science and Technology (Volume 3). Agricultural Research Research Group. Center of Science and Technology Archeology, Institute of Archeology, Chinese Academy of Social Sciences. (Editor in charge: Zhang Yana). Science Press. 赵志军. (2011). 中华文明形成时期的农业经济特点. 科技考古(第3辑). 农业研究课题组.…
Saragun-jori	讃良郡条里	Japan	Kansai Osaka	Shijonawate, Osaka	34.7562	135.633	Yayoi	Early Yayoi	-750	-300	-525	Ors		Se	x	x	Endo, E., & Leipe, C. (2022). The onset, dispersal and crop preferences of early agriculture in the Japanese archipelago as derived from seed impressions in pottery. Quaternary International, 623, 35–49.	Shitara, H., Moriya, R., Sasaki, Y., Momohara, A., & Nasu, H., (2019). In search of the origins of grain cultivation in the Japanese archipelago - Report on the results of period indentation surveys using the replica method (including tables and illustrations). Hiroki Shitara. (ed.) Archeology of the Formation of an Agricultural Cultural Complex Volume 1: The Beginning of Agriculture, (pp. 191-34…	設楽博己・守屋亮・佐々木由香・百原新・那須浩郎. (2019). 日本列島における穀物栽培の起源を求めて―レプリカ法による期圧痕調査結果報告―(表・図版を含む). 設楽博己 (編著) 農耕文化複合形成の考古学 上―農耕のはじまり―, (頁 191-346). 雄山閣: 東京.
[truncated: 401 more rows]
