# Supplementary material for: Millets, dogs, pigs and permanent settlement: productivity transitions in Neolithic northern China
Source: Evol Hum Sci. 2024 Nov 11;6:e44. doi: 10.1017/ehs.2024.31 (PMC11658956; doi:10.1017/ehs.2024.31)
Supplement: Stevens et al. supplementary material 3 — Stevens et al. supplementary material [file S2513843X24000318sup003.xlsx]

## Sheet: Sheet1
Species	Crop	Site_Name	Site_Chinese	Province	Latitude	Longitude	Cultural Period	Start_Date	End_Date	Ave_Date	Number	Length	L_StDev	Width	W_StDev	Thickness	T_StDev	Est. StDev (*)	Reference_English	Reference_Chinese	Further Reference_1	Further Reference_2
Setaria italica	粟	Fudian Dong	府店	Henan	34.5636	112.865	Peiligang	5580	5440	5510	1	1.39	0	1.15	0				Bestel, S., Bao, Y., Zhong, H., Chen, X., & Liu, L. (2018). Wild plant use and multi-cropping at the early Neolithic Zhuzhai site in the middle Yellow River region, China. The Holocene, 28, 195–207.
Setaria italica	粟	Xihe (2008)	西河	Shandong	36.7059	117.63	Houli	6000	5500	5750	1	1.32	0	0.84	0			? Intrusive	Wu, Wenwan, Zhang, Kesi, Wang, Zebing, Guiyun, Jin. 2013. Analysis of botanical remains from the Xihe site in Zhangqiu (2008). Dong Kaoyu 10. 373-390
Setaria italica	粟	Wangjiacun	王家村	Liaoning	38.7684	121.193	Xiaozhushan V	2400	2000	2200	2	1.12	0.127279	0.96	0.0565685				Ma Yongchao, Wu Wenwan, Wang Qiang, Zhang Cuimin, and Jin Guiyun. 2015. Research on carbonized plant remains at the Wangjiacun site in Dalian. Northern Cultural Relics 2015(2): 39-43.	马永超, 吴文婉, 王强, 张翠敏, and 靳桂云. 2015. 大连王家村遗址炭化植物遗存研究. 北方文物 2015(2): 39-43.
Setaria italica	粟	Wuluo Xipo	坞罗西坡	Henan	34.6384	113.005	Peligang	6000	5000	5500	2	1.1467	0.235189	0.956569	0.160416				Lee G-A, Crawford G, Liu L and Chen X (2007) Plants and people from the early Neolithic to the Shang periods in North China. Proceedings of the National Academy of Sciences 104(3): 1087-1092.
Setaria italica	粟	Xujiacun	徐家村,	Shandong	35.6178	119.609	Dawenkou	3500	2500	3000	2	1.07	0.183848	0.985	0.0212132				Chen Xuexiang, 2007, "Analysis of flotation soil sample results from two Neolithic sites in Rizhao, Shandong", "Southern Cultural Relics" 1.	陈雪香, 2007, 「山东日照两处新石器时代遗址浮选土样结果分析」, 『南方文物』1.	Xu Feng, 2013, "Ecological environment and subsistence economy in the prehistoric Jianghuai region", "Chinese Agricultural History" 2.	徐峰, 2013, 「史前江淮地区的生态环境与生业经济」, 『中国农史』2
Setaria italica	粟	Zhangmatun	朱寨	Shandong	36.7199	117.113	Houli	7050	6500	6775	2	1.66	0.08141	1.33	0.0763759			likely intrusive	Wu, W., Wang, X., Wu, X., Jin, G., & Tarasov, P. E. (2014). The early Holocene archaeobotanical record from the Zhangmatun site situated at the northern edge of the Shandong Highlands, China. Quaternary International, 348, 183–193.	Wu Wenwan, Jin Guiyun, Wang Xinghua. (2015). Plant utilization and cultivation of Houli Culture in Haidai area: Evidence from the Zhangmatun site in Jinan. Chinese Agricultural History 2015(15): 3-13.; 吴文婉, 靳桂云, 王兴华. (2015). 海岱地区后李文化的植物利用和栽培:来自济南张马屯遗址的证据. 中国农史 2015(15): 3-13.
Setaria italica	粟	Shangshan	上山	Zhejiang	29.4561	119.971	Shang/Zhou Dynasties	1650	256	953	3	1.332	0.066471	1.229	0.0623607	1.213	0.0885544	(*)	Zhao Zhijun and Jiang Leping. 2016. Analysis of plant remains unearthed by flotation at Shangshan site in Pujiang, Zhejiang. Southern Cultural Relics 2016(3): 109-116
Setaria italica	粟	Boluocun "Kuanjin"	菠萝村 "宽锦"	Sichuan	30.8181	103.883	Late Shang to Early Zhou	1500	890	1195	4	1.26	0.0824621	1.1275	0.0684957	0.84	0.13687		Jiang Ming, Liu Yumao, Yang Zhangfeng. 2012. Flotation resultrs and analysis of the Kuanjin Site. In Chengdu Institute of Cultural Relics and Archaeology (eds). Archaeological Discovery 2012 (Kaogu Faxian), pp. 218-232(236). Beijing: Science Press
Setaria italica	粟	Hebosuo	河泊所	Yunan	24.6819	102.676	Dian Culture	850	200	525	4	1.00775	0.0438815	0.9755	0.145786	0.76975	0.0867655		Yang, W., Jiang, Z., Yao, A., Dal Martello, R., Jiang, J., Xie, H., & Chen, X. (2023). Food production and agricultural systems on the southwestern frontier of the Han Empire: Archaeobotanical remains from the 2016 excavation of Hebosuo, Yunnan. Archaeological and Anthropological Sciences, 15, 71.	Yang W, Jiang ZL, Yao A, Chen XX (2021) Yunnan Dianchi diqu Shizhaishan wenhua shiqi de nongyejiegou yanjiu— yi jinning hebosuo yizhi zhiwuyicun fenxi weili [A study on the agricultural structure of the Shizhaishan culture in Dian lake area, Yunnan Province, China: from the perspective of the plant remains at Hebosuo site]. Zhongguo Nongshi 2:36–47+102
Setaria italica	粟	Hebosuo	河泊所	Yunan	24.6819	102.676	Han	200	-220	10	4	1.32225	0.199827	1.12925	0.282378	0.89175	0.268728		Yang, W., Jiang, Z., Yao, A., Dal Martello, R., Jiang, J., Xie, H., & Chen, X. (2023). Food production and agricultural systems on the southwestern frontier of the Han Empire: Archaeobotanical remains from the 2016 excavation of Hebosuo, Yunnan. Archaeological and Anthropological Sciences, 15, 71.	Yang W, Jiang ZL, Yao A, Chen XX (2021) Yunnan Dianchi diqu Shizhaishan wenhua shiqi de nongyejiegou yanjiu— yi jinning hebosuo yizhi zhiwuyicun fenxi weili [A study on the agricultural structure of the Shizhaishan culture in Dian lake area, Yunnan Province, China: from the perspective of the plant remains at Hebosuo site]. Zhongguo Nongshi 2:36–47+102
Setaria italica	粟	Sanguantang	三官堂	Sichuan	30.5362	103.9	Warring States 战国	475	221	348	4	1.1475	0.0457347	1.055	0.0723418	0.8925	0.117011		Jiang Ming 2013. Plant remains from the Sanguantang Site, Shuangliu County: Flotation results and preliminary research. Archaeological Discoveries in Chendu (Chengdu Kaogu Faxian) 2013: 319-340
Setaria italica	粟	Wadian (Ying Valley Survey)	瓦店 (禹州)	Henan	34.192	113.412	Late Longshan	2150	1950	2050	4	1.4325	0.215	1.215	0.150886				306 Collection
Setaria italica	粟	Wuluoxipo	坞罗西坡	Henan	34.6384	113.005	Late Peiligang	6000	5500	5750	4	1.095	0.0472582	0.9675	0.0877021				Liao Yongmin, 1994, "Analysis of Wuluo Xipo Cultural Relics", "Central Plains Cultural Relics" 1.	廖永民, 1994, 「坞罗西坡文化遗存试析」, 『中原文物』1.	Chen Xingcan, Liu Li, Li Runquan, Hua Hanwei, and Aileen, 2003, "The process of social complexity in the hinterland of Chinese civilization—a study of settlement patterns in the Yiluo River area", "Acta Archeologica Sinica" 2.	陈星灿·刘莉·李润权·华翰维·艾琳, 2003, 「中国文明腹地的社会复杂化进程—伊洛河地区的聚落形态研究」, 『考古学报』2.
Setaria italica	粟	Baodun	宝墩	Sichuan	30.4502	103.751	Baodun Phase 2	2500	2200	2350	7	1.21571	0.169888	1.19286	0.15435				Jiang Ming, Dai, Yu, He, Kunyu et al. 2011 A brief report on the analysis of the flotation results of the 2009 archaeological excavation at the Baodun site in Xinjin. In Chengdu Institute of Cultural Relics and Archaeology (eds). Archaeological Discovery 2009 (Kaogu Faxian), pp. 68-82. Beijing: Science Press
Setaria italica	粟	Bancun	班村	Henan	35.0673	111.847	Miaodigou Phase II	3000	2500	2750	8	1.29	0.040705	1.16	0.038188			(*)	Kong Zhaochen·Liu Changjiang·Zhang Juzhong, 1998, "Plant remains at the Neolithic site of Mianchi Bancun and its significance in environmental archaeology", "Quaternary Research" 3	孔昭宸·刘长江·张居中, 1998, 「渑池班村新石器遗址植物遗存及其在环境考古学上的意义」, 『第四纪研究』3.	Kong Zhaochen et al., 1999, "Plant remains from the Neolithic site of Mianchi Bancun and their significance in human environmental science", "Journal of Anthropology" 4.	孔昭宸等, 1999, 「渑池班村新石器遗址植物遗存及其在人类环境学上的意义」, 『人类学学报』4.
Setaria italica	粟	Qinglongquan	青龙泉	Hubei	32.64	111.41	Early Qujialing	3400	2950	3175	8	1.3025	0.0720615	1.1175	0.0900397				Yan, Ng Chuen. (2011). Analysis of Qinglongquan Site, Yun County, Hubei. Master Thesis CASS, Beijing
Setaria italica	粟	Yuezhuang	月庄	Shandong	36.6199	116.829	Houli	5880	5710	5795	8	1.288	0.099	1.238	0.213			? intrusive	Crawford et al. 2013. 山东济南长清月庄遗址植物遗存的初步分析. 江汉考古2013.2/总第127
Setaria italica	粟	Guchengzhai	古城寨	Henan	34.4666	113.648		2600	1700	2150	9	1.33556	0.0934226	1.19333	0.0604152				Chen Weiwei·Zhang Juzhong·Cai Quanfa, 2012, "Analysis of plant remains unearthed from the ancient walled city site of Xinmi, Henan", "Chinese Archeology" 1.	陈微微·张居中·蔡全法, 2012, 「河南新密古城寨城址出土植物遗存分析」, 『华夏考古』1.	Cai Quanfa·Ma Juncai, 2002, "Brief Report on the Excavation of the Longshan Cultural Site in the Ancient City of Xinmi City, Henan Province", "Chinese Archeology" 2.	蔡全法·马俊才, 2002, 「河南新密市古城寨龙山文化城址发掘简报」, 『华夏考古』2.
Setaria italica	粟	Zhengjiaba	郑家坝	Sichuan	31.6183	105.947	Shierqiao	1200	600	900	9	1.17333	0.0758288	1.13667	0.105119				Yan, Xue, Guo Fu, Wang Yuqian, and Guo Xiaorong. 2013. Flotation Results and Analysis of the Zhengjiaba Site in Langzhong City, Sichuan: And charred plant remains of the Pre-Qin Period Sichuan. Sichuan Cultural Relics 2013(4): 74-85	Yan X [闫雪], Guo F [郭富], Wang YQ [王育茜] and Guo XR [郭晓蓉] (2013) The analysis of the flotation results from the Zhengjiaba Site in Langzhong City, Sichuan Province [四川阆中市郑家坝遗址浮选结果及分析]. Sichuan Wenwu [四川文物] 2013(4): 74-85
Setaria italica	粟	Xinglonggou S1	兴隆沟 I	Inner Mongolia	42.3873	120.091	Xinglongwa	5710	5550	5630	<9	1.5	-	1.5	-			likely intrusive	Zhao Z (2004) Cong Xinglonggou yizhi fuxuan jieguo tan Zhongguo beifang hanzou nongye qiyuan wenti (Addressing the origins of agriculture in north China based on the results of flotation from the Xinglonggou site, Dongya Kaogu 12:188–199 (in Chinese).
Setaria italica	粟	Guangfentou	光坟头	Yunnan	24.3383	102.863	Bronze Age	800	400	600	10	1.19	0.0364076	1.19	0.0341564			(*)	Li HM, Zuo XX, Kang LH, Ren LL, Liu FW, Liu HG, Zhang NM, Min R, Liu X, Dong GH. 2016. Prehistoric agriculture development in the Yunnan-Guizhou Plateau, southwest China: Archaeobotanical evidence. Science China Earth Sciences, 59:1562–1573, doi: 10.1007/s11430-016-5292-x
Setaria italica	粟	Yulinzhuang	羽林庄	Henan	34.6656	112.931	Late Yangshao	3500	3000	3250	10	1.2	0.115	unknown	0				Bestel, S., Bao, Y., Zhong, H., Chen, X., & Liu, L. (2018). Wild plant use and multi-cropping at the early Neolithic Zhuzhai site in the middle Yellow River region, China. The Holocene, 28, 195–207.
Setaria italica	粟	Donghulin	东胡林	Beijing	39.987	115.75	Neolithic Donghulin	9050	7550	8300	11	0.999091	0.174669	0.92	0.0970567	0.662727	0.112791		Zhao, Z. J., Zhao, C. H., Yu, J. C., Wang, T., Cui, T. X., and Guo, J. N. (2020). Plant remains unearthed at the Donghulin site in Beijing: discussion on results of flotation, Archaeology [Kaogu] 2020(7): 99-106 (in Chinese with English abstract).; 赵志军, 赵朝洪, 郁金城 ,王涛, 崔天兴, 郭京宁 (2020). 粟的驯化-北京东胡林遗址浮选结果及分析. 考古 2020(7): 99-106.	Zhao, Z. J., Zhao, C. H., Yu, J. C., Wang, T., Cui, T.X. & Guo, J.N. (2021). Plant remains unearthed at the Donghulin site in Beijing: discussion on results of flotation. Chinese Archaeology 21(1): 193-200. Berlin: De Gruyter.
Setaria italica	粟	Sanguantang	三官堂	Sichuan	30.5362	103.9	Late Shang-Early Zhou	1200	950	1075	11	1.20909	0.094388	1.12909	0.115625	0.942727	0.10937		Jiang Ming 2013. Plant remains from the Sanguantang Site, Shuangliu County: Flotation results and preliminary research. Archaeological Discoveries in Chendu (Chengdu Kaogu Faxian) 2013: 319-340
Setaria italica	粟	Buziping (BZP4 - Majiayao)	堡子坪	Gansu	35.4489	104.467	Majiayao	3350	2350	2850	12	1.35333	0.108488	1.31417	0.0983924				An CB, Li H, Dong WM, Chen YF, Zhao YT and Shi C (2014) How prehistoric humans use plant resources to adapt to environmental change: A case study in the western Chinese Loess Plateau during Qijia Period. The Holocene 24(4): 512–517.	Jia X, Dong GH, Li H, Brunson K, Chen FH, Ma, M, Wang, H, An CB and Zhang K (2013) The development of agriculture and its impact on cultural expansion during the late Neolithic in the western Loess Plateau, China. The Holocene 23: 83–90.	Lee GA, Crawford GW, Liu L and Chen XC (2007) Plants and people from the early Neolithic to Shang periods in North China. Proceedings of the National Academy of Sciences of the United States of America 104(3): 1087–1092.;
Setaria italica	粟	Buziping (BZP4 - Qijia)	堡子坪	Gansu	35.4489	104.467	Qijia	2030	1900	1965	12	1.48833	0.101787	1.3075	0.0686394				An CB, Li H, Dong WM, Chen YF, Zhao YT and Shi C (2014) How prehistoric humans use plant resources to adapt to environmental change: A case study in the western Chinese Loess Plateau during Qijia Period. The Holocene 24(4): 512–517.	Jia X, Dong GH, Li H, Brunson K, Chen FH, Ma, M, Wang, H, An CB and Zhang K (2013) The development of agriculture and its impact on cultural expansion during the late Neolithic in the western Loess Plateau, China. The Holocene 23: 83–90.	Lee GA, Crawford GW, Liu L and Chen XC (2007) Plants and people from the early Neolithic to Shang periods in North China. Proceedings of the National Academy of Sciences of the United States of America 104(3): 1087–1092.;
Setaria italica	粟	Yingpanshan	营盘山	Sichuan	31.67	103.84	late Yangshao-Majiayao	3300	2600	2950	12	1.20405	0.0922465	1.22274	0.0936136	1.11977	0.0857892		Zhao Zhijun·Chen Jian, 2011, "Flotation results and analysis of Yingpanshan site in Maoxian County, Sichuan", "Southern Cultural Relics" 3.	闫雪·郭富·王育茜·郭晓蓉, 2013, 「四川阆中市郑家坝遗址浮选结果及分析」, 「四川文物」4.	赵志军·陈剑, 2011, 「四川茂县营盘山遗址浮选结果及分析」, 「南方文物」3.	Yan Xue·Guo Fu·Wang Yuqian·Guo Xiaorong, 2013, "Flotation results and analysis of the Zhengjiaba site in Langzhong City, Sichuan", "Sichuan Cultural Relics" 4.
Setaria italica	粟	Yuchisi	尉迟寺	Anhui	33.3581	116.75	Dawenkou (I assume Late)	3000	2600	2800	12	1.2875	0.0696583	1.22875	0.0829053				Liu CJ [刘长江], Jin GY [靳桂云] and Kong ZC [孔昭宸] (2008) Archaeobotany: Research on seeds and fruits [植物考古-种子果实研究 ]. Shandong University Orient Archaeology Research Series. Beijing: Science Press [科学出版社].	Wang ZL and Wu JA (1998) Phytolith analysis of the Yuchisi site and economic traits of prehistoric agriculture. Archaeology Kagou 1998(4): 87-93 (in Chinese).; 王增林·吴加安. (1998). 尉迟寺遗址硅酸体分析—兼论尉迟寺遗址史前农业经济特点. 考古 4.	Wang Jihuai. (1998). Primitive agriculture in the Huaibei region for five thousand years-information brought by the Yuchi Temple settlement site. Agricultural Archeology 1.; 王吉怀. (1998). 五千年淮北地区的原始农业-尉迟寺聚落遗址带来的信息. 农业考古 1.	Zhao, Zhijun. (2007). Research into the agricultural economy of the Central Plains 2500‐1500 BC. Science and Technology Archeology [Keji Kaogu]. 2007(2): 1‐11. [in Chinese].; 赵志军. (2007). 公元前 2500 年– 公元前 1500 年中原地区农业经济研究. 科技考古 2007(2): 1‐11.
Setaria italica	粟	Qinglongquan	青龙泉	Hubei	32.64	111.41	Qinlongquan 3 (Early)	2500	2250	2375	13	1.44231	0.216724	1.16692	0.122908				Yan, Ng Chuen. (2011). Analysis of Qinglongquan Site, Yun County, Hubei. Master Thesis CASS, Beijing
Setaria italica	粟	Xiezidi	蟹子地	Hubei	30.1669	114.938	Early Western Zhou	1045	950	997.5	14	1.21	0.0307701	1.05	0.0288674	0.87	0.0929115	(*)	Wu Chuanren. 2011. Analysis of plant remains excavated from the Qinglongquan site in Yunxian County, Hubei Province. Master's degree thesis of the Graduate School of Chinese Academy of Social Sciences.	吴传仁. 2011. 湖北郧县青龙泉遗址出土植物遗存分析. 中国社会科学院研究生院硕士学位论文.
Setaria italica	粟	Baodun	宝墩	Sichuan	30.4502	103.751	Baodun Culture	2700	1700	2200	15	1.22	0.173301	1.19	0.115506				Yan, Xue, Guo Fu, Wang Yuqian, and Guo Xiaorong. 2013. Flotation Results and Analysis of the Zhengjiaba Site in Langzhong City, Sichuan: And charred plant remains of the Pre-Qin Period Sichuan. Sichuan Cultural Relics 2013(4): 74-85
Setaria italica	粟	Qinglongquan	青龙泉	Hubei	32.64	111.41	Qinlongquan 3 (Late)	2250	2000	2125	15	1.36933	0.124526	1.084	0.120878				Yan, Ng Chuen. (2011). Analysis of Qinglongquan Site, Yun County, Hubei. Master Thesis CASS, Beijing
Setaria italica	粟	Shiyangguan	石羊关	Henan	34.3712	113.196	Late Yangshao	1630	1450	1540	15	1.34733	0.0945264	1.13573	0.0842882				306 Collection	Fuller DQ and Zhang H (2007) A preliminary report of the survey archaeobotany of the Upper Ying Valley (Henan Province). In: School of Archaeology and Museology, Peking University and Henan Provincial Institute of Cultural Relics and Archaeology (eds) Dengfeng wangchenggang yizhi de faxian yu yanjiu (2002-2005) [Archaeological Discovery and Research at the Wangchenggang Site in Dengfeng (2002-200…
Setaria italica	粟	Zhuzhai (LY)	朱寨	Henan	34.8252	113.305	Late Yangshao	3310	3130	3220	16	1.35	0.098	1.12	0.2				Bestel, S., Bao, Y., Zhong, H., Chen, X., & Liu, L. (2018). Wild plant use and multi-cropping at the early Neolithic Zhuzhai site in the middle Yellow River region, China. The Holocene, 28, 195–207.	Wang, C., Lu, H., Gu, W., Wu, N., Zhang, J., Zuo, X., … Hu, Y. (2019). The development of Yangshao agriculture and its interaction with social dynamics in the middle Yellow River region, China. The Holocene, 29, 173–180.
Setaria italica	粟	Xinhua	新华	Shaanxi	38.63	110.03	Xinhua, Shimao, Late Longshan	2300	1800	2050	19	1.40289	0.169243	1.23717	0.12529				Bao Y, Zhou X, Liu H, Hu S, Zhao K, Atahan P, et al. (2018) Evolution of prehistoric dryland agriculture in the arid and semi-arid transition zone in northern China. PLoS ONE 13(8): e0198750. https://doi.org/10.1371/journal. pone.0198750
Setaria italica	粟	Luoyang	洛阳市	Henan	34.6197	112.454	Tang Dynasy	-618	-906	-762	20	1.25625	0.0904575	1.1	0.0714051				306 Collection
Setaria italica	粟	Shuangdun No. 1	双墩一	Anhui	32.9828	117.325	Later Western Han Dynasty	100	9	45.5	20	1.74185	0.0659364	1.16865	0.0711539	0.8012	0.0541767		Zhou, Zhijun and Wang Jinghui 2016. Identification and analysis of plant remains excavated from Shuangdun No. 1 Han tomb. Agricultural Archaeology 2016(1): 1-8
Setaria italica	粟	Xiawu	下毋	Henan	34.2272	113.381	Late Longshan	2200	1970	2085	21	1.26762	0.146626	1.1709	0.172027				306 Collection	Fuller DQ and Zhang H (2007) A preliminary report of the survey archaeobotany of the Upper Ying Valley (Henan Province). In: School of Archaeology and Museology, Peking University and Henan Provincial Institute of Cultural Relics and Archaeology (eds) Dengfeng wangchenggang yizhi de faxian yu yanjiu (2002-2005) [Archaeological Discovery and Research at the Wangchenggang Site in Dengfeng (2002-200…
Setaria italica	粟	Zhuzhai (MP)	朱寨	Henan	34.8252	113.305	Middle Peiligang	5974	5823	5898.5	22	1.29	0.218	0.98	0.145				Bestel, S., Bao, Y., Zhong, H., Chen, X., & Liu, L. (2018). Wild plant use and multi-cropping at the early Neolithic Zhuzhai site in the middle Yellow River region, China. The Holocene, 28, 195–207.	Wang, C., Lu, H., Gu, W., Wu, N., Zhang, J., Zuo, X., … Hu, Y. (2019). The development of Yangshao agriculture and its interaction with social dynamics in the middle Yellow River region, China. The Holocene, 29, 173–180.
Setaria italica	粟	Dakou	大口	Inner Mongolia	39.4167	111.133	Dakou, Late Longshan	2342	1903	2167	23	1.40287	0.131176	1.236	0.0901685				Bao Y, Zhou X, Liu H, Hu S, Zhao K, Atahan P, et al. (2018) Evolution of prehistoric dryland agriculture in the arid and semi-arid transition zone in northern China. PLoS ONE 13(8): e0198750. https://doi.org/10.1371/journal. pone.0198750
Setaria italica	粟	Shijiahe (Sanfangwan & Tanjialing sites)	石家河 (三房湾和谭家岭)	Hubei	30.65	113.15	Qujialing to Early-Mid Shijiahe	3000	2375	2687.5	23	1.11	0.075	1.03	0.05	0.78	0.085		Deng Zhenhua et al., 2013, "Analysis of plant remains unearthed from Sanfangwan and Tanjialing sites in Shijiahe Ancient City, Tianmen City, Hubei Province", "Archaeology" 1.
Setaria italica	粟	Qinglongquan	青龙泉	Hubei	32.64	111.41	Late Qujialing	3950	2500	3225	24	1.3625	0.0697978	1.16167	0.104867				Yan, Ng Chuen. (2011). Analysis of Qinglongquan Site, Yun County, Hubei. Master Thesis CASS, Beijing
Setaria italica	粟	Wadian	瓦店	Henan	34.1875	113.405	Late Longshan - Erlitou	2500	1500	2000	24	1.33875	0.0606218	1.26375	0.138454				Lui Chang and Fang Yanming. 2010. Analysis of plant remains excavated from the Wadian site in Yuzhou, Henan. Southern Cultural Relics. Nanfang Wenwu. 2010(4): 55-64
Setaria italica	粟	Xiaojiamao	肖家峁	Shaanxi	38.1333	109.333	Late Yangshao	3080	2890	2985	27	1.49207	0.179651	1.33144	0.162797				Bao Y, Zhou X, Liu H, Hu S, Zhao K, Atahan P, et al. (2018) Evolution of prehistoric dryland agriculture in the arid and semi-arid transition zone in northern China. PLoS ONE 13(8): e0198750. https://doi.org/10.1371/journal. pone.0198750
Setaria italica	粟	Qinglongquan	青龙泉	Hubei	32.64	111.41	Qinglongquan Phase III (Late)	2250	2000	2125	28	1.40321	0.174038	1.1225	0.126743	0.897857	0.0316646		Wu Chuanren. 2011. Analysis of plant remains excavated from the Qinglongquan site in Yunxian County, Hubei Province. Master's degree thesis of the Graduate School of Chinese Academy of Social Sciences.	吴传仁. 2011. 湖北郧县青龙泉遗址出土植物遗存分析. 中国社会科学院研究生院硕士学位论文.
Setaria italica	粟	Qinglongquan	青龙泉	Hubei	32.64	111.41	Early Qujialing	3400	2950	3175	32	1.3475	0.0740532	1.15063	0.10182	0.909375	0.0275842		Wu Chuanren. 2011. Analysis of plant remains excavated from the Qinglongquan site in Yunxian County, Hubei Province. Master's degree thesis of the Graduate School of Chinese Academy of Social Sciences.	吴传仁. 2011. 湖北郧县青龙泉遗址出土植物遗存分析. 中国社会科学院研究生院硕士学位论文.
Setaria italica	粟	Shimao	石峁	Shaanxi	39.0667	110.467	Shimao, Late Longshan	2036	1519	1777.5	36	1.30781	0.114527	1.12464	0.108886				Bao Y, Zhou X, Liu H, Hu S, Zhao K, Atahan P, et al. (2018) Evolution of prehistoric dryland agriculture in the arid and semi-arid transition zone in northern China. PLoS ONE 13(8): e0198750. https://doi.org/10.1371/journal. pone.0198750
Setaria italica	粟	Miaoliang	庙梁	Shaanxi	37.9686	109.035	Late Yangshao/Early Longshan	3500	2000	2750	40	1.41	0.16	1.17	0.15				Fu, Wenbin, Di, Nan, Shao, Jing, Hu, Songmei, Yang, Ruichen, Zhao, Zhijun. (2022). Analysis of flotation results of the Miaoliang site in Jingbian County, Shaanxi Province[J]. Quaternary Sciences42(1): 119-128. doi: 10.11928/j.issn.1001-7410.2022.01.10
Setaria italica	粟	Baligang	八里岗	Henan	32.6903	112.132	Late Longshan	2200	1800	2000	41	1.26317	0.0800137	1.13446	0.0991403				306 Collection.		Deng Z, Qin L, Gao Y, Weisskopf AR, Zhang C and Fuller DQ (2015) From early domesticated rice of the Middle Yangtze basin to millet, rice and wheat agriculture: archaeobotanical macro-remains from Baligang, Nanyang basin, Central China (6700-500 BC). PLoS ONE: http://dx.doi.org/10.1371/journal.pone.0139885
Setaria italica	粟	Youfangtou	油坊头	Henan	34.379	113.028	Late Longshan	2200	1800	2000	41	1.28751	0.126688	1.10041	0.0819066				306 Collection	Fuller DQ and Zhang H (2007) A preliminary report of the survey archaeobotany of the Upper Ying Valley (Henan Province). In: School of Archaeology and Museology, Peking University and Henan Provincial Institute of Cultural Relics and Archaeology (eds) Dengfeng wangchenggang yizhi de faxian yu yanjiu (2002-2005) [Archaeological Discovery and Research at the Wangchenggang Site in Dengfeng (2002-200…		Zhang H, Bevan A, Fuller D and Fang Y (2010) Archaeobotanical and GIS-based approaches to prehistoric agriculture in the Upper Ying Valley, Henan, China. Journal of Archaeological Science 37(7): 1480-1489.
Setaria italica	粟	Zhonghai	中海	Sichuan	30.7194	103.98	Mid Shang Dynasty	1800	1250	1525	42	1.19462	0.120976	1.1064	0.123781				Yan Xue, Zhou Zhiqing, Jiang Ming. 2014. Flotation Results and Preliminary Analysis of Zhonghai International Community Site in Chengdu. Chengdu Archaeological Discovery 成都考古发现 [Chengdu Kaogu Faxian] 2012: (Science Press): 240-252(257)
Setaria italica	粟	Bucun	布村	Henan	34.576	112.82	Late Yangshao	3550	3050	3300	48	1.21	0.145	unknown					Bestel, S., Bao, Y., Zhong, H., Chen, X., & Liu, L. (2018). Wild plant use and multi-cropping at the early Neolithic Zhuzhai site in the middle Yellow River region, China. The Holocene, 28, 195–207.	Li, Y., Zhang, J., Zhang, X., & Zhao, H. (2021). Agriculture, the Environment, and Social Complexity From the Early to Late Yangshao Periods (5000–3000 BC): Insights From Macro-Botanical Remains in North-Central China. Frontiers in Earth Science, 9. Retrieved from https://www.frontiersin.org/articles/10.3389/feart.2021.662391
Setaria italica	粟	Xinglefang/Xiahe	兴乐坊/下河	Shaanxi	34.5434	109.984	Middle Yangshao Miaodigou culture 3900–3600 BCE	3900	3600	3750	50	1.35	0.125	1.15	0.075		0.0879621	(est. n)	Liu JF [刘建峰], Zhang J [张军龙], Guo Q [郭强], Shi G [史高峰], Du H [杜红艳], Hu S [胡松梅], Yang Q [杨岐黄 ] and Liu JX [刘君幸] Shanxi Provincial Institute of Archaeology [陕西省考古研究院 陕西西安市] and Weinan Municipal Institute of Archaeology & Conservation [渭南市文物保护考古研究所 陕西渭南市] (2011) 陕西华阴兴乐坊遗址发掘简报 Report on Excavations of Xinglefang Site, Huayin, Shanxi. Archaeology and Cultural Relics 考古与文物 2011(6): 33-47.	Liu Huan, Hu Songmei, Zhang Pengcheng, etc. (2013). Analysis and comparison of flotation results of two Yangshao period sites in Shaanxi. Archeology and Cultural Relics, 2013(4): 106-112.; 刘焕，胡松梅，张鹏程等. 陕西两处仰韶时期遗址浮选结果分析及其对比. 考古与文物，2013年第4期: 106-112.
Setaria italica	粟	Zhangdeng	鄣邓	Henan	36.0961	114.192	pre-Shang	1740	1630	1685	50	1.23	0.15	1.15	0.15				Liu, H., Song, G., and Li, S. 2021. Analysis of carbonized macroremains from the Zhangdeng site, Henan. Acta Anthropologica Sinica 40(6): 1063-1071. DOI: 10.16359/j.cnki.cn11-1963/q.2020.0075
Setaria italica	粟	Shijiahe	石家河遺址	Hubei	30.7609	113.081	Late Qujialing to E-M Shijiahe	2800	2200	2500	57	1.11	0.03925	1.03	0.05	0.78	0.085		Deng Zhenhua et al., 2013, "Analysis of plant remains unearthed from Sanfangwan and Tanjialing sites in Shijiahe Ancient City, Tianmen City, Hubei Province", "Archaeology" 1.	鄧振華等, 2013, 「湖北天門市石家河古城三房湾和譚家岭遺址出土植物遺存分析」, 『考古』1		Department of Archeology, Peking University, Hubei Provincial Institute of Cultural Relics and Archaeology, Shijiahe Archaeological Team, Jingzhou Regional Museum, Hubei Province, 1993, "Investigation Report on the Shijiahe Site Group", "Southern Ethnic Archeology" fifth volume.
Setaria italica	粟	Jinsha	金沙	Sichuan	30.6805	104.009	Late Shang-Late Western Zhou	1200	771	985.5	58	1.18	0.21	1.05	0.1025				Jiang, Ming, Zhao, Deyun, Huang, Wei, and Zhao Zhijun. 2011. Analytical Report on Plant Remains Unearthed from Site C of Jinniu District No. 5 of Urban-rural Integration Project in Chengdu, Sichuan. Southern Cultural Relics (2011(3): 68-72+59
Setaria italica	粟	Yuanqiao	袁桥	Henan	34.3887	112.996	Yangshao	3100	2678	2889	65	1.31708	0.141562	1.15878	0.101846				306 Collection	Fuller DQ and Zhang H (2007) A preliminary report of the survey archaeobotany of the Upper Ying Valley (Henan Province). In: School of Archaeology and Museology, Peking University and Henan Provincial Institute of Cultural Relics and Archaeology (eds) Dengfeng wangchenggang yizhi de faxian yu yanjiu (2002-2005) [Archaeological Discovery and Research at the Wangchenggang Site in Dengfeng (2002-200…		Zhang H, Bevan A, Fuller D and Fang Y (2010) Archaeobotanical and GIS-based approaches to prehistoric agriculture in the Upper Ying Valley, Henan, China. Journal of Archaeological Science 37(7): 1480-1489.
Setaria italica	粟	Sanguantang	三官堂	Sichuan	30.5362	103.9	Western Zhou	1045	771	908	70	1.23343	0.156991	1.15757	0.153891	0.980571	0.182597		Jiang Ming 2013. Plant remains from the Sanguantang Site, Shuangliu County: Flotation results and preliminary research. Archaeological Discoveries in Chendu (Chengdu Kaogu Faxian) 2013: 319-340
Setaria italica	粟	Tangpo	唐坡	Henan?	34.3645	111.599	Yangshao	3000	2500	2750	70	1.22014	0.119497	1.08497	0.0933286				306 Collection	Luo Valley Survey Unpublished
Setaria italica	粟	Zhaimao	寨峁	Shaanxi	38.85	110.6	Zhaimao	2140	1930	2035	80	1.24235	0.0992557	1.11525	0.0965854				Bao Y, Zhou X, Liu H, Hu S, Zhao K, Atahan P, et al. (2018) Evolution of prehistoric dryland agriculture in the arid and semi-arid transition zone in northern China. PLoS ONE 13(8): e0198750. https://doi.org/10.1371/journal. pone.0198750
Setaria italica	粟	Zhukaigou	朱开沟	Inner Mongolia	39.6456	110.434	Zhukaigou, Late Longshan	2147	1190	1668.5	84	1.43786	0.157805	1.27685	0.127305				Bao Y, Zhou X, Liu H, Hu S, Zhao K, Atahan P, et al. (2018) Evolution of prehistoric dryland agriculture in the arid and semi-arid transition zone in northern China. PLoS ONE 13(8): e0198750. https://doi.org/10.1371/journal. pone.0198750
Setaria italica	粟	Dadiwan	大地湾	Gansu	35.0381	105.666	Dadiwan	3550	3050	3300	100	1.475	0.0115131	1.275	0.0108012	1.095	0.0841523		Liu CZ, Kong ZC and Lang SD (2004) Dadiwan yizhi nongye zhiwu yicun yu renli shengcun de huanjing tantao (Plant remains at the Dadiwan site and a discussion of human adaptation to the environment). Zhongyuan Wenwu (Cultural Relics of Central China) 4: 26-30 (in Chinese).
Setaria italica	粟	Niucheng	牛城	Jiangxi	27.912	115.486	Middle Shang-early Western Zhou	1400	950	1175	100	1.1098	0.0822902	1.0243	0.0898962				Chen Xuexiang, Zhou Guangming and Gong Wei. 2015. A Preliminary Analysis on the Carbonized seeds and Fruits from Niueheng Site(2006-2008), Xingan, Jiangxi Province. Jianghan Archaeology (Jianghan Kaogu). 2015(3/138): 100-108
Setaria italica	粟	Yuhuazhai	鱼化寨	Shaanxi	34.2405	108.855	Late Banpo	4300	4000	4150	104	1.16246	0.0944299	0.943838	0.103006				Zhao Zhijun. (2017). The development of agricultural production and the establishment of agricultural society during the Yangshao Culture Period—Analysis of flotation results at the Yuhuazhai site. Jianghan Archeology 2017(6).; 赵志军. (2017). 仰韶文化时期农耕生产的发展和农业社会的建立—鱼化寨遗址浮选结果的分析. 江汉考古 2017(6).
Setaria italica	粟	Shidao	石道	Henan	34.363	112.873	Erlitou	1900	1500	1700	118	1.22014	0.119497	1.08497	0.0933286				306 Collection	Fuller DQ and Zhang H (2007) A preliminary report of the survey archaeobotany of the Upper Ying Valley (Henan Province). In: School of Archaeology and Museology, Peking University and Henan Provincial Institute of Cultural Relics and Archaeology (eds) Dengfeng wangchenggang yizhi de faxian yu yanjiu (2002-2005) [Archaeological Discovery and Research at the Wangchenggang Site in Dengfeng (2002-200…
Setaria italica	粟	Dugangsi	杜岗寺	Henan	34.1166	113.485	Late Shang	1250	500	875	120	1.31472	0.148681	1.12574	0.117946				306 Collection		Fuller DQ and Zhang H (2007) A preliminary report of the survey archaeobotany of the Upper Ying Valley (Henan Province). In: School of Archaeology and Museology, Peking University and Henan Provincial Institute of Cultural Relics and Archaeology (eds) Dengfeng wangchenggang yizhi de faxian yu yanjiu (2002-2005) [Archaeological Discovery and Research at the Wangchenggang Site in Dengfeng (2002-200…
Setaria italica	粟	Nanjiaokou	南交口	Shanxi	34.8697	111.425	Early Yangshao	4400	3800	4100	121	1.16695	0.132852	1.01323	0.115021				Qin L and Fuller DQ [Fu Daolian] (2009) Appendix 3. The Nanjiaokou site 2007 excavated Early to Mid Yangshao plant remains. In: Henan Provincial Institute of Cultural Relics and Archaeology (eds) Nanjiaokou Site in Sanmenxia. Science Press: Beijing, pp. 427-435 [in Chinese].
Setaria italica	粟	Hulou	胡楼	Henan	34.0575	113.6	Yangshao	3100	2900	3000	126	1.03906	0.13405	1.03738	0.078805				306 Collection		Ying Valley Survey Unpublished
Setaria italica	粟	Hougong II (Houguandun)	后宫II (后官墩)	Shanxi	35.3644	111.412	Miaodigou II (Miaoer) - Early Longshan	3000	2600	2800	140	1.23579	0.0838041	1.12469	0.0859211				306 Collection		Song J (2011) The agricultural economy during the Longshan period: an archaeobotanical perspective from Shandong and Shanxi. Unpublished PhD Thesis. UCL. London	Song, J., Wang, L., & Fuller, D. Q. (2019). A regional case in the development of agriculture and crop processing in northern China from the Neolithic to Bronze Age: Archaeobotanical evidence from the Sushui River survey, Shanxi province. Archaeological and Anthropological Sciences, 11, 667–682.
Setaria italica	粟	Wangjiayangwan	王家阳湾	Gansu	35.2984	105.912	Qijia culture	2250	1650	1950	140	1.36	0.18	1.12	0.14	0.84	0.18		Wei W, Ma M, Chen G, Dong J, Wu Z, Li H and Li X (2023), Human planting strategies and its relation to climate change during ~4,800–3,900 BP in the mid-lower Hulu River Valley, northwest China. Front. Earth Sci. 11:1137528. doi: 10.3389/feart.2023.1137528
Setaria italica	粟	Wuwan	吴湾	Henan	34.3983	113.125	Late Longshan	2400	1900	2150	150	1.26482	0.15488	1.14251	0.13094				306 Collection	Fuller DQ and Zhang H (2007) A preliminary report of the survey archaeobotany of the Upper Ying Valley (Henan Province). In: School of Archaeology and Museology, Peking University and Henan Provincial Institute of Cultural Relics and Archaeology (eds) Dengfeng wangchenggang yizhi de faxian yu yanjiu (2002-2005) [Archaeological Discovery and Research at the Wangchenggang Site in Dengfeng (2002-200…
Setaria italica	粟	Wujiacun	吴家村	Liaoning	39.1885	122.362	Xiaozhushan III	3800	3000	3400	161	1.26	0.0090736	1.12	0.00851253	0.92	0.0965724	(*)	Ma Xiaojiao, Jin Yingxi, Jia Xiaobing, and Zhao Zhijun. 2015. Flotation results and analysis of the Wujiacun site in 2010. Dongfang Kaogu 11: 387-393		马 哓娇, 金英熙, 贾笑冰, and 赵志 军. 2015. 吴家村遗址2 0 1 0年度浮选结果及分析. 东方考古 11: 387-393
Setaria italica	粟	Zhongtianxingfucheng	?中天幸福城	Gansu	35.2	106	Lower Changshan culture	2850	2450	2650	186	1.33	0.11	1.12	0.09	0.91	0.14		Wei W, Ma M, Chen G, Dong J, Wu Z, Li H and Li X (2023), Human planting strategies and its relation to climate change during ~4,800–3,900 BP in the mid-lower Hulu River Valley, northwest China. Front. Earth Sci. 11:1137528. doi: 10.3389/feart.2023.1137528
Setaria italica	粟	Tonglin	桐林	Shandong	36.8944	118.226	Later Longshan	2300	1900	2200	690	1.2457	0.124402	1.0979	0.131397				306 Collection	Song J (2011) The agricultural economy during the Longshan period: an archaeobotanical perspective from Shandong and Shanxi. Unpublished PhD Thesis. UCL. London	Song J. (2007.) Masters. PKU. 宋吉香，
Setaria italica	粟	Dadiwan	大地湾	Gansu	35.0079	105.909	Late Yangshao	3750	2950	3350	700	1.475	0.043	1.275	0.03				Liu et al. 2004. A study on the remains of agricultural plants and the human environment at Dadiwan. 刘长江 , 孔昭宸 , 朗树德 (2004) 大地湾遗址农业植物遗存与人类生存的环境探讨. Chinese Antiquities 中原文物 2004(4).
Setaria italica / viridis	狗尾草/粟	Fudian Dong	府店	Henan	34.5636	112.865	Peligang	5600	5500	5550	2	1.0475	0.00777817	0.813	0.0452548				Lee G-A, Crawford G, Liu L and Chen X (2007) Plants and people from the early Neolithic to the Shang periods in North China. Proceedings of the National Academy of Sciences 104(3): 1087-1092.	Bestel, S., Bao, Y., Zhong, H., Chen, X., & Liu, L. (2018). Wild plant use and multi-cropping at the early Neolithic Zhuzhai site in the middle Yellow River region, China. The Holocene, 28, 195–207.	Bestel S, Crawford GW, Liu L, Shi JM, Song YH and Chen XC (2014) The Evolution of Millet Domestication, Middle Yellow River Region, North China: Evidence from Charred Seeds at the Late Palaeolithic Shizitan S9 Site. The Holocene 24(3): 261-265.
Setaria viridis	狗尾草	Wulou Xipo	坞罗西坡	Henan	34.6384	113.005	Peligang	6000	5000	5500	1	0.980392	0	0.803922	0				Lee G-A, Crawford G, Liu L and Chen X (2007) Plants and people from the early Neolithic to the Shang periods in North China. Proceedings of the National Academy of Sciences 104(3): 1087-1092.
Setaria viridis	狗尾草	Shizitan L9	柿子滩 9	Shanxi	36.0899	110.583	Late Palaeolithic	10750	9650	10200	3	1.192	0.101504	0.725	0.133686				Bestel S, Crawford GW, Liu L, Shi JM, Song YH and Chen XC (2014) The Evolution of Millet Domestication, Middle Yellow River Region, North China: Evidence from Charred Seeds at the Late Palaeolithic Shizitan S9 Site. The Holocene 24(3): 261-265.
Setaria viridis	狗尾草	Baodun	宝墩	Sichuan	30.4502	103.751	Baodun Phase 2	2500	2200	2350	4	0.8475	0.0607591	0.99	0.105515				Jiang Ming, Dai, Yu, He, Kunyu et al. 2011 A brief report on the analysis of the flotation results of the 2009 archaeological excavation at the Baodun site in Xinjin. In Chengdu Institute of Cultural Relics and Archaeology (eds). Archaeological Discovery 2009 (Kaogu Faxian), pp. 68-82. Beijing: Science Press
Setaria viridis	狗尾草	Sanguantang	三官堂	Sichuan	30.5362	103.9	Western Zhou	1045	771	908	5	1.254	0.134276	0.936	0.0705691	0.506	0.0384708		Jiang Ming 2013. Plant remains from the Sanguantang Site, Shuangliu County: Flotation results and preliminary research. Archaeological Discoveries in Chendu (Chengdu Kaogu Faxian) 2013: 319-340
Setaria viridis	狗尾草	Zhengjiaba	郑家坝	Sichuan	31.6183	105.947	Shierqiao	1200	600	900	5	0.948	0.151559	0.766	0.069857				Yan, Xue, Guo Fu, Wang Yuqian, and Guo Xiaorong. 2013. Flotation Results and Analysis of the Zhengjiaba Site in Langzhong City, Sichuan: And charred plant remains of the Pre-Qin Period Sichuan. Sichuan Cultural Relics 2013(4): 74-85	Yan X [闫雪], Guo F [郭富], Wang YQ [王育茜] and Guo XR [郭晓蓉] (2013) The analysis of the flotation results from the Zhengjiaba Site in Langzhong City, Sichuan Province [四川阆中市郑家坝遗址浮选结果及分析]. Sichuan Wenwu [四川文物] 2013(4): 74-85
Setaria viridis	狗尾草	Donghulin	东胡林	Beijing	39.987	115.75	Neolithic Donghulin	9050	7550	8300	9	1.0911	0.0655	0.7467	0.0644	0.43			Zhao, Z. J., Zhao, C. H., Yu, J. C., Wang, T., Cui, T. X., and Guo, J. N. (2020). Plant remains unearthed at the Donghulin site in Beijing: discussion on results of flotation, Archaeology [Kaogu] 2020(7): 99-106 (in Chinese with English abstract).; 赵志军, 赵朝洪, 郁金城 ,王涛, 崔天兴, 郭京宁 (2020). 粟的驯化-北京东胡林遗址浮选结果及分析. 考古 2020(7): 99-106.	Zhao, Z. J., Zhao, C. H., Yu, J. C., Wang, T., Cui, T.X. & Guo, J.N. (2021). Plant remains unearthed at the Donghulin site in Beijing: discussion on results of flotation. Chinese Archaeology 21(1): 193-200. Berlin: De Gruyter.
Setaria viridis	狗尾草	Nanjiaokou	南交口	Shanxi	34.8697	111.425	Early Yangshao	4400	3800	4100	30	1.18647	0.109371	0.8689	0.0837337				Qin L and Fuller DQ [Fu Daolian] (2009) Appendix 3. The Nanjiaokou site 2007 excavated Early to Mid Yangshao plant remains. In: Henan Provincial Institute of Cultural Relics and Archaeology (eds) Nanjiaokou Site in Sanmenxia. Science Press: Beijing, pp. 427-435 [in Chinese].
Setaria viridis	狗尾草	Tonglin	桐林	Shandong	36.8944	118.226	Later Longshan	2300	1900	2200	35	1.24571	0.0917569	0.9074	0.0721246				306 Collection	Song J (2011) The agricultural economy during the Longshan period: an archaeobotanical perspective from Shandong and Shanxi. Unpublished PhD Thesis. UCL. London	Song J. (2007.) Masters. PKU. 宋吉香，
Setaria viridis	狗尾草	Xiawu	下毋	Henan	34.2272	113.381	Late Longshan	2200	1970	2085	40	1.401	0.182726	0.8721	0.0991375				306 Collection	Fuller DQ and Zhang H (2007) A preliminary report of the survey archaeobotany of the Upper Ying Valley (Henan Province). In: School of Archaeology and Museology, Peking University and Henan Provincial Institute of Cultural Relics and Archaeology (eds) Dengfeng wangchenggang yizhi de faxian yu yanjiu (2002-2005) [Archaeological Discovery and Research at the Wangchenggang Site in Dengfeng (2002-200…
Setaria viridis	狗尾草	Yangguanzhai	杨官寨	Shaanxi	34.4729	109.024	Miaodigou, Late Yangshao	2860	2570	2715	50	1.43	0.016282	1.09	0.0152752	1.13			Tang Liya, Yang Liping, Ye Wa, Yin Yupeng, Liu Xiaoyuan, Zhao Zhijun, & Wang Weilin. (2020). A preliminary study on the medicinal functions of ancient plants: Taking the plant remains unearthed from the Yangguanzhai site H85 in Gaoling, Shaanxi as an example. Quaternary Research, 40, 486 –498.; 唐丽雅, 杨利平, 叶娃, 殷宇鹏, 刘晓媛, 赵志军, & 王炜林. (2020). 古代植物的医药功能初探:以陕西高陵杨官寨遗址H85出土植物遗存为例. 第四纪研究, 40, 486–498.
Crop	Crop	Site_Name	Site_Chinese	Province	Latitude	Longitude	Cultural Period	Start_Date	End_Date	Ave_Date	Number	Length	L_StDev	Width	W_StDev	Thickness	T_StDev		Reference_English	Reference_Chinese	Further Reference_1	Further Reference_2
Panicum miliaceum	黍	Niucheng	牛城	Jiangxi	27.9117	115.486	Late Shang / Early Zhou	1300	900	1100	1	1.59	0	1.64	0			(*)	Chen XX [陈雪香], Zhou GM [周广明] and Gong W [宫玮] (2015) A preliminary analysis of carbonized seeds and fruits from the Niucheng Site (2006-2008), Xingan, Jiangxi [江西新干牛城2006-2008年度浮选植物遗存初步分析]. Jianghan Kaogu [江汉考古] 138(3): 100-108
Panicum miliaceum	黍	Donghulin	东胡林	Beijing	39.987	115.75	Neolithic Donghulin	9050	7550	8300	1	1.64	0	1.17	0	1.21	0		Zhao, Z. J., Zhao, C. H., Yu, J. C., Wang, T., Cui, T. X., and Guo, J. N. (2020). Plant remains unearthed at the Donghulin site in Beijing: discussion on results of flotation, Archaeology [Kaogu] 2020(7): 99-106 (in Chinese with English abstract).; 赵志军, 赵朝洪, 郁金城 ,王涛, 崔天兴, 郭京宁 (2020). 粟的驯化-北京东胡林遗址浮选结果及分析. 考古 2020(7): 99-106.	Zhao, Z. J., Zhao, C. H., Yu, J. C., Wang, T., Cui, T.X. & Guo, J.N. (2021). Plant remains unearthed at the Donghulin site in Beijing: discussion on results of flotation. Chinese Archaeology 21(1): 193-200. Berlin: De Gruyter.
Panicum miliaceum	黍	Wangjiacun	王家村遗址	Liaoning	38.7684	121.193	Xiaozhushan V	2400	2000	2200	2	1.655	0.0353553	1.34	0.0282843				Ma Yongchao, Wu Wenwan, Wang Qiang, Zhang Cuimin, and Jin Guiyun. 2015. Research on carbonized plant remains at the Wangjiacun site in Dalian. Northern Cultural Relics 2015(2): 39-43.	马永超, 吴文婉, 王强, 张翠敏, and 靳桂云. 2015. 大连王家村遗址炭化植物遗存研究. 北方文物 2015(2): 39-43.
Panicum miliaceum	黍	Zhuanglixi	庄里西	Shandong	35.0553	117.054	Late Longshang	2100	1900	2000	2	1.72	0.0141421	1.675	0.0636396	1.82	0.0282843		Kong, ZA [孔昭哀], Liu CJ [刘长江], He DL [何德亮] (1999) Plant remains from the Zhuanglixi Site in Tengzhou City, Shandong and their significance to environmental archaeology [山东滕州市庄里西遗址植物遗存及其在环境考古学上的意义]. Kaogu [考古] 1999(7): 69-64 (总635-640) [in Chinese]	Kong, ZA [孔昭哀], Liu CJ [刘长江], He DL [何德亮] (1999) Plant remains from the Zhuanglixi Site in Tengzhou City, Shandong and their significance to environmental archaeology [山东滕州市庄里西遗址植物遗存及其在环境考古学上的意义]. Quaternary Science [第四纪研究] 1999(4): 69-64 (总635-640) [in Chinese]
Panicum miliaceum	黍	Xujiacun	徐家村遗址,	Shandong	35.6178	119.609	Dawenkou	3500	2500	3000	3	1.76	0.0859022	1.63	0.0950755			(*)	Chen Xuexiang, 2007, "Analysis of flotation soil sample results from two Neolithic sites in Rizhao, Shandong", "Southern Cultural Relics" 1.	陈雪香, 2007, 「山东日照两处新石器时代遗址浮选土样结果分析」, 『南方文物』1.	Xu Feng, 2013, "Ecological environment and subsistence economy in the prehistoric Jianghuai region", "Chinese Agricultural History" 2.	徐峰, 2013, 「史前江淮地区的生态环境与生业经济」, 『中国农史』2
Panicum miliaceum	黍	Zhonghai	中海遗址	Sichuan	30.7194	103.98	Mid Shang Dynasty	1800	1250	1525	3	1.52	0.288675	1.4	0.409919				Yan Xue, Zhou Zhiqing, Jiang Ming. 2014. Flotation Results and Preliminary Analysis of Zhonghai International Community Site in Chengdu. Chengdu Archaeological Discovery 成都考古发现 [Chengdu Kaogu Faxian] 2012: (Science Press): 240-252(257)
Panicum miliaceum	黍	Jiajiagou	贾家沟	Liaoning	42.1738	121.889	Xinglongwa	5990	5790	5890	3	1.29333	0.159478	1.01333	0.19498	0.88	0.0899555		Shelach-Lavi G, Teng M, Goldsmith Y, Wachtel I, Stevens CJ, Marder O, Wan XF, Wu XH, Tu DD, Shavit R, Polissar P, Xu, H., and Fuller, DQ (2019) Sedentism and plant cultivation in northeast China emerged during affluent conditions. PLoS ONE 14(7): e0218751. https://doi.org/10.1371/journal. pone.0218751	Shelach-Lavi G, Teng Mingyu, Goldsmith Y, Su Junqiang, Marder O, Tu Dongdong, Shavit R (2019) 2015 Nian Liaoningsheng Fumengxian Jiajiagouxi yizhi shijue baogao (Report on the 2015 test excavations at the Jiajiagouxi site, Fumeng County, Liaoning Province; 2015年辽宁省阜蒙县贾家沟西遗址试掘报告). Bianjian kaogu yanjiu (边疆考古研究) 25:53-69 Teng Mingyu, Shelach-Lavi, G., Su Junqiang, Wachtel, I., Ovadia, A., Marder O.…	Teng Mingyu, Shelach-Lavi G, Su Junqiang, Wachtel I, Ovadia A, Marder O, Tu Dongdong and Shavit R (2015) 2015 Nian Liaoningsheng Fumengxian Tachiyingzi yizhi shijue baogao (Report on the 2015 test excavations at the Tachiyingzi site, Fumeng County, Liaoning Province; 2015年辽宁省阜蒙县塔尺营子遗址试掘报告). Bianjian kaogu yanjiu (边疆考古研究). 25: 1-40.
Panicum miliaceum	黍	Shiyangguan	石羊关	Henan	34.3712	113.196	Erlitou	1630	1450	1540	3	1.67667	0.350048	1.59	0.396106				Stevens, C. J., Shelach-Lavi, G., Zhang, H., Teng, M., & Fuller, D. Q. (2021). A model for the domestication of Panicum miliaceum (common, proso or broomcorn millet) in China. Vegetation History and Archaeobotany, 30, 21–33.
Panicum miliaceum	黍	Tangpo	唐坡	Henan	34.3645	111.599	Yangshao	3000	2500	2750	3	1.66	0.185203	1.59333	0.308923				Stevens, C. J., Shelach-Lavi, G., Zhang, H., Teng, M., & Fuller, D. Q. (2021). A model for the domestication of Panicum miliaceum (common, proso or broomcorn millet) in China. Vegetation History and Archaeobotany, 30, 21–33.
Panicum miliaceum	黍	Bucun	布村	Henan	34.576	112.82	Late Yangshao	3550	3050	3300	4	1.485	0.044	1.37	0.121	1.445	0.095		Bestel S, Bao YY, Zhong H, Chen XC and Liu L (2018) Wild plant use and multi-cropping at the early Neolithic Zhuzhai site in the middle Yellow River region, China. Holocene 28(2):195-207
Panicum miliaceum	黍	Muwanghe	睦王河	Shaanxi	35.1366	109.689	Late Banpo	3530	3360	3445	4	1.5875	0.0899537	1.39	0.0588784				Wang X [王欣], Shang X [尚雪], Jiang HE [蒋洪恩], Zhang PC [张鹏程], Wang WL [王炜林] and Wang CS [王昌燧] (2015) Preliminary analysis of flotation results from two sites in the Baishui River Basin, Shaanxi [陕西白水河流域两处遗址浮选结果初步分析]. Archaeology and Cultural Relics [考古与文物]2015(2):100-104	Wang X, Fuller BT, Zhang PC, Hu SM, Hu YW and Shang X (2018) Millet manuring as a driving force for the Late Neolithic agricultural expansion of north China. Scientific Reports (2018) 8:5552. DOI:10.1038/s41598-018-23315-4
Panicum miliaceum	黍	Xifandian	西范店	Henan	34.4053	113.085	Erlitou	1900	1600	1750	4	1.8175	0.195171	1.5125	0.169583				Fuller DQ and Zhang H (2007) A preliminary report of the survey archaeobotany of the Upper Ying Valley (Henan Province). In: School of Archaeology and Museology, Peking University and Henan Provincial Institute of Cultural Relics and Archaeology (eds) Dengfeng wangchenggang yizhi de faxian yu yanjiu (2002-2005) [Archaeological Discovery and Research at the Wangchenggang Site in Dengfeng (2002-200…	Zhang H, Bevan A, Fuller D and Fang Y (2010) Archaeobotanical and GIS-based approaches to prehistoric agriculture in the Upper Ying Valley, Henan, China. J Archaeol Sci 37(7):1480-1489.
Panicum miliaceum	黍	Boluocun	菠萝村	Sichuan	30.817	103.881	Sangxingdui-Shi'erqiao	1400	890	1145	5	1.97	0.0665395	1.74	0.0736452	1.53		(*)	Chengdu Institute of Cultural Relics and Archaeology (2012) [成都文物考古研究所] Results and analysis of the flotation of the “Kuanjin” site in the Boluocun Site, Pixian [郫县菠萝村遗址“宽锦” 点年浮选结果及分析]. Chengdu Kaogu Faxian 2012 [成都考古发现] (2012):218-235
Panicum miliaceum	黍	Hulou	胡楼	Henan	34.0575	113.6	Late Yangshao	3100	2900	3000	5	1.57	0.123085	1.404	0.130499				Stevens, C. J., Shelach-Lavi, G., Zhang, H., Teng, M., & Fuller, D. Q. (2021). A model for the domestication of Panicum miliaceum (common, proso or broomcorn millet) in China. Vegetation History and Archaeobotany, 30, 21–33.
Panicum miliaceum	黍	Nanshantou	南山头	Shaanxi	35.1811	109.572	Longshan	3030	2890	2960	5	1.635	0.0789515	1.615	0.0472582				Wang X [王欣], Shang X [尚雪], Jiang HE [蒋洪恩], Zhang PC [张鹏程], Wang WL [王炜林] and Wang CS [王昌燧] (2015) Preliminary analysis of flotation results from two sites in the Baishui River Basin, Shaanxi [陕西白水河流域两处遗址浮选结果初步分析]. Archaeology and Cultural Relics [考古与文物]2015(2):100-104	Wang X, Fuller BT, Zhang PC, Hu SM, Hu YW and Shang X (2018) Millet manuring as a driving force for the Late Neolithic agricultural expansion of north China. Scientific Reports (2018) 8:5552. DOI:10.1038/s41598-018-23315-4
Panicum miliaceum	黍	Xiahe	下河	Shaanxi	35.1699	109.579	Miaodigou II	3240	2120	2680	5	1.656	0.0723187	1.54	0.136198				Wang X, Fuller BT, Zhang PC, Hu SM, Hu YW and Shang X (2018) Millet manuring as a driving force for the Late Neolithic agricultural expansion of north China. Scientific Reports (2018) 8:5552. DOI:10.1038/s41598-018-23315-4	Shang X [尚雪], Zhang P [张鹏程], Zhou X [周新郢] et al. (2012) 陕西下河遗址新石器时代的早. [Agricultural activities at the Early Neolithic site of Xiahe, Shanxi] 考古与文物 [Archaeology and Cultural Relics] 4: 55-59, 103 (in Chinese).	Liu H [刘焕], Hu S [胡松梅] Zhang P [张鹏程], Yang Q [杨岐黄], Jiang H [蒋洪恩], Wang W [王炜林] and Wang C [王昌燧] (2013) 陕西两处仰韶时期遗址浮选结果分析及其对比 [A comparative study of results from the flotation of samples from two Yangshao sites in Shaanxi]. 考古与文物 [Archaeology and Cultural Relics] 4: 106-112
Panicum miliaceum	黍	Bancun	班村遗址	Henan	35.0673	111.847	Miaodigou Phase II	3000	2500	2750	6	1.79	0.0548673	1.51	0.101129				Kong Zhaochen·Liu Changjiang·Zhang Juzhong, 1998, "Plant remains at the Neolithic site of Mianchi Bancun and its significance in environmental archaeology", "Quaternary Research" 3	孔昭宸·刘长江·张居中, 1998, 「渑池班村新石器遗址植物遗存及其在环境考古学上的意义」, 『第四纪研究』3.	Kong Zhaochen et al., 1999, "Plant remains from the Neolithic site of Mianchi Bancun and their significance in human environmental science", "Journal of Anthropology" 4.	孔昭宸等, 1999, 「渑池班村新石器遗址植物遗存及其在人类环境学上的意义」, 『人类学学报』4.
Panicum miliaceum	黍	Bianbiandong	扁扁洞	Shandong	36.0618	118.471	Early Neolithic	5220	4940	5150	6	1.64583	0.0947848	1.58833	0.119569	1.192	0.126933	(*) likely intrusive	Sun, B, Wagner, M, Zhao, ZJ, Li, G, Wu, XH and Tarasov P (2014) Archaeological discovery and research at Bianbiandong early Neolithic cave site, Shandong, China. Quaternary International 348: 169-182.
Panicum miliaceum	黍	Nantunling	南屯岭	Shandong	35.3664	119.453	Beixin	5300	4100	4700	6	1.75	0.0607	1.63	0.0672			(*) likely intrusive	Chen XX [陈雪香] Analysis of flotation soil sample results from two sites in Rizhao, Shandong [山东日照两处新石器时代遗址浮选土样结果分析] Nanfang Wenwu (Southern Cultural Relics) [南方文物] 2007(1): 92-94 [in Chinese]
Panicum miliaceum	黍	Zhangmatun	张马屯	Shandong	36.7199	117.113	Pre-Houli	7000	6600	6800	6	1.72	0.0607	1.29	0.0672	1.18	0.0799358	(*) likely intrusive	Wu WW, Wang XH, Wu XH, Jin GY and Tarasov PE (2014) The early Holocene archaeobotanical record from the Zhangmatun site situated at the northern edge of the Shandong Highlands, China. Quaternary International 348: 183–193.	Crawford GW, Chen XX, Luan FS and Wang JH (2016) People and plant interaction at the Houli Culture Yuezhuang site in Shandong Province, China. The Holocene 26(10):1594-1604
Panicum miliaceum	黍	Zhuzhai (LY)	朱寨	Henan	34.8252	113.305	Yangshao	3350	3090	3220	7	1.75	0.245	1.66	0.217	1.54333	0.33		Bestel S, Bao YJ, Zhong H, Chen XC, Liu L (2018) Wild plant use and multi-cropping at the early Neolithic Zhuzhai site in the middle Yellow River region, China. The Holocene 28(2): 195-207
Panicum miliaceum	黍	Dadiwan II	大地湾	Gansu	35.0079	105.909	Banpo Period	4550	4050	4300	8	1.44	0.212014	1.21	0.156839	1.01			Liu CZ, Kong ZC and Lang SD (2004) Plant remains at the Dadiwan site and a discussion of human adaptation to the environment [大地湾遗址农业植物遗存与人类生存的环境探讨]. Zhongyuan Wenwu (Cultural Relics of Central China) [中原文物] 4: 26-30 [in Chinese].	Barton, L, Newsome SD, Chen F-H, Wang H, Guilderson TP, Bettinger RL (2009) Agricultural origins and the isotopic identity of domestication in northern China. Proc Natl Acad Sci USA 106(14): 5523–5528.	Barton LW (2009) Early Food Production in China’s Western Loess Plateau. Unpublished PhD. University of California, Davis
Panicum miliaceum	黍	Wadian	瓦店遗址	Henan	34.1875	113.405	Late Longshan - Erlitou	2500	1500	2000	9	1.84	0.0919239	1.63333	0.104881				Lui Chang and Fang Yanming. 2010. Analysis of plant remains excavated from the Wadian site in Yuzhou, Henan. Southern Cultural Relics. Nanfang Wenwu. 2010(4): 55-64
Panicum miliaceum	黍	Wadian	瓦店遗址	Henan	34.1875	113.405	Late Longshan - Erlitou	2500	1500	2000	9	1.6	0.0495956	1.7	0.0548919			(*)	Lui Chang and Fang Yanming. 2010. Analysis of plant remains excavated from the Wadian site in Yuzhou, Henan. Southern Cultural Relics. Nanfang Wenwu. 2010(4): 55-64
Panicum miliaceum	黍	Baligang	八里岗	Henan	32.6903	112.132	Late Longshan	2300	1900	2100	9	1.65667	0.190591	1.44111	0.156321				Deng Z, Qin L, Gao Y, Weisskopf AR, Zhang C, Fuller DQ (2015) From Early Domesticated Rice of the Middle Yangtze Basin to Millet, Rice and Wheat Agriculture: Archaeobotanical Macro-Remains from Baligang, Nanyang Basin, Central China (6700–500 BC). PLoS ONE 10(10): e0139885. doi:10.1371/journal.pone.0139885
Panicum miliaceum	黍	Buziping (EL)	堡子坪	Gansu	35.4591	104.467	Early Longshan	2030	1910	1970	9	1.85889	0.132518	1.71778	0.113554				An CB, Li H, Dong WM, Chen YF, Zhao YT and Shi C (2014) How prehistoric humans use plant resources to adapt to environmental change: A case study in the western Chinese Loess Plateau during Qijia Period. The Holocene 24(4): 512–517.	Jia X, Dong GH, Li H, Brunson K, Chen FH, Ma, M, Wang, H, An CB and Zhang K (2013) The development of agriculture and its impact on cultural expansion during the late Neolithic in the western Loess Plateau, China. The Holocene 23: 83–90.
Panicum miliaceum	黍	Buziping (LY)	堡子坪	Gansu	35.4591	104.467	Late Yangshao	3010	2880	2945	9	1.77	0.157242	1.63556	0.153551				An CB, Li H, Dong WM, Chen YF, Zhao YT and Shi C (2014) How prehistoric humans use plant resources to adapt to environmental change: A case study in the western Chinese Loess Plateau during Qijia Period. The Holocene 24(4): 512–517.	Jia X, Dong GH, Li H, Brunson K, Chen FH, Ma, M, Wang, H, An CB and Zhang K (2013) The development of agriculture and its impact on cultural expansion during the late Neolithic in the western Loess Plateau, China. The Holocene 23: 83–90.
Panicum miliaceum	黍	Luyang Basin, Tunzhai	洛阳盆, 屯寨H1-1	Henan	34.5694	112.831	Late Longshan	2030	1945	1987.5	9	2	0.0527262	1.5	0.0485604	2.02222	0.0941777		Zhang JN, Xia ZK, Zhang XH (2014) Research on charred plant remains from the Neolithic to the Bronze Age in the Luoyang Basin [洛阳盆地新石器-青铜时期的炭化植物遗存]. Chin Sci. Bul (Chin Ver), [科学通报] 59 (34): 3388-3397 [in Chinese]
Panicum miliaceum	黍	Xinzhai	新砦	Henan	34.4926	112.481	Xinzhai Culture	1900	1700	1800	9	1.66429	0.0709124	1.55286	0.0934013				Zong H [钟华], Zhao CQ [赵春青], Wei JY [魏继印] and Zhao ZJ [赵志军]. (2016) The 2014 flotation results and analysis of the Xinzhai site, Xinmi, Henan [河南新密新砦遗址2014 年浮选结果及分析]. Agricultural Archaeology [农业考古] 2016(1): 21-29
Panicum miliaceum	黍	Youfangtou	油坊头	Henan	34.379	113.028	Late Longshan	2200	1800	2000	9	1.89222	0.212766	1.58222	0.156187				Fuller DQ, van Etten J, Manning K, Castillo C, Kingwell-Banham E, Weisskopf A, Qin L, Sato YI, Hijmans RJ (2011) The contribution of rice agriculture and livestock pastoralism to prehistoric methane levels: An archaeological assessment. Holocene 21(5):743-759	Fuller DQ and Zhang H (2007) A preliminary report of the survey archaeobotany of the Upper Ying Valley (Henan Province). In: School of Archaeology and Museology, Peking University and Henan Provincial Institute of Cultural Relics and Archaeology (eds) Dengfeng wangchenggang yizhi de faxian yu yanjiu (2002-2005) [Archaeological Discovery and Research at the Wangchenggang Site in Dengfeng (2002-200…	Zhang H, Bevan A, Fuller D and Fang Y (2010) Archaeobotanical and GIS-based approaches to prehistoric agriculture in the Upper Ying Valley, Henan, China. J Archaeol Sci 37(7):1480-1489.
Panicum miliaceum	黍	Zhaimaoliang	寨峁梁	Shaanxi	39.0185	110.434	Late Longshan	2500	2300	2400	9	2	0.0435343	1.5	0.0310146				Gao S [高升], Sun ZY [孙周勇], Shao J [邵晶], Wei X [卫雪], Zhao ZJ [赵志军] (2016) The analysis of the flotation results from the Zhaimaoliang site, in Yulin, Shaanxi, Shaanxi [陕西榆林寨峁梁遗址浮选结果及分析]. Agricultural Archaeology [农业考古] 2016(3): 14-19
Panicum miliaceum	黍	Xinglefang/Xiahe	兴乐坊/下河 遗址	Shaanxi	34.5434	109.984	Middle Yangshao Miaodigou culture 3900–3600 BCE	3900	3600	3750	10	2.15	0.0470506	1.55	0.052075			(est. n)	Liu JF [刘建峰], Zhang J [张军龙], Guo Q [郭强], Shi G [史高峰], Du H [杜红艳], Hu S [胡松梅], Yang Q [杨岐黄 ] and Liu JX [刘君幸] Shanxi Provincial Institute of Archaeology [陕西省考古研究院 陕西西安市] and Weinan Municipal Institute of Archaeology & Conservation [渭南市文物保护考古研究所 陕西渭南市] (2011) 陕西华阴兴乐坊遗址发掘简报 Report on Excavations of Xinglefang Site, Huayin, Shanxi. Archaeology and Cultural Relics 考古与文物 2011(6): 33-47.	Liu Huan, Hu Songmei, Zhang Pengcheng, etc. (2013). Analysis and comparison of flotation results of two Yangshao period sites in Shaanxi. Archeology and Cultural Relics, 2013(4): 106-112.; 刘焕，胡松梅，张鹏程等. 陕西两处仰韶时期遗址浮选结果分析及其对比. 考古与文物，2013年第4期: 106-112.
Panicum miliaceum	黍	Dakou	大口	Inner Mongolia	39.4167	111.133	Dakou, Late Longshan	2342	1903	2167	10	1.6885	0.175599	1.5879	0.213972				Bao Y, Zhou X, Liu H, Hu S, Zhao K, Atahan P, et al. (2018) Evolution of prehistoric dryland agriculture in the arid and semi-arid transition zone in northern China. PLoS ONE 13(8): e0198750. https://doi.org/10.1371/journal. pone.0198750
Panicum miliaceum	黍	Tonglin	桐林	Shandong	36.8944	118.226	Later Longshan	2200	2000	2100	10	2.06429	0.203949	1.66	0.0732575				Song JX (2011) The Agricultural Economy during Longshan Period: An Archaeobotanical Perspective from Shandong and Shanxi. PhD dissertation, University College London
Panicum miliaceum	黍	Xiawu	下毋	Henan	34.2272	113.381	Late Longshan	2200	1970	2085	10	1.69	0.188149	1.51	0.183				Stevens, C. J., Shelach-Lavi, G., Zhang, H., Teng, M., & Fuller, D. Q. (2021). A model for the domestication of Panicum miliaceum (common, proso or broomcorn millet) in China. Vegetation History and Archaeobotany, 30, 21–33.
Panicum miliaceum	黍	Xinhua	新华	Shaanxi	38.63	110.03	Xinhua, Shimao, Late Longshan	2300	1800	2050	11	1.65555	0.113034	1.39873	0.0729343				Bao Y, Zhou X, Liu H, Hu S, Zhao K, Atahan P, et al. (2018) Evolution of prehistoric dryland agriculture in the arid and semi-arid transition zone in northern China. PLoS ONE 13(8): e0198750. https://doi.org/10.1371/journal. pone.0198750
Panicum miliaceum	黍	Shidao	石道	Henan	34.363	112.873	Erlitou	1700	1700	1700	11	1.83091	0.229323	1.53818	0.180932				Stevens, C. J., Shelach-Lavi, G., Zhang, H., Teng, M., & Fuller, D. Q. (2021). A model for the domestication of Panicum miliaceum (common, proso or broomcorn millet) in China. Vegetation History and Archaeobotany, 30, 21–33.
Panicum miliaceum	黍	Yuanqiao	袁桥	Henan	34.3887	112.996	Late Yangshao	3100	2678	2889	11	1.53636	0.303884	1.55818	0.194721				Fuller DQ and Zhang H (2007) A preliminary report of the survey archaeobotany of the Upper Ying Valley (Henan Province). In: School of Archaeology and Museology, Peking University and Henan Provincial Institute of Cultural Relics and Archaeology (eds) Dengfeng wangchenggang yizhi de faxian yu yanjiu (2002-2005) [Archaeological Discovery and Research at the Wangchenggang Site in Dengfeng (2002-200…	Zhang H, Bevan A, Fuller D and Fang Y (2010) Archaeobotanical and GIS-based approaches to prehistoric agriculture in the Upper Ying Valley, Henan, China. J Archaeol Sci 37(7):1480-1489.
Panicum miliaceum	黍	Jizhai	冀寨	Henan	34.2186	113.338	Late Longshan	1890	1690	1900	12	1.868	0.0737564	1.675	0.111181	1.697	0.205969		Stevens, C. J., Shelach-Lavi, G., Zhang, H., Teng, M., & Fuller, D. Q. (2021). A model for the domestication of Panicum miliaceum (common, proso or broomcorn millet) in China. Vegetation History and Archaeobotany, 30, 21–33.
Panicum miliaceum	黍	Zhaimao	寨峁	Shaanxi	38.85	110.6	Zhaimao	2140	1930	2035	13	1.71938	0.0216623	1.70131	0.154663				Bao Y, Zhou X, Liu H, Hu S, Zhao K, Atahan P, et al. (2018) Evolution of prehistoric dryland agriculture in the arid and semi-arid transition zone in northern China. PLoS ONE 13(8): e0198750. https://doi.org/10.1371/journal. pone.0198750
Panicum miliaceum	黍	Wadian	瓦店	Henan	34.1875	113.405	Late Longshan	2009	1772	1890.5	13	1.70802	0.200634	1.60477	0.142695	1.74538	0.200483		Liu C [刘昶] and Fang Y [方燕明] (2010) Henan Yuzhou Wadian yizhi chutu zhiwu yicun fenxi 河南 禹州 瓦 店 遗址 出土 植物 遗存 分析 [Analysis of archaeobotanical samples from the Wadian Site, Yuzhou, Hennan]. 南方文物 Nanfang Wenwu 4: 55–64.
Panicum miliaceum	黍	Xiaojiamao	肖家峁	Shaanxi	38.1333	109.333	Late Yangshao	3080	2890	2985	14	1.58193	0.175408	1.37907	0.211464				Bao Y, Zhou X, Liu H, Hu S, Zhao K, Atahan P, et al. (2018) Evolution of prehistoric dryland agriculture in the arid and semi-arid transition zone in northern China. PLoS ONE 13(8): e0198750. https://doi.org/10.1371/journal. pone.0198750
Panicum miliaceum	黍	Zhengjiaba	郑家坝遗址	Sichuan	31.6189	105.947	12 Bridges - Late Shang/Early Zhou to Spring and Autumn	1100	625.5	862.75	15	2.1	0.175594	1.8	0.202093				Yan, Xue, Guo Fu, Wang Yuqian, and Guo Xiaorong. 2013. Flotation Results and Analysis of the Zhengjiaba Site in Langzhong City, Sichuan: And charred plant remains of the Pre-Qin Period Sichuan. Sichuan Cultural Relics 2013(4): 74-85
Panicum miliaceum	黍	Zhangdeng	鄣邓遗址	Henan	36.0961	114.192	pre-Shang	1740	1630	1685	15	1.8	0.16	1.65	0.18				Liu, H., Song, G., and Li, S. 2021. Analysis of carbonized macroremains from the Zhangdeng site, Henan. Acta Anthropologica Sinica 40(6): 1063-1071. DOI: 10.16359/j.cnki.cn11-1963/q.2020.0075
Panicum miliaceum	黍	Zhengjiaba	郑家坝	Sichuan	31.6183	105.947	Shierqiao	1200	600	900	15	1.695	0.242273	1.46133	0.184076				Yan X [闫雪], Guo F [郭富], Wang YQ [王育茜] and Guo XR [郭晓蓉] (2013) The analysis of the flotation results from the Zhengjiaba Site in Langzhong City, Sichuan Province [四川阆中市郑家坝遗址浮选结果及分析]. Sichuan Wenwu [四川文物] 2013(4): 74-85
Panicum miliaceum	黍	Gouwan	沟湾	Henan	33.0928	111.502	Early Yangshao	5050	4650	4889	18	1.4	0.125	1.3	0.1				Wang YQ [王育茜], Zhang P [张萍],Jin GY [靳桂云] (2011) The results and analysis of plant flotation in 2007 at the Gouwan Site in Xixhuan, Henan. [河南淅川沟湾遗址2007 年度植物浮选结果与分析]. Sichuan Cultural Relics [四川文物] 2011(2): 80-92 [in Chinese]	Fu QM, Jin SA, Hu YW, Zhao MA, Pan JC, Wang CS (2010) Agricultural development and human diets in Gouwan site, Xichuan, Henan. Chinese Sci Bull 2010, 55:614−620, doi:10.1007/s11434-009-0621-5
Panicum miliaceum	黍	Qinglongquan	青龙泉遗址	Hubei	32.64	111.41	Qujialing	3400	2500	2950	19	2.22105	0.140392	1.74263	0.125115	1.71053	0.0900909		Wu Chuanren. 2011. Analysis of plant remains excavated from the Qinglongquan site in Yunxian County, Hubei Province. Master's degree thesis of the Graduate School of Chinese Academy of Social Sciences.	吴传仁. 2011. 湖北郧县青龙泉遗址出土植物遗存分析. 中国社会科学院研究生院硕士学位论文.
Panicum miliaceum	黍	Tachiyingzi	塔尺营子	Liaoning	42.156	121.896	Xinglongwa	5620	5360	5490	19	1.48263	0.139238	1.22737	0.110797	1.08211	0.138644		Shelach-Lavi G, Teng M, Goldsmith Y, Wachtel I, Stevens CJ, Marder O, Wan XF, Wu XH, Tu DD, Shavit R, Polissar P, Xu, H., and Fuller, DQ (2019) Sedentism and plant cultivation in northeast China emerged during affluent conditions. PLoS ONE 14(7): e0218751. https://doi.org/10.1371/journal. pone.0218751	Shelach-Lavi G, Teng Mingyu, Goldsmith Y, Su Junqiang, Marder O, Tu Dongdong, Shavit R (2019) 2015 Nian Liaoningsheng Fumengxian Jiajiagouxi yizhi shijue baogao (Report on the 2015 test excavations at the Jiajiagouxi site, Fumeng County, Liaoning Province; 2015年辽宁省阜蒙县贾家沟西遗址试掘报告). Bianjian kaogu yanjiu (边疆考古研究) 25:53-69 Teng Mingyu, Shelach-Lavi, G., Su Junqiang, Wachtel, I., Ovadia, A., Marder O.…	Teng Mingyu, Shelach-Lavi G, Su Junqiang, Wachtel I, Ovadia A, Marder O, Tu Dongdong and Shavit R (2015) 2015 Nian Liaoningsheng Fumengxian Tachiyingzi yizhi shijue baogao (Report on the 2015 test excavations at the Tachiyingzi site, Fumeng County, Liaoning Province; 2015年辽宁省阜蒙县塔尺营子遗址试掘报告). Bianjian kaogu yanjiu (边疆考古研究). 25: 1-40.
Panicum miliaceum	黍	Shuangdun No. 1	双墩一	Anhui	32.9828	117.325	Later Western Han Dynasty	100	9	45.5	20	2.63535	0.140126	1.92055	0.0950504	1.60345	0.0804471		Zhou, Zhijun and Wang Jinghui 2016. Identification and analysis of plant remains excavated from Shuangdun No. 1 Han tomb. Agricultural Archaeology 2016(1): 1-8
Panicum miliaceum	黍	Qinglongquan	青龙泉遗址	Hubei	32.64	111.41	Qinglongquan Phase III (Late)	2500	2000	3175	20	1.8975	0.190121	1.4975	0.204112	1.448	0.0902394		Wu Chuanren. 2011. Analysis of plant remains excavated from the Qinglongquan site in Yunxian County, Hubei Province. Master's degree thesis of the Graduate School of Chinese Academy of Social Sciences.	吴传仁. 2011. 湖北郧县青龙泉遗址出土植物遗存分析. 中国社会科学院研究生院硕士学位论文.
Panicum miliaceum	黍	Xinglong	兴隆遗址	Hebei	42.071	114.565	Cishan/Beifundi/Xinglongwa	5740	5000	5370	20	1.486	0.117804	1.3015	0.102612				Qiu ZW, Wu, XH, Guo MJ, and Wang, G. 2023_Flotation Results and Analysis of Floral Remains from the 2018-2019 Excavation of the Xinglong Site in Kangbao County, Hebei. Kagou 2023(1):106-120	邱振威, 吴小红, 郭明建, 王刚, 2023. 河北康保县兴隆遗址2018～2019年植物遗存浮选结果及分析. 考古2023(1): 106-120
Panicum miliaceum	黍	Shimao	石峁	Shaanxi	39.0667	110.467	Shimao, Late Longshan	2036	1519	1777.5	21	1.78543	0.151991	1.58933	0.143144				Bao Y, Zhou X, Liu H, Hu S, Zhao K, Atahan P, et al. (2018) Evolution of prehistoric dryland agriculture in the arid and semi-arid transition zone in northern China. PLoS ONE 13(8): e0198750. https://doi.org/10.1371/journal. pone.0198750
Panicum miliaceum	黍	Dugansi	杜岗寺	Henan	34.1166	113.485	Shang?	1600	1046	1323	27	1.7237	0.211226	1.53	0.252114				Stevens, C. J., Shelach-Lavi, G., Zhang, H., Teng, M., & Fuller, D. Q. (2021). A model for the domestication of Panicum miliaceum (common, proso or broomcorn millet) in China. Vegetation History and Archaeobotany, 30, 21–33.
Panicum miliaceum	黍	Nanjiaokou	南交口	Shanxi	34.8697	111.425	Early Yangshao	4400	3800	4100	27	1.50148	0.151549	1.42037	0.170124				Qin L and Fuller DQ [Fu Daolian] (2009) Appendix 3. The Nanjiaokou site 2007 excavated Early to Mid Yangshao plant remains. In: Henan Provincial Institute of Cultural Relics and Archaeology (eds) Nanjiaokou Site in Sanmenxia. Science Press: Beijing, pp. 427-435 [in Chinese].	Fuller DQ, van Etten J, Manning K, Castillo C, Kingwell-Banham E, Weisskopf A, Qin L, Sato YI, Hijmans RJ (2011) The contribution of rice agriculture and livestock pastoralism to prehistoric methane levels: An archaeological assessment. Holocene 21(5):743-759
Panicum miliaceum	黍	Yuezhuang	月庄	Shandong	36.6199	116.829	Houli	5880	5710	5795	30	1.50333	0.257954	1.036	0.225241	1.05789	0.195266		Crawford GW, Chen X, Luan F, Wang J (2013) 山东济南长清月庄遗址植物遗存的初步分析 [Preliminatry analysis of the plant remains from Yuezhuang, Jinan, Changqing, Shandong]. 江汉考古 Jianghan Kaogu 2013(2): 107-113.	Crawford GW, Chen XX, Luan FS and Wang JH (2016) People and plant interaction at the Houli Culture Yuezhuang site in Shandong Province, China. The Holocene 26(10):1594-1604
Panicum miliaceum	黍	Yangbao (Yangpu)	杨堡	Anhui	34.0606	117.119	Dawenkou-Yueshi	3000	1700	2350	35	1.6	0.0251	1.7	0.0278				Cheng ZJ, Yang YZ, Zhang JZ, Yu J, Chen BB, Zhang H and Gong XC (2016) A study of charred plant remains from the Yangbao [Yangpu] site of Suzhou, Anhui. [安徽宿州杨堡遗址炭化植物遗存研究. Jianghan Kaogu [江汉考古]142(1): 95-103
Panicum miliaceum	黍	Yangcun	杨村	Henan	38.9453	115.489	Late Yangshao	3520	3090	3305	35	1.72771	0.13456	1.548	0.138347	1.542	0.0864261		Stevens, C. J., Shelach-Lavi, G., Zhang, H., Teng, M., & Fuller, D. Q. (2021). A model for the domestication of Panicum miliaceum (common, proso or broomcorn millet) in China. Vegetation History and Archaeobotany, 30, 21–33.
Panicum miliaceum	黍	Heituya	黑土崖	Gansu	34.3159	105.564	Late Banpo	4550	3750	4150	36	1.53258	0.366533	1.33966	0.244358	1.00345	0.30733		Barton LW (2009) Early Food Production in China’s Western Loess Plateau. Unpublished PhD. University of California, Davis	Barton, L, Newsome SD, Chen F-H, Wang H, Guilderson TP, Bettinger RL (2009) Agricultural origins and the isotopic identity of domestication in northern China. Proc Natl Acad Sci USA 106(14): 5523–5528.
Panicum miliaceum	黍	Yuhuazhai	鱼化寨	Shaanxi	34.2405	108.855	Late Yangshao	3500	3000	3250	38	1.75605	0.133042	1.50079	0.133222				Zhao ZJ [赵志军] (2017) The development of agricultural production and the establishment of agricultural society in the Yangshao culture period [仰韶文化时期农耕生产的发展和农业社会的建立]Analysis of the flotation results from the Yuhuazhai site [鱼化寨遗址浮选结果的分] Jianghan Kaogu [江汉考古] 153(6):98-108	Zhao ZJ (2011) New archaeobotanic data for the study of the origins of agriculture in China. Current Anthropology 52: S295–S306
Panicum miliaceum	黍	Miaoliang	庙梁	Shaanxi	37.9686	109.035	Late Yangshao/Early Longshan	3500	2000	2750	40	1.73	0.21	1.56	0.21				Fu, Wenbin, Di, Nan, Shao, Jing, Hu, Songmei, Yang, Ruichen, Zhao, Zhijun. (2022). Analysis of flotation results of the Miaoliang site in Jingbian County, Shaanxi Province[J]. Quaternary Sciences42(1): 119-128. doi: 10.11928/j.issn.1001-7410.2022.01.10
Panicum miliaceum	黍	Xinglonggou I	兴隆沟	Inner Mongolia	42.3873	120.091	Xinglongwa	5800	5800	5800	50	1.5428	0.108835	1.2348	0.0904014	1.109	0.139956		Zhao ZJ (2004) Cong Xinglonggou yizhi fuxuan jieguo tan Zhongguo beifang hanzou nongye qiyuan wenti (Addressing the origins of agriculture in north China based on the results of flotation from the Xinglonggou site, Dongya Kaogu 12:188–199 (in Chinese).	Zhao ZJ (2011) New archaeobotanic data for the study of the origins of agriculture in China. Current Anthropology 52: S295–S306
Panicum miliaceum	黍	Xinglonggou III	兴隆沟	Inner Mongolia	42.3873	120.091	Lower Xiajiadian	2000	1500	1750	50	1.98	0.021	1.82	0.0233			(*)	Zhao ZJ (2004) Cong Xinglonggou yizhi fuxuan jieguo tan Zhongguo beifang hanzou nongye qiyuan wenti (Addressing the origins of agriculture in north China based on the results of flotation from the Xinglonggou site, Dongya Kaogu 12:188–199 (in Chinese).
Panicum miliaceum	黍	Yangguanzhai	杨官寨	Shaanxi	34.4729	109.024	Miaodigou, Late Yangshao	-2860	-2570	-2715	50	1.96		1.65				(*)	Tang Liya, Yang Liping, Ye Wa, Yin Yupeng, Liu Xiaoyuan, Zhao Zhijun, & Wang Weilin. (2020). A preliminary study on the medicinal functions of ancient plants: Taking the plant remains unearthed from the Yangguanzhai site H85 in Gaoling, Shaanxi as an example. Quaternary Research, 40, 486 –498.; 唐丽雅, 杨利平, 叶娃, 殷宇鹏, 刘晓媛, 赵志军, & 王炜林. (2020). 古代植物的医药功能初探:以陕西高陵杨官寨遗址H85出土植物遗存为例. 第四纪研究, 40, 486–498.
Panicum miliaceum	黍	Zhukaigou	朱开沟	Inner Mongolia	39.6456	110.434	Zhukaigou, Late Longshan	2147	1190	1668.5	54	1.82833	0.12813	1.65346	0.128499				Bao Y, Zhou X, Liu H, Hu S, Zhao K, Atahan P, et al. (2018) Evolution of prehistoric dryland agriculture in the arid and semi-arid transition zone in northern China. PLoS ONE 13(8): e0198750. https://doi.org/10.1371/journal. pone.0198750
Panicum miliaceum	黍	Zhongtianxingfucheng	?中天幸福城	Gansu	35.2	106	Lower Changshan culture	2850	2450	2650	63	1.61	0.13	1.53	0.13	1.32	0.15		Wei W, Ma M, Chen G, Dong J, Wu Z, Li H and Li X (2023), Human planting strategies and its relation to climate change during ~4,800–3,900 BP in the mid-lower Hulu River Valley, northwest China. Front. Earth Sci. 11:1137528. doi: 10.3389/feart.2023.1137528
Panicum miliaceum	黍	Nanwa	南洼	Henan	34.5411	112.797	Erlitou	1800	1096	1448	67	1.91	0.233	1.7	0.198	1.6	0.225		Wu WW [吴文婉], Zhang JH [张继华], Jin GY [靳桂云], Archaeobotanical evidence from the Erlitou to Han Dynasty agricultural settlement site of Nanwa, Dengfeng, Hena [河南登封南洼遗址二里头到汉代聚落农业的植物考古证据] Cultural Relics of Central China [中原文物年第期] 2014(1): 109-117
Panicum miliaceum	黍	Wangjiayangwan	王家阳湾	Gansu	35.2984	105.912	Qijia culture	2250	1650	1950	73	1.65	0.2	1.44	0.19	1.24	0.22		Wei W, Ma M, Chen G, Dong J, Wu Z, Li H and Li X (2023), Human planting strategies and its relation to climate change during ~4,800–3,900 BP in the mid-lower Hulu River Valley, northwest China. Front. Earth Sci. 11:1137528. doi: 10.3389/feart.2023.1137528
Panicum miliaceum	黍	Wujiacun	吴家村遗址	Liaoning	39.1885	122.362	Xiaozhushan III	3800	3000	3400	111	1.71	0.0141222	1.58	0.0156303	1.38	0.101316	(*)	Ma Xiaojiao, Jin Yingxi, Jia Xiaobing, and Zhao Zhijun. 2015. Flotation results and analysis of the Wujiacun site in 2010. Dongfang Kaogu 11: 387-393		马 哓娇, 金英熙, 贾笑冰, and 赵志 军. 2015. 吴家村遗址2 0 1 0年度浮选结果及分析. 东方考古 11: 387-393
Panicum miliaceum	黍	Wujiacun	吴家村	Liaoning	39.1876	122.355	Xiaozhushan III, Dawenkou	4000	2600	3300	111	1.71	0.0141	1.58	0.0156	1.38	0.174892	(*)	Ma XJ [马哓娇], Jing YZ [金英熙], Jia XB [贾笑冰], Zhao ZJ [赵志军]. Flotation results and analysis of the plant remains from the Wujiacun Site in 2010 [吴家村遗址2 0 1 0 年度浮选结果及分析]. Oriental Archaeology [东方考古] 11(1): 387-393.
Panicum miliaceum	黍	Nanwa	南洼遗址	Henan	32.8355	111.77	Erlitou to Han	1900	220	1060	122	1.73205	0.245	1.55172	0.186667	1.35992	0.133333		Wei Xingtao, Kong Zhaochen, Yu Xinhong. 2014. Plant Archaeological Evidence of Settlement Agriculture from Erlitou to Han Dynasty in Nanwa Site, Dengfeng, Henan. Central Plains Cultural Relics (Zhongyuan Wenwu) 2014(1): 109-117
Panicum miliaceum	黍	Dadiwan I	大地湾	Gansu	35.0079	105.909	Early Dadiwan	5850	5400	5625	135	1.5	0.06	1.29	0.067	1.01	0.05		Liu CZ, Kong ZC and Lang SD (2004) Plant remains at the Dadiwan site and a discussion of human adaptation to the environment [大地湾遗址农业植物遗存与人类生存的环境探讨]. Zhongyuan Wenwu (Cultural Relics of Central China) [中原文物] 4: 26-30 [in Chinese].	Barton, L, Newsome SD, Chen F-H, Wang H, Guilderson TP, Bettinger RL (2009) Agricultural origins and the isotopic identity of domestication in northern China. Proc Natl Acad Sci USA 106(14): 5523–5528.	Barton LW (2009) Early Food Production in China’s Western Loess Plateau. Unpublished PhD. University of California, Davis
Panicum miliaceum	黍	Guanzhuang	官庄遗址	Henan	34.8517	113.374	Late Western Zhou	800	771	785.5	138	1.8	0.0126656	1.5	0.0140181				Lan Wanli and Chen Chaoyun Plant macroremains from Guanzhuang Site in Xingyang, Henan	蓝万里 and 陈朝云. 荥阳官庄遗址浮选样品植物大遗存分析 [Lan Wanli and Chen Chaoyun Plant macroremains from Guanzhuang Site in Xingyang, Henan
Panicum miliaceum	黍	Guanzhuang	官庄	Henan	34.8552	113.39	Late West Zhou	909	771	840	138	1.8	0.0126656	1.5	0.0140181			(*)	Lan WL [蓝万里] and Chen CY [陈朝云] (2014) Plant macroremains from the Guanzhang site in Xingyang, Henan [荥阳官庄遗址浮选样品植物大遗存分析] Oriental Archaeology [Dongfang Kaogu - 东方考古] (第1 1集): 402-406
Panicum miliaceum	黍	Zhuzhai (MP)	朱寨	Henan	34.8252	113.305	Peiligang	5740	5640	5690	171	1.47	0.142	1.15	0.125	1.02	0.19		Bestel S, Bao YJ, Zhong H, Chen XC, Liu L (2018) Wild plant use and multi-cropping at the early Neolithic Zhuzhai site in the middle Yellow River region, China. The Holocene 28(2): 195-207
Panicum miliaceum ssp. ruderale	野黍子	Nanwa	南洼遗址	Henan	32.8355	111.77	Erlitou to Han	1900	220	1060	1	1.33	0.148787	0.98	0.164676			(*)	Wei Xingtao, Kong Zhaochen, Yu Xinhong. 2014. Plant Archaeological Evidence of Settlement Agriculture from Erlitou to Han Dynasty in Nanwa Site, Dengfeng, Henan. Central Plains Cultural Relics (Zhongyuan Wenwu) 2014(1): 109-117
Panicum miliaceum ssp. ruderale	野黍子	Yangcun	杨村	Henan	38.9453	115.489	Late Yangshao	3520	3090	3305	6	1.77667	0.0560952	1.23833	0.147975
Panicum miliaceum ssp. ruderale	野黍子	Tonglin	桐林	Shandong	36.8944	118.226	Later Longshan	2200	2000	2100	82	1.85973	0.176281	1.19846	0.130311	1.0175	0.171763
